# Supplementary material for: Red Clover (Trifolium pratense) and Zigzag Clover (T. medium) – A Picture of Genomic Similarities and Differences
Source: Front Plant Sci. 2018 Jun 5;9:724. doi: 10.3389/fpls.2018.00724 (PMC5996420; doi:10.3389/fpls.2018.00724)
Supplement: Supplementary file 5 [file Table_5.XLSX]

## Sheet: Part 1
J. Dluhošová, J. Ištvánek, J. Nedělník and J. Řepková: Red clover (Trifolium pratense) and zigzag clover (T. medium) – a picture of genomic similarities and differences
Table S5 A complete list of SSR markers predicted in the genomic sequence of zigzag clover.
	Contig	Forward primer	Tm	Reverse primer	Tm	Product length	Motif	Basic motif length	Motif start	Motif end	No. of T. medium PCR products
1	Medium_contig_1	CGGCCCTAAAGAGCACAA	59.941	TAGGCCGAACGTCGTGAT	60.225	332	(A)12	1	6596	6607	1
2	Medium_contig_1	TGGACCTCCAATCCCCTT	60.256	TTCAAAGGAAAATCTTAAAGCGA	59.424	245	(TTA)5	3	7817	7831	1
3	Medium_contig_1	TGAAAGCGATTTTACAAGGGA	59.707	TTCTCTCCTCCCCCGTTC	60.128	317	(GA)21	2	8748	8789	1
4	Medium_contig_2	TGAAGGGACAAAGCAAAGAGA	59.978	TGACACGTGTGGAGGGAA	59.605	305	(T)12	1	4047	4058	1
5	Medium_contig_2	GCTGTGCAGCCTCGTTTT	60.144	TGACACGTGTGGAGGGAA	59.605	276	(AAC)4	3	4249	4260	1
6	Medium_contig_2	TGCTCGGAGGCATTGTTT	60.353	GCAAGGTGGTGTTTTCTTTCA	60.139	350	(GA)9	2	6627	6644	1
7	Medium_contig_2	AACCCATACATCCACCCG	59.009	TCCCAAAGGCAATGAAAAA	59.072	315	(TTTTG)5	5	8379	8403	1
8	Medium_contig_2	CTGCAGCTGTTATGGCGA	59.676	TTACGCCACTCCTCAGCC	59.942	206	(TTA)11	3	10710	10742	1
9	Medium_contig_2	GGCTGAGGAGTGGCGTAA	59.942	AGGAGGGCGAAACAGACC	60.199	287	(AT)6	2	11086	11097	1
10	Medium_contig_2	TCGATTCGGTTCTTTGGC	59.732	GCCCCTTTCCCGTAAGAA	60.006	168	(CA)6	2	12721	12732	1
11	Medium_contig_3	CCCGAATTTCTTGAGCCA	59.725	CAGGTCAATGCCCTCCAA	60.618	321	(CTT)4	3	3718	3729	1
12	Medium_contig_3	TCTCCGAGGCTTTCTTGG	59.032	TTGGGGTCGGTACAAGGA	59.886	129	(TTATT)3	5	8567	8581	1
13	Medium_contig_4	GCACGGATCCATCGACTT	59.591	TGCAACTTCAGCCACCAA	59.952	319	(CAA)4	3	1967	1978	1
14	Medium_contig_4	GTGGGTCGGAAACCAGTG	59.929	TTACCCGCGAATAAGCCA	60.171	221	(A)12	1	4987	4998	1
15	Medium_contig_4	CCCAAACCACCAATTCCA	60.145	TCATTGACAGGTGCGGTG	60.255	285	(AT)11	2	6095	6116	1
16	Medium_contig_5	CTTCTCCCGGATCCAACC	60.406	ATTCGAACCTCGGCTCCT	59.761	257	(AT)6	2	3699	3710	1
17	Medium_contig_5	TATGTGCAGGAGCCGAGG	60.947	CCCTCCCTCCCTCTTGAT	58.972	348	(A)13-(A)12	complex	3878	3924	1
18	Medium_contig_5	TCGAGTTTGAATTCCGACTTTT	60.109	TTGGCTGCAGCAGTTTTG	59.695	219	(TA)15	2	4409	4438	1
19	Medium_contig_5	TTGGCACCAGAGAGAATCG	59.926	CCGATCTACGGTGTTTTTGC	60.502	220	(AAAT)6	4	8701	8724	1
20	Medium_contig_5	CGTTTTAAAAGAAAAACGAATGAGA	60.048	AGGTTCCCATGATGGCCT	60.288	214	(TCTAG)3	5	10580	10594	1
21	Medium_contig_6	TTGCATGGAATTTGTTGTCA	58.519	GCAAACTTGCATGTTGGAGA	59.847	325	(TCTTG)3	5	2830	2844	1
22	Medium_contig_6	CCATGGCTACCTCAGGTTC	58.086	CCAAAACCTAAACACCGTTCA	59.884	146	(TG)8	2	3176	3191	1
23	Medium_contig_6	TGCAGGACAATCCTCAAAAG	58.847	ACTAGTCGGCTTCCCGTG	58.827	327	(AG)6	2	4615	4626	1
24	Medium_contig_6	TGTTGATGATTTGCAAGGGA	60.049	TGAGAGAGGTGGGGAGGA	59.225	337	(AT)12	2	4803	4826	1
25	Medium_contig_7	TTACACGCTCGCGTTCTG	59.721	GCGGTGTGGGTGTGTGTA	60	341	(CT)7	2	4167	4180	1
26	Medium_contig_7	TACACACACCCACACCGC	60	TTTGAAAACTCGGTCGTGC	59.832	139	(TC)7	2	4406	4419	1
27	Medium_contig_8	GGCAAAATGGAGCATTCG	60.159	AACAATGCAGGGGCTGTC	59.637	246	(ATTA)4	4	6202	6217	1
28	Medium_contig_8	AGCCTGTGAGAGAGCGGA	59.801	CTTTCCACCCAACCAAACA	59.374	325	(AGA)4	3	10053	10064	1
29	Medium_contig_9	TTGATGTTGAAGGGTTGATGA	58.961	GGCCAGCTTCTCTTGCAG	59.812	318	(TCG)4	3	6781	6792	1
30	Medium_contig_10	CAATTTGTGATGCGGCAG	59.782	CAAGAAAAAGTTAATGGTAGTCGGA	59.95	314	(TTTTA)3	5	3467	3481	1
31	Medium_contig_11	ATGCCGCATATTTCAGGG	59.455	TCTCTCCCGCATGTAGGC	59.9	304	(TATAT)3	5	7588	7602	1
32	Medium_contig_13	CCAGAGAGAATGCTTGCAAAA	60.508	TCCGAGTTCGAACCTGAGAC	60.386	193	(A)13	1	4808	4820	1
33	Medium_contig_13	GGGTTTCAATTTTTCCCCA	59.585	TCTTGCATCCAAACAAGCC	59.79	228	(TAT)4	3	6012	6023	1
34	Medium_contig_13	CCCTCAATGGGGATGTTG	59.685	TGGATTTGTGTGGGTCTTTC	58.387	141	(AAAAT)3	5	7410	7424	1
35	Medium_contig_13	ATGCTGCAACTGACCGCT	60.591	CACACGCATTCCTTCCCT	59.631	278	(AG)9	2	9792	9809	1
36	Medium_contig_13	AGGGAAGGAATGCGTGTG	59.631	AACCACCCTGCACTCTCG	59.82	228	(GTGAGT)3	6	9917	9934	1
37	Medium_contig_14	TGCCGAGTTCAAAAAGGC	59.924	GTCCTCGGGCCTTGAAAT	60.011	340	(AAC)8	3	1756	1779	1
38	Medium_contig_14	GAGGAGGAAGGCCAGAGC	60.032	GTGACAAGCACGGGGAAC	60.096	297	(TAAA)4	4	7667	7682	1
39	Medium_contig_15	TATTGCACGGATCCCGAA	60.987	GTACTGGTCCCATCCCCC	59.983	336	(AG)9	2	2176	2193	1
40	Medium_contig_15	GGGACTCCTTATCGGGGA	59.814	GCTCTGCCATCGCCTTTA	60.057	220	(GT)6	2	5117	5128	1
41	Medium_contig_16	TGATCCATCTCTCCCTGTGA	59.129	CATTGGCAGCATTCATCC	58.507	329	(T)14	1	4459	4472	1
42	Medium_contig_17	ATGTCCGGGTAGCGTTTG	59.522	CGGAGTAAATCGATAACAACCC	59.737	348	(ATCTT)3	5	2413	2427	1
43	Medium_contig_17	GGGTTGTTATCGATTTACTCCG	59.737	TCGGTGCATACAAATTAAATCCT	59.761	315	(ATT)4	3	2603	2614	1
44	Medium_contig_17	TGTCTTGCAATGAAATATGAAAAA	58.72	ACGTGGCGGAATACATGG	60.353	231	(A)13	1	2785	2797	1
45	Medium_contig_17	AACAAAGAGGAGCACCGAAA	59.853	GCCATCACTAAACCAAACACA	58.541	191	(AGAAA)3	5	3230	3244	1
46	Medium_contig_17	CTCGCATTTTGGCCCTTA	59.762	TGAGTGCAAGTGTGCAACG	60.677	301	(A)14	1	4459	4472	1
47	Medium_contig_18	CCCTGGTGACAATGACCAA	60.361	TCTTTGGGTGTTCCGCAT	60.048	230	(TATTT)3	5	2869	2883	1
48	Medium_contig_19	TGAGCCATCAGAAGCTCCA	60.658	TGCAATCGCAGCTGATCT	59.174	349	(A)12	1	1525	1536	1
49	Medium_contig_19	GAGCCTGTGGTGGATGCT	59.782	GGGGCTGAGAAGCCAAAG	60.882	218	(TTC)4	3	2995	3006	1
50	Medium_contig_20	TCTCTTTCCCGGAAGGCT	59.879	TCAATCGCAACCTCGTCA	59.908	349	(GGT)5	3	1822	1836	1
51	Medium_contig_20	GGGCTGGATTGGTGACTG	60.046	GTGTCGCACTGCCTTCCT	59.988	283	(A)12	1	2451	2462	1
52	Medium_contig_20	AACACCGTTGCTCGCTTC	59.992	TAAGCGAATCCAAACGGG	59.616	161	(ATTA)4	4	3494	3509	1
53	Medium_contig_21	GCTCACATCCAATGGTTCG	60.064	TGGGCATTTCCATTGCTT	60.009	271	(T)13	1	6086	6098	2
54	Medium_contig_22	TTTTTCCTTCCATTCCATACAA	58.472	TGCAAGTGATGATGTATGTTGC	59.62	248	(AC)6	2	598	609	1
55	Medium_contig_22	CAGGAGCTTCATCGGCAT	59.9	TTTAGCGGGAACTGCTGC	60.096	307	(ATTTT)3	5	7190	7204	1
56	Medium_contig_23	GCCAAACAAACAATCGGG	59.9	AATCGGCTCATCCGACG	60.755	272	(T)22	1	1370	1391	1
57	Medium_contig_24	GCACTCACAGAACGAAACCA	59.88	CGTCGGAGCAATCTCGTT	59.942	350	(TTA)4	3	615	626	1
58	Medium_contig_24	CGCGGTATGGTTCAGGAG	60.216	GGCTGCAGAATTCGCTACA	60.112	144	(TAT)9	3	1742	1768	1
59	Medium_contig_24	CGCGCGCCTAAACTACAT	59.999	TTCGCAGTTCCCGATGTT	60.201	240	(AGA)4	3	5917	5928	1
60	Medium_contig_26	GGATAGCCTCTTTTAGGCTGG	59.363	CACCCCCTCACATTTTTCTC	59.381	283	(TTC)23	3	3389	3457	1
61	Medium_contig_26	TCGTCGTGAACATCGGTC	59.131	TTTCCATTCCTCGGGTGA	59.974	231	(T)15	1	6135	6149	1
62	Medium_contig_27	CGAACCCCGACTTCTGC	60.347	TCCCTGAAACACTTTTACAATCAA	59.913	350	(ATTTT)3	5	1974	1988	1
63	Medium_contig_27	TTAGGGCCCATCCCAAAT	60.088	GGTTTCGAGAATTCCTCCGT	60.443	328	(T)12	1	6249	6260	1
64	Medium_contig_27	TTAGGGCCCATCCCAAAT	60.088	GGTTTCGAGAATTCCTCCGT	60.443	328	(T)13	1	6407	6419	1
65	Medium_contig_27	CCACACGAGTCGGAACTCA	60.888	TTAGCGGCGCAACTTCTT	59.712	327	(AT)8	2	7326	7341	1
66	Medium_contig_30	TCCAAACGGACTCATGGTT	58.918	CCGGTGCGACAACCTAAC	60.112	195	(A)14	1	1760	1773	1
67	Medium_contig_30	GGCTTCATCCACCGAAAA	59.579	CGCAGGATCAATATGCTGG	60.189	303	(TG)8	2	2266	2281	1
68	Medium_contig_30	GGCTTCATCCACCGAAAA	59.579	CGCAGGATCAATATGCTGG	60.189	303	(TA)14	2	2282	2309	1
69	Medium_contig_30	GCTTCGGGTGGCATTGTA	60.631	CTTGGCCGTTTGGTGAAG	60.231	347	(A)12-(A)13	complex	3679	3736	2
70	Medium_contig_30	CCTCCCATTACGGTTTCG	58.92	TGTTCAGTTATGAGGGTGGTCA	60.41	339	(ATACA)6-(ATACA)3	complex	6184	6233	1
71	Medium_contig_31	TGTGGTCTCCAACCACCAT	59.785	TTGCTTTGTTTGGGCCTT	59.247	297	(T)14	1	4597	4610	1
72	Medium_contig_31	TTCGGGATAGACGTTGTCG	59.658	CACCCCTGTGTGTAATGGG	59.66	301	(AT)6	2	5515	5526	1
73	Medium_contig_31	ATAGCAGCGTGGGAGCAC	59.975	GTGGGCCGGTGAAGTACA	60.534	267	(T)14-(AAT)6	complex	7257	7363	1
74	Medium_contig_32	CGGAACCCATCCAAAGTG	59.886	GGCCATGGAGGTTGTCAG	60.046	295	(T)12	1	1381	1392	1
75	Medium_contig_35	TGAGGCAAAAGCTGCACA	60.273	CAACGACCCATCCTCCTG	60.038	255	(TATT)5	4	427	446	1
76	Medium_contig_35	TCAAGGAACCCCTGTGTCA	60.071	GCGCAGCCCAGCTTTAAT	61.413	189	(TCA)4	3	921	932	1
77	Medium_contig_35	TTTTGCATGGTCCCCATT	59.707	TCAAACCAACGCGGAAGT	60.24	258	(AT)9	2	3109	3126	1
78	Medium_contig_36	GTTTCCACCGAACCCTCC	60.303	TTGCAGGACCATCCCAAT	59.85	342	(TTG)4	3	5768	5779	1
79	Medium_contig_37	CAGTTTTTCAAACGCACCAA	59.746	TGTTGCAATGACCACATGC	60.113	245	(AT)7	2	2045	2058	1
80	Medium_contig_37	ACAATGCCCACATCCGAC	60.349	GATGGTTTCATAACTTTGGTTGC	59.771	263	(TA)6	2	3485	3496	1
81	Medium_contig_37	AGGTGCTGGTGAAAATTTGG	59.971	ACTGCTCCCTCACCACCA	60.252	256	(TTA)5	3	6635	6649	1
82	Medium_contig_38	CGGCCATATCTGGCAAAC	60.033	CACGATTGTAATGTCAATTTGGA	59.75	343	(AT)10-(AT)10-(TA)7	complex	6383	6524	1
83	Medium_contig_39	AAGCCTAATTTTGCATCCTTTG	59.644	TCCAAACCCTTTTTCGCA	60.166	268	(T)14	1	3268	3281	1
84	Medium_contig_40	TGTGATGCTCATTTCCGTTC	59.654	TTCTCCGTTTCCCCGTTA	59.046	350	(ATTT)5	4	1637	1656	1
85	Medium_contig_40	TCGCTGTCCATTTGAGCA	60.071	ACATCCGGGGAGCAAGAT	60.439	350	(CT)12	2	3689	3712	1
86	Medium_contig_41	GAGGCTGATGATGGTGGC	60.173	GGGAAGCATGTTGATCGG	60.006	284	(T)13	1	279	291	1
87	Medium_contig_41	GCATTGTTGAACCCGAGG	60.048	CTTGCGCCTCTTGCATTT	60.096	322	(T)12	1	3148	3159	1
88	Medium_contig_41	AAATGCAAGAGGCGCAAG	60.096	CCATGATCTCGCCCAAAA	60.563	125	(T)12	1	3260	3271	1
89	Medium_contig_41	GAAGCATGGAGCACACCC	60.214	GCTGGAGGCTCATCACCA	60.972	106	(CAA)6	3	6100	6117	1
90	Medium_contig_43	GGCCGAATTTAGGAAGGG	59.458	TGCATGGAGATGCTTGGT	58.671	348	(TGT)4-(TGTTT)3	complex	4275	4317	1
91	Medium_contig_44	GGCCTAGTGGGGGTGAAT	59.737	TCCACAACAGTGAATGAATCAA	59.024	185	(TAT)8	3	3116	3139	1
92	Medium_contig_45	ACTCCGGTGGACGATGAA	60.046	GTTCGGGAAGCAGACAGC	59.505	288	(T)12	1	1306	1317	1
93	Medium_contig_45	TGATCAAATAGCAAGAAAACAAGA	58.14	TGAAAGGCCACATTCCTACA	59.123	186	(AC)10	2	5543	5562	1
94	Medium_contig_45	AGTGCAGAGGGTTTCCCA	59.18	CCCTCTGCCCCGTTTTAG	60.584	196	(T)13	1	6347	6359	1
95	Medium_contig_45	CCCGTACATTGCATGGGT	60.201	CTCCTGTTCCATCGCAAGA	59.926	209	(TCT)4	3	6868	6879	1
96	Medium_contig_46	CAAGCACATTTTCATTTTGCC	60.482	GACATCTATTTTTCTTTTGCCAG	57.183	313	(T)13-(T)12	complex	3766	3821	1
97	Medium_contig_46	TTCATTTCCAGCATTTTCCA	59.087	GCTCATGCGTATGGAAGGA	59.772	190	(TTA)5	3	4064	4078	1
98	Medium_contig_47	GCCTGGCCCTTTTAGCA	59.892	TCAAGGGTTGGGAATAGGC	59.879	144	(CTGGC)3	5	89	103	1
99	Medium_contig_47	CAGACCGAGGGTCTTGGA	59.742	TGCCAATTCTTCCACCAA	58.533	299	(TC)26	2	6522	6573	1
100	Medium_contig_48	GAGTGGAAGGAAGGGGGA	59.976	GGACGGCCGTGATATGAA	60.444	344	(AGTACA)3	6	1825	1842	1
101	Medium_contig_49	TTGACATGTGTGACGTAGTCG	58.187	TGCTCATCGGGACTTCTTTT	59.813	304	(T)16	1	258	273	1
102	Medium_contig_50	TGCTTTGCTCAATGCGAA	60.227	TGGAATCAGGAAGCCCAA	60.129	290	(A)16	1	2162	2177	1
103	Medium_contig_51	TGGGATTCGAACTTCAGCTT	59.813	TGGACTGCGCATACCAAT	58.593	349	(A)12	1	5349	5360	1
104	Medium_contig_52	GGGCGGACCTAGCCATAA	60.962	GAACACAAATTTGGTGGTGTTTT	60.048	217	(A)12	1	1281	1292	1
105	Medium_contig_52	AAGGAGGATCAAACGAGCA	58.373	TTTTGGGTTACGCCATTGA	59.915	230	(T)16	1	3758	3773	1
106	Medium_contig_52	TCTCCCCCGTTCTCCTTC	60.128	GGTGGTGGTGAGGTTGGA	60.365	208	(A)13	1	4918	4930	1
107	Medium_contig_54	AGCCCACTTAGCGGGATA	58.271	GGAAATGAATCATCAGTCACGA	59.939	147	(GTT)5	3	3253	3267	1
108	Medium_contig_56	CGATGGTACGACGAAGGG	60.064	TGGTCCTTTTGTTGCATCTCT	59.726	347	(AT)8	2	6387	6402	1
109	Medium_contig_56	TTGGATTGGGAAGGAAACTG	59.903	CGTTTGCTGCCATAAAGGA	59.818	349	(AAATA)3	5	6844	6858	1
110	Medium_contig_59	TGCGCCTAGACTCGCTAAA	59.864	CGGGGACTGTTTTGGGAT	60.715	348	(CAA)4	3	772	783	1
111	Medium_contig_59	ACCACCGTTCGCAAGTTC	59.682	GCTTTGGAGCCCAGTGAA	59.918	193	(TG)11	2	2817	2838	1
112	Medium_contig_60	TTGGGGTAATGGCGATGT	59.732	GTCGTGTTTCGTTGCATCA	59.237	298	(A)12	1	1970	1981	1
113	Medium_contig_60	GCAGCAAGGCTTGTGAGAG	59.871	CAGCGACACCAACAATGC	59.823	330	(AAT)4	3	3387	3398	1
114	Medium_contig_60	GGATCCTGGACCAGAGGG	60.419	CCCATTTCATTTGGACCG	59.701	317	(AAT)4-(A)13	complex	5880	5928	2
115	Medium_contig_61	ATCGACCAGCATTCTCCG	59.743	TTGGGAACATCTATGGGAGG	59.744	285	(TAAAA)3	5	1435	1449	1
116	Medium_contig_61	AGGTATATCCTGGGCGGC	59.877	CACATGTGCCACGTCGAT	60.123	199	(A)13	1	6666	6678	1
117	Medium_contig_62	TGGTTGTCCGCTTTCGAT	60.201	CCTCTGGATTGCCTGATGA	59.727	321	(TGT)5	3	203	217	1
118	Medium_contig_62	TCATCAGGCAATCCAGAGG	59.727	TGTCTGTTGAGCATCTGCG	59.695	134	(GTAAGA)3	6	485	502	1
119	Medium_contig_62	TTCAATCAGAGGCTCGGC	60.031	TTGCTGGCAAATCAAGGG	60.746	100	(TA)9	2	725	742	1
120	Medium_contig_62	TCATTCCACGCTGCATGT	59.777	CGGATCAGATGACGGAGC	60.324	294	(TG)11	2	2133	2154	1
121	Medium_contig_62	TAGCGTGCAAGTGCCTGA	60.298	CCCATGGACCCTCTCAAG	58.962	251	(CT)6	2	3559	3570	1
122	Medium_contig_62	TGCCTGATGCCTTCCAAT	60.161	TCGAGTTTTCCCCGTCAA	60.169	348	(A)16	1	6694	6709	2
123	Medium_contig_63	AGATCAAAGGGCCAAGCC	60.158	CCTTCACATTCATGGCACC	59.909	108	(CAA)4	3	1082	1093	1
124	Medium_contig_64	TATTGGCTTGGGACCTGG	59.445	CAGTAATGCGAGCACCTCAA	60.011	237	(A)15	1	661	675	1
125	Medium_contig_64	CTGGGGACTTCGTGGTTG	60.08	CTCCAAATCGGAAGATCCA	58.575	259	(CT)6	2	1338	1349	1
126	Medium_contig_64	TATGCAGTGGCGGAGACA	59.934	AATTTGGTACGGAGGGGC	59.75	251	(TTAATA)3	6	4554	4571	1
127	Medium_contig_65	CCCCCTTATTTGTGGGTCA	60.557	TGTCCCAACAGCATTCTCTG	59.831	197	(ATT)4	3	239	250	1
128	Medium_contig_66	GTAGCCCTTGCAGTTGGC	59.399	CTTTGGACCAACCTGCTGA	59.815	340	(TTC)4	3	1719	1730	1
129	Medium_contig_66	GCACCACCTTCTCTCCTTTG	59.844	TCTTGCCTCTTGGTCAGACA	59.545	314	(TTC)4	3	6606	6617	1
130	Medium_contig_68	TGGTTATCCAATTGGCCG	60.275	GGCAAAATCGACCCAAGA	59.579	335	(AC)7	2	1963	1976	1
131	Medium_contig_68	CGCTTACTCTGCGCAACA	59.877	TGCCTAAACACGTTCTCGC	60.003	342	(AG)7	2	2923	2936	1
132	Medium_contig_68	GGCGCTGCCATTTATTTG	60.179	TTGTGAGTTGGCGTCGTG	60.46	312	(GAA)4	3	3134	3145	1
133	Medium_contig_68	GCCTGTGTTTGGTTTGGG	59.935	GGGTGGATGCATGGAAAC	59.698	347	(GA)7	2	4885	4898	1
134	Medium_contig_68	TTCTCACAACCAAACACACCA	60.033	TTGCGGGAATCAAACCAT	59.859	313	(TAA)4	3	5732	5743	1
135	Medium_contig_69	CGCACACCATTGGTTTCA	60.088	ATTACGGGTGCGGGTTTT	60.192	308	(TA)6	2	1658	1669	1
136	Medium_contig_69	AACTGGCGCGAGATTGAG	60.096	TGAAACCAGCAGCAAAAGG	59.973	309	(TC)10	2	3121	3140	1
137	Medium_contig_70	GCCACTTTGCGACCAAAT	59.654	CGGCCATGTGGATTTTTC	59.859	163	(ATAAA)3	5	3526	3540	1
138	Medium_contig_71	GGTTGGCTCCAACTGGAAT	59.918	ATTGCAATTTGCGGATGA	58.568	239	(GGAAT)3	5	288	302	1
139	Medium_contig_71	GCTGCACCTGACAAAGCA	59.685	TGGGAGAAGTGGGGCATA	59.998	262	(ATT)7	3	2964	2984	1
140	Medium_contig_71	TTCGAATCACGGTCCTCTG	59.771	TGGGCTTTTAACCCTTTGC	60.06	222	(ATTG)4	4	5948	5963	1
141	Medium_contig_71	AGCCATAGCATCATAATTTGAAC	57.395	GTGGGCTCCATTTCGTTG	60.048	129	(AAT)5	3	6396	6410	1
142	Medium_contig_72	GTTTAATGCGCCGCAAAT	59.668	TATGGCCACAAGCCTTCC	59.604	164	(ATT)5	3	3488	3502	1
143	Medium_contig_73	TCTTCCTCTGCCCCATGT	59.129	CATAAACCCAAACGGACCC	60.037	344	(A)12-(A)14	complex	3302	3346	1
144	Medium_contig_73	GCCGTTTCAATACCGCTG	60.22	TGGGACCTGGGAGTGTGT	59.922	223	(T)13	1	4922	4934	1
145	Medium_contig_74	TTCCAATTCGAGAAGGAACG	60.184	TCGCATGCTGTTCACCTC	59.47	297	(TA)7	2	213	226	1
146	Medium_contig_74	TTTGTTGGGGGAGGTTCTC	59.888	CTGTCTGCCATGGGTTCC	60.046	326	(ATG)4	3	1805	1816	1
147	Medium_contig_77	ATCTTAAGGGCGGTCCCA	60.417	TGGAGCATAGCTGCACTCA	59.237	294	(GA)9	2	1531	1548	1
148	Medium_contig_78	CAGGTTTGGCTTGCTGCT	60.136	CCCCCTTGAACCATAGCC	60.272	228	(AT)7	2	4040	4053	1
149	Medium_contig_78	CACGGGAAGAGATTTGGG	59.006	TGTGTGGGGCAAAACAAA	59.484	267	(TTA)5-(TTG)4	complex	4422	4460	1
150	Medium_contig_78	TTGTTTTGCCCCACACACT	59.992	GGGGAAAGGGTTTTGGAG	59.307	317	(A)13	1	4756	4768	1
151	Medium_contig_79	TCAAGGGACCAACCAAGG	59.441	GAGCAGCTCTCACCCTGC	59.808	337	(ATG)4	3	665	676	1
152	Medium_contig_80	CCCTTCATTGGTGCTGGT	59.473	TCCACCTTGAAGAGGAGTGC	60.386	175	(TGAATA)3	6	1951	1968	1
153	Medium_contig_81	TTGATCGCTTGGGAGGAG	59.868	CAATGGCCACTCAGGAGG	60.197	262	(GTA)4	3	3563	3574	1
154	Medium_contig_82	TGGAACTAAACTCACGCCCT	59.734	ACCCATCGCACATCATCA	59.391	338	(A)14	1	4646	4659	1
155	Medium_contig_82	TGATGATGTGCGATGGGT	59.391	CCTTTTGTTGCGGTCATTG	60.096	237	(AAAAT)4	5	4997	5016	1
156	Medium_contig_83	GCCAAACGGACCCTTTCT	60.05	TGAGTACCCCTTTGTACTCCTTTT	59.497	348	(T)14	1	2604	2617	1
157	Medium_contig_83	CGGTTCTCCCGACTATGC	59.193	TCCATGGCCCTTTTCTCA	60.129	304	(CT)6	2	3097	3108	1
158	Medium_contig_83	AAAAAGTGGAAGCAGCCG	58.999	CGGGTGCACCGTTTAACA	61.535	339	(TTTA)4	4	5295	5310	1
159	Medium_contig_84	GTGGGTCCTGACACAGTGG	59.984	TGGGTCTAATTATGTCATGTGTGAT	59.557	329	(T)13	1	3855	3867	1
160	Medium_contig_88	AGCGTAGCCTAGGGGGTG	60.232	TTGTTGGTGCTCTTTATGATCG	60.131	304	(AAATT)3	5	288	302	1
161	Medium_contig_88	TGGACCAATGTGAAACCAAA	59.792	TGGCCATCAAACAGACCC	60.472	286	(T)13-(AAT)4	complex	1271	1386	1
162	Medium_contig_88	GGTCTGTTTGATGGCCAAA	59.486	AAAAATGTAATTGTTTCACAAGGA	56.943	273	(AT)8-(AT)7	complex	1581	1628	1
163	Medium_contig_89	TCGGGTGATTTTGGATGG	60.259	TATGCATGGGCCAAGGTT	59.883	245	(T)12	1	4535	4546	1
164	Medium_contig_93	CAGTTCGAAATGGAGTCCG	59.226	AATCTTCTGGTGCCGGTG	59.631	331	(GTTGAT)3	6	5912	5929	1
165	Medium_contig_95	GGAGCTGATGATGGTGCC	60.173	AGGAGCAGGCACTTTCCC	60.349	291	(T)12	1	2201	2212	1
166	Medium_contig_97	ATGGCGGAAGCGATTATG	59.604	AAAGAGGAGTGGGGGTGG	59.889	337	(AATAA)3-(AGAA)4	complex	1525	1573	1
167	Medium_contig_97	GGGACGAAAACCAAAATTCA	59.778	TGACGCTCATGTGGGGAT	61.107	341	(T)12	1	5235	5246	1
168	Medium_contig_97	TGCATACAATTTTCAAACCTGC	60.006	AAGCTAATCCAAACGGGC	57.763	241	(TA)9	2	6181	6198	1
169	Medium_contig_98	CGTGGAAACCGCCATTAG	60.065	TGACAGATTGGAGGTAAGGGA	59.536	276	(AAGC)8	4	5752	5783	1
170	Medium_contig_99	GGAGGAGGAGCCCACATT	60.008	TACGAATCGGGGACGAAA	60.002	192	(ACC)4	3	4403	4414	1
171	Medium_contig_99	TTTCGTCCCCGATTCGTA	60.002	TCAGCAACACGACCCCTT	60.246	231	(TGT)4	3	4540	4551	1
172	Medium_contig_100	GGTGCATAGAGGAAGAAGATGG	60.096	CCTGCTTGCCAGGACCTA	59.935	215	(A)16	1	880	895	1
173	Medium_contig_100	CCGTAGAAGCTCCCTAACAA	57.129	TCCAGTATTGGGCGGAAA	60.002	348	(TCTTC)3	5	5993	6007	1
174	Medium_contig_101	CGTTTTTCACAAGAAAGGGG	59.581	AGGAGCGTGAGGACTGGA	59.475	234	(GT)6	2	2230	2241	1
175	Medium_contig_102	GCATGTGCCAAACATTGC	59.636	TCTTCACCGCTCGTCCTC	60.071	247	(TTAAT)3-(A)16-(A)18	complex	2277	2405	1
176	Medium_contig_102	CCCGTCCCCGTAGAAATTA	59.764	CGGACTATGGAGGGCCTAA	60.037	350	(A)12	1	3257	3268	1
177	Medium_contig_102	TGACGCAAGAAAGAAACCG	59.973	TTCCCAGGGAGAACAACG	59.599	207	(T)14	1	4484	4497	1
178	Medium_contig_104	TCACCCTGGTCTCATCGC	60.812	TACGTACTGCCCGACGCT	60.436	282	(CAT)5	3	4369	4383	1
179	Medium_contig_107	GGGTTCGATCCCCAACTC	60.265	TGGCTCATATTGTGCCCTC	59.62	276	(GAA)4	3	689	700	1
180	Medium_contig_107	TGCAATGATCAACAATGGC	59.011	TTGGCTCACATTGTACCTGC	59.722	132	(GAA)4	3	5882	5893	1
181	Medium_contig_109	ACCTTATTCCGCTCCGCT	59.797	CACACTCTGCTTCCCATGC	60.419	344	(A)12	1	830	841	1
182	Medium_contig_109	GAAGCAATTTCGAGGCCA	59.883	CCATCACAACAAAAAGGGC	58.961	238	(T)16	1	1202	1217	1
183	Medium_contig_111	ACTCCCCCTGAACCCAAG	59.889	TGTGGCTAAAAAGGGGGA	59.046	348	(TAC)6-(TAC)6	complex	590	664	1
184	Medium_contig_112	CAACGGATTTGGCAAAGG	60.042	GTACCGGTGAGGCAAGGA	59.631	291	(AATA)8-(AATA)7	complex	4673	4748	1
185	Medium_contig_112	CCAACGCTCCCTTTTTCA	59.768	TGCTGCCGCATATTTACAA	58.866	174	(AC)15	2	5790	5819	2
186	Medium_contig_113	TCGATGGTACATATTGAACTCCA	59.352	TTGGCTTTGGACCTGGAC	59.605	167	(CAATA)3	5	5272	5286	1
187	Medium_contig_114	TCCTCCATGGTTGGAAGC	59.559	CCAATTTGGGGAATCGAA	59.249	210	(AT)10	2	2802	2821	1
188	Medium_contig_116	TTCTTCTGGGGTTGGGTG	59.441	TTGGAGGGTTGCACCATT	59.893	255	(A)13	1	3002	3014	1
189	Medium_contig_117	AGCAATCATCTCCCGTGC	59.75	GATGGTGAATCGGCCCTT	60.839	201	(TA)9	2	1365	1382	1
190	Medium_contig_117	TTTTGGTGAGGGGTTTGTG	59.374	GCAAGGAATGGGAAAGGG	60.395	236	(A)15	1	2107	2121	1
191	Medium_contig_117	TGGGTCAGGTTTAACCGC	59.496	GGCAGGAGAGTGTTTGGC	59.345	326	(T)12	1	4801	4812	1
192	Medium_contig_119	TTGACCTTATGCTGCAACG	58.431	TTGGTGGAGGTCGAAATCA	60.031	155	(TTGCA)3	5	2558	2572	1
193	Medium_contig_120	TATGAAATGTGGCGGCAA	59.597	CGTTCGGTACCCGTCTGT	59.545	198	(ATA)4	3	4715	4726	1
194	Medium_contig_121	GGTTCCCATTATAACCATTTTGC	60.626	TTGGTTGTTTTGGTTCTTTCG	59.997	231	(ATCAT)3	5	4735	4749	1
195	Medium_contig_121	TCATCGGGAAGACGGCTA	60.306	TTGAGGCGTTGCACCATA	59.782	259	(GAAATC)3	6	5359	5376	1
196	Medium_contig_122	TCTCTCCTTTGATTGCAACG	58.999	ACCCACTCATCAATCACGG	59.329	116	(A)13	1	1407	1419	1
197	Medium_contig_122	TGCATGGGTTGTGTTTGG	59.926	TCGGTTTTCTTGGATCGG	59.573	197	(AATCC)3	5	4830	4844	1
198	Medium_contig_122	TCGGTTTCCGTTTGAATGA	60.034	CCGAGAAGAGAAAACACTTTG	56.753	259	(ATTT)4	4	5653	5668	1
199	Medium_contig_123	TCAATTCCTCCTCCATCATGT	59.351	CAAATTAGGCAACTTTGTAGTGA	56.343	242	(TAA)5	3	1328	1342	1
200	Medium_contig_123	CCCACCTCCCTTCCAGAT	59.846	AGGTATGCTATGCAATAATCACA	56.493	343	(A)14	1	4842	4855	1
201	Medium_contig_124	CGAAGCAAGGAGAGCAGG	59.806	TAGGACCCATTTTCGCCA	60.002	230	(AGA)4	3	1943	1954	1
202	Medium_contig_125	TAGCAAGACCCCATCGGA	60.153	TTCGAATCACACACCTTTTGA	59.159	345	(AG)6	2	556	567	1
203	Medium_contig_125	TGAGGGTACCCATTGACCA	59.746	TTCGCTTCTTCTTTCTATGCG	59.75	280	(GAA)16	3	4536	4583	1
204	Medium_contig_126	TTGCGGTTGCATCACTTG	60.407	TGCACTCTGGAAGGGATTG	59.771	298	(AAT)4	3	844	855	1
205	Medium_contig_127	GATTTTGCGGTGGTTTGC	60.057	TGCAAATCAAGTGCTAATGGA	59.315	272	(T)12	1	256	267	1
206	Medium_contig_127	AGGCGGCATCTTCATACG	59.781	GTGGTGCAGCATGGATTG	59.61	302	(T)12	1	1877	1888	1
207	Medium_contig_127	CGTCGATCCCTAATGCCA	60.585	GATGCCGGTGTTTTGCTT	59.654	302	(AT)9	2	2257	2274	1
208	Medium_contig_127	CTGCTGTAGCTGCGTCCA	59.868	TCGTGAATGTCGCAATCG	60.368	286	(CCA)4	3	2812	2823	1
209	Medium_contig_127	CATGCCTGGTAACGGCTC	60.225	GCAACGCTCGCTACACCT	60.168	343	(A)12	1	5165	5176	1
210	Medium_contig_129	TTGTTGAGTGTTGACAATGGTG	59.51	GACCGGTAACAGCGAAGG	59.241	314	(A)12	1	683	694	1
211	Medium_contig_131	CCACCAAGAAGGTGGTCG	60.08	TGAACTTCCATTGAAATCGGT	59.42	185	(AACA)4	4	5688	5703	1
212	Medium_contig_132	GGGTTGGACAAAAGGTTATTCA	60.089	CGAACTTTGATGTGTGAAGCA	59.896	264	(TTA)12	3	1345	1380	1
213	Medium_contig_133	TGACCGATGTACCTTGCAGA	60.263	CTCCCACATTTCACCTCCA	59.457	345	(A)17	1	4177	4193	1
214	Medium_contig_134	CCAACCAAGCCTTAGCTCC	59.822	CAGGAGCACCTCCTCCCTA	60.347	288	(T)15	1	364	378	1
215	Medium_contig_134	GCTCATGAAGATGCTAGGTGG	59.851	CAGCGGATCCTTAGGAGAGA	59.526	313	(CGC)4	3	3376	3387	1
216	Medium_contig_135	TTTTTGACGGAGCCAAGC	59.924	TCTTACCAATTCAATGTTCGGTT	59.765	196	(AT)9	2	1178	1195	1
217	Medium_contig_136	TGTTAGCAGCAGGACGCA	60.298	GAAGTTCCGACAACCCCA	59.446	346	(GTG)4	3	1944	1955	1
218	Medium_contig_136	GTGGTGGAAGCGGTGAAG	60.246	TGCTTCCAAAGCTGATGGT	59.384	197	(ATATAC)3	6	2090	2107	1
219	Medium_contig_136	GGGAGTCGCTGTATGTTTGAG	59.749	ACCGGTCCAAACCGAACT	60.363	303	(A)12	1	5421	5432	1
220	Medium_contig_137	ACGCGATTTTGTTGAGCC	59.805	TGGACCGTGCCTTTCATT	60.048	205	(TTG)4	3	1589	1600	1
221	Medium_contig_138	CAGCCGGCCCTAATTTTT	60.031	AAAACGCCGCACTCAGAC	59.992	206	(TTC)4	3	5571	5582	1
222	Medium_contig_139	TGCTAAATAGGCACACCCG	59.697	GCATATGCTTTGTTGAGGCA	59.839	308	(CAAAA)3	5	289	303	1
223	Medium_contig_139	CGCCTACGCGTTCGTTAC	60.423	CCTTGGGTGTTGTTATTGGTG	60.132	341	(AAC)4	3	1316	1327	1
224	Medium_contig_140	CCACATAGGAGCGCGTTT	59.823	TGAGCCAGCACACTCTTGA	59.225	215	(TGATC)3	5	5374	5388	1
225	Medium_contig_141	CGTTTGGTGTCTTTTCCAGG	60.52	TTTTGGTAACACCTATACATGAAA	55.624	350	(TAT)4-(T)13	complex	3195	3232	1
226	Medium_contig_141	TGTGCACATATATATCTAGCTTTGA	56.012	GAGGCCACAGACTTCGGA	59.911	344	(TAA)4	3	3420	3431	1
227	Medium_contig_142	TGGAAAGGGTTATTTGGGG	59.603	TTCGCTCTCCCAATCAGG	59.868	348	(GAA)4	3	213	224	1
228	Medium_contig_142	CCTGATTGGGAGAGCGAA	59.868	CTGTGGGTTTCGGGTTTG	59.928	222	(CCCAAA)3	6	614	631	1
229	Medium_contig_142	CAAACCCGAAACCCACAG	59.928	CCACACCCGAAACCCATA	60.169	327	(AT)7	2	944	957	1
230	Medium_contig_142	TATGGGTTTCGGGTGTGG	60.169	CGCAGTTTTGGGAGGAAA	59.768	186	(TTGGGT)3	6	1109	1126	1
231	Medium_contig_144	TGTTCAGTGTTGGTTGGAAA	57.542	GGAAGCATGCACAAGCAG	59.061	243	(T)14	1	1849	1862	1
232	Medium_contig_144	CGAGTTGATGGAGGAGGG	59.125	CATGCACGCAGAAATTGG	59.782	264	(GA)6-(GAAA)5	complex	3862	3917	1
233	Medium_contig_146	TTCGAACCCCAGATTCCA	59.974	ATGAGCACCACACCACGA	59.64	112	(A)12	1	3187	3198	1
234	Medium_contig_146	TGTTCATTTCTAATTCCGCTTTT	59.203	CGTGTGATCCGCATTCTCT	59.803	232	(TTTTTC)3	6	4330	4347	1
235	Medium_contig_146	TGAACAGACGGAGCCACA	59.946	TCCATTTTCCAGCACCGT	60.048	150	(GAA)4	3	5511	5522	1
236	Medium_contig_147	GAAGCAGGGTGTTGTGGG	60.088	GCGAGGTGCAACATCTCA	59.47	335	(T)12	1	4191	4202	1
237	Medium_contig_147	CCCCAGCGGATCTCTTCT	60.303	TGATCGTCGCCAGTCTGA	60.07	273	(ATCAT)3	5	5126	5140	4
238	Medium_contig_148	GACAATGGTAAAGGCAATGGA	59.815	TTGAATTAGTGCTCAAAATTGCTC	59.808	231	(TA)6	2	852	863	1
239	Medium_contig_150	CATTAAGTTTGGGGTGGGG	60.029	GTGGCTTGGGTTAGGGGT	59.779	328	(A)12-(A)13	complex	4330	4395	1
240	Medium_contig_152	GAGGAACGGGAAAAACTGC	59.662	CTCGCTCGCCATTGAGTT	60.096	259	(A)14	1	326	339	1
241	Medium_contig_153	GGGATCCCGGAATTTGTC	60.073	AAAACGCAGCAACAAGCC	59.995	130	(T)12	1	5285	5296	1
242	Medium_contig_154	TGCTTCACAACGCTACCTCA	60.596	TCTGCCCTCTGAGCCTTG	60.221	180	(TA)6	2	4445	4456	1
243	Medium_contig_155	GGCTGTGAGGAGTAGTTCCAA	59.343	CAATTTTTGAGTCCGGCG	60.189	162	(CTT)5-(TTC)14	complex	4447	4531	1
244	Medium_contig_156	TGGCAACGGACAAAATCA	59.597	CCTTGTTCTCTTCATTGGGA	57.71	328	(ATT)4	3	1617	1628	1
245	Medium_contig_156	CTGCTCCCACCCATTTTG	60.04	CAATCAGAAGCCTCGGTGA	59.926	290	(CGA)4	3	5259	5270	1
246	Medium_contig_157	CGGACCAAAGGAGTGTGG	60.08	CCCCTCAGCAGCTTTGAA	60.064	278	(ATG)4	3	2297	2308	1
247	Medium_contig_157	TTGGCGAGTTTGTCGTGA	59.952	ACCCTTCGCCGAGTCTTT	59.803	349	(ATA)7	3	4714	4734	1
248	Medium_contig_159	CCTGGTTGGAGATGAAGCA	59.771	CCCAAACGGAGGACACAC	59.929	245	(GA)11	2	1161	1182	1
249	Medium_contig_159	GTTGACGTCGCCGAAGAT	59.794	CGCCATGTAAATGTATTCCG	58.912	330	(TA)6	2	3381	3392	1
250	Medium_contig_162	TGTTGTAATGTCCCTCTTTTGG	58.994	TGCAATGAAGAAGAAGTGTGG	58.912	236	(GAA)4	3	928	939	1
251	Medium_contig_163	TGAGATTGGTCACACATGGA	58.389	TTGGAGGTCCAGGGTTCA	60.012	144	(T)12	1	65	76	1
252	Medium_contig_165	GTGCTCCCTCCGTCTCAA	59.911	AACGCGTTTGCCTAGTCC	58.877	323	(T)14	1	2489	2502	1
253	Medium_contig_165	TGCCAGCAAGCAGAGTACC	60.152	TGATTTTCGTGGTGGAACTG	59.541	311	(T)13	1	4965	4977	1
254	Medium_contig_167	TGAGGGAGAAGCGAATGC	60.031	ATTCTCTTGCAGTGGCGG	59.942	221	(GAT)4	3	839	850	1
255	Medium_contig_168	TGTTTACACGCCTTGCGA	59.982	CAACTGGGCCGTCTGAAC	60.246	346	(GT)8	2	3117	3132	1
256	Medium_contig_168	TTCTGAGTCCCAGACCGC	59.911	TAGCCCCAATCAACCGAA	60.002	156	(GTT)4	3	4440	4451	1
257	Medium_contig_169	TCAAGAGACTTTCAGGATTTAGTTT	57.022	AGTTGTGCAATCAGGGGG	59.473	272	(A)15	1	2948	2962	1
258	Medium_contig_170	CCTTTTCTCCCCTGCAAGA	60.316	GGTTTTGGTCCCCTCCAC	60.152	161	(TTCTTT)3	6	4028	4045	1
259	Medium_contig_171	CCATTCTCAGCGACCGAT	59.743	AAAAATTGCTTTTACGGATTG	56.167	268	(ATT)4	3	820	831	1
260	Medium_contig_171	TGCAACCGCATATGGAGA	59.738	TGCCAGCTTTTTAGATGCAA	59.585	314	(A)13	1	1833	1845	1
261	Medium_contig_173	TGCAGTCTAAGAGGGGATGAA	59.822	CGCGTTGTTTGTCTCATCA	59.393	317	(T)12-(GTT)4	complex	1721	1759	1
262	Medium_contig_173	AACACATTGTTGAATTTGTTTCG	58.955	CGGTGGCAAGATGGAAAG	60.192	287	(TCT)5-(TCT)4	complex	3860	3957	1
263	Medium_contig_173	CTTCGAACTTTGGTCCTCTAAA	57.691	ATGATGTTGGGTGTGGGC	60.189	338	(T)19	1	4506	4524	1
264	Medium_contig_174	GGTGCATTCCATCTTCTCCT	59.094	GCGTCTCTGTCAGGTGTGG	60.472	130	(AAAGA)3	5	43	57	1
265	Medium_contig_174	TGCACACCTTTTGGTGGA	59.625	GCCAAAGTTCTGCCTAGCAC	60.022	286	(A)12-(A)12	complex	2243	2357	2
266	Medium_contig_174	TGCCACAATACAATGGATGAA	59.801	CCGGCTAACTGTGCGACT	60.008	317	(AATCT)3-(A)14	complex	2673	2767	1
267	Medium_contig_175	TGTCATCACCTTCCTCCTCTG	60.245	GAAACCGTTCCATCGTCG	60.048	344	(ACCA)4	4	63	78	1
268	Medium_contig_175	TTTTGGATCGGATTGCGT	60.009	AAACCAGGAAACCGGCA	60.031	345	(TTA)4	3	850	861	1
269	Medium_contig_177	TGGATTGGATTGTTCCTCCT	59.336	TTGATAGTGGATGCTGTTTTTACA	58.744	326	(TA)8-(A)14	complex	1520	1589	1
270	Medium_contig_177	GTTTCCCTCCCCTTCCCT	60.248	TGTTGGAATGGGTTGGGT	59.579	160	(CCTCC)3	5	1921	1935	1
271	Medium_contig_177	CGACAACATATTCATTGCTTGC	60.517	TCCATGTTAGCAAACCCCTT	59.429	289	(TATTT)4	5	4721	4740	1
272	Medium_contig_178	GCGGCATGCCTCTGATAC	60.348	CAGCCAATGAACATCAGGG	60.056	148	(AAG)4	3	5448	5459	1
273	Medium_contig_179	CCAGAACCACGCTCGATT	59.787	TAGTCCGCCGATGTGTGA	59.77	318	(TTGATG)3	6	820	837	1
274	Medium_contig_179	GGTGGAAACTCAATGCGG	60.048	TCAAAACCAGTGCTGCCA	59.952	271	(GTG)7	3	1678	1698	1
275	Medium_contig_180	GTTTTGTCCGTTGCCTCG	60.24	GGCAAGCAGATCGGAAAG	59.476	150	(A)12	1	5227	5238	1
276	Medium_contig_181	TGAGTGAGGTGATGTGACAGAA	59.31	TGGTTTTCCCTTGGCTTG	59.617	230	(ATA)4	3	140	151	1
277	Medium_contig_184	TTGACCAACACACGTGAACA	59.589	ACGTTGGCCTGCCATTT	60.064	207	(A)12	1	3272	3283	1
278	Medium_contig_184	TCCTTGTTGCTTTTGGGC	59.774	GTAGGGAGGACCGCGATT	60.034	218	(T)12	1	4043	4054	1
279	Medium_contig_184	CCATTTACCAACCTTGGTTCT	57.97	CGCAATTATGCGATTTTGG	60.045	292	(A)12	1	4520	4531	1
280	Medium_contig_186	CTGCCCCTTCCAGAACAA	59.755	TGCCTCAAATGGTCAAAATG	59.518	331	(TTA)4	3	4477	4488	1
281	Medium_contig_187	TGGTGCAAATGATGTCGG	60.045	TGCTCCAGCATCCAAACA	59.908	300	(A)14	1	3712	3725	1
282	Medium_contig_188	GCCTTTGCTAGCCGGAGT	60.504	AGTCGATGGATCGTGTGCT	59.227	348	(T)12-(TGCGCA)3	complex	599	656	1
283	Medium_contig_188	ATGCGCATGCATGAGTTG	60.402	TTCCGCCTCTACTGCGAC	60.096	303	(TA)11	2	862	883	1
284	Medium_contig_188	TCTTCTGCCCGCTGAACT	59.656	CAATTCTGCTCATGCCCC	60.161	336	(TGA)4	3	1085	1096	1
285	Medium_contig_188	TCTTCTGCCCGCTGAACT	59.656	CAATTCTGCTCATGCCCC	60.161	336	(AAAAG)3	5	1239	1253	1
286	Medium_contig_188	TCATGATTCCTGCCTCCA	58.581	TCCGTCTGTGTCTTGGCA	59.946	202	(CTCCTA)3-(GCT)5	complex	2130	2212	1
287	Medium_contig_189	TTGTCCGAAGTTGATGCG	59.328	GCTCAATTTTGGTGTGCCA	60.659	349	(TAT)4	3	3997	4008	1
288	Medium_contig_190	GGCGTGAGAATCGCTGTT	59.95	GAATCCTTTCTCGTGCCAAA	60.192	298	(AT)9	2	610	627	1
289	Medium_contig_190	AACAGTTTTGCTCCCTCCAA	59.711	AGCGGATCACACAGACGG	60.871	321	(AAT)4	3	3335	3346	1
290	Medium_contig_190	GCAACTAGATGGTTGGAAAAGG	60.001	TTGGAGTTCAAGCCTCGG	59.91	321	(TAA)4	3	4712	4723	1
291	Medium_contig_191	AAAAAGTTGAAACCAATTCTCAAA	58.348	TCTTTCCGGCACTCCTTG	59.91	326	(AATA)5	4	913	932	1
292	Medium_contig_193	TGCCACGTGTACAAAATCA	57.004	CGAACAAATGTTGCTGGC	58.782	143	(ATAG)4	4	64	79	1
293	Medium_contig_194	GAGCACAACTGCCGACCT	59.988	AAGCATGAGAGCAACAAATCC	59.33	348	(A)14	1	998	1011	1
294	Medium_contig_194	GGGTTTGCTAACAGGTTGAGTT	59.565	TGCAGATCAAACGGACCA	59.743	320	(ATAGAG)3	6	2392	2409	1
295	Medium_contig_194	TGTGTGCGCGCTATGTG	60.159	TCCTATCAAGCGCGTTTTT	58.52	350	(TG)7	2	4254	4267	1
296	Medium_contig_195	CGCCATCATCGGTTTGAT	60.444	GACATGTCTAGCGGCAGG	57.85	117	(AACA)4	4	3018	3033	1
297	Medium_contig_195	TGATTGGAATCACCGTGG	58.779	AGTGGTTTCAGCCCCCTC	60.048	314	(ATTTT)3	5	3248	3262	1
298	Medium_contig_196	AGCGAGTTTTCGTGGGAG	58.957	TTCCTCACGCCATCATCA	59.696	195	(TGCTTT)3	6	25	42	1
299	Medium_contig_196	TGGGTCTCTTGTCCATTCG	59.615	TGATGCTCTTGGGAAGACG	59.926	332	(TTTCT)3	5	4443	4457	1
300	Medium_contig_199	CGGGATCGTCTTTCATTCA	59.589	GGGCCCAGTTTTCTGGTT	59.903	305	(T)13	1	3914	3926	1
301	Medium_contig_200	TTGGTGGAAGCTTCTTTCG	58.984	ACCACGGTCAACCAAGGA	59.929	331	(TCTTT)3	5	5128	5142	1
302	Medium_contig_202	CACATGGTTCCACGCTCA	60.255	TCATCCTCCCACAATCAAGA	59.009	220	(TCT)4	3	2657	2668	1
303	Medium_contig_203	CAAACACATGCAAGCAAGAAA	59.903	CAAAACCTTGCAGCAGGA	58.485	350	(T)12	1	4470	4481	1
304	Medium_contig_205	CACAGTCCCCTCACCCAA	60.517	CGTAGCCACTCCTTGCCT	58.984	310	(TAGTAA)3	6	424	441	1
305	Medium_contig_206	TGGGGTTTTGATGTTGGG	60.145	GATCTCGGCAGGGGTTCT	60.16	136	(TAGTGA)4	6	2916	2939	1
306	Medium_contig_206	CAAGGGAGCCGTCTTTGA	59.91	CGACAGCAGGATTGGCTT	59.942	313	(T)12	1	3816	3827	1
307	Medium_contig_209	TGAGGAATATGCTCAAGGGG	60.029	CGGATTCGGACATTGGAG	59.998	312	(T)12	1	3725	3736	1
308	Medium_contig_210	AGGGGGAAGGAAGAAGAGG	59.615	TGACTTCTGCCCTCACCAA	60.385	241	(TCA)9	3	2411	2437	1
309	Medium_contig_211	TCCCCACCAAAGAGTGACA	60.071	TGAGTTCTTTGGAATGGTGCT	59.726	254	(TATT)5	4	2391	2410	1
310	Medium_contig_214	GGAGGAAGGTTGTCCACG	59.018	TCAAACTGCCATAGCTGGTG	59.864	323	(A)12	1	992	1003	1
311	Medium_contig_214	TGGTGAGGGGTTTGGGTA	59.73	TGCGCTGAGTTGAAGTGC	59.849	234	(A)12	1	3259	3270	1
312	Medium_contig_214	CTGCCACTCCTCCTCATCA	59.92	GTGGACGGGCATTCTTTG	60.048	201	(TGT)5-(TGT)7	complex	4271	4309	1
313	Medium_contig_214	TTGGAGTTCGGCCAAGAG	59.91	TGGGAGTGAGCTGCAATG	59.465	247	(GT)9	2	4975	4992	1
314	Medium_contig_215	TGAGCATGTTCAGCCACAA	59.969	GCCGGAGCTTCAGGAAAT	60.303	175	(A)12	1	3525	3536	1
315	Medium_contig_215	AAAGGGCCTGCAATATCAAA	59.547	CCCATTTGCACATTTAACTTGA	59.868	283	(TAT)4	3	3939	3950	1
316	Medium_contig_216	TCCAAACCAACCATCGCT	60.048	CCAGCAGCCGGGAATTAT	60.962	163	(TCTCT)3	5	964	978	1
317	Medium_contig_216	GTGATTGGCGCTGGACTT	59.794	AACATGTGAAGGAGCGTTGA	59.293	346	(AAT)4	3	1430	1441	1
318	Medium_contig_216	TGTCTGAATCCGCCCCTA	60.153	TCCAAACGGGGTCGTAGT	58.93	251	(A)12	1	5041	5052	1
319	Medium_contig_217	CGAATGGGTTTAGCAAGCA	59.818	CGGCGGGATCTCAAACTA	59.75	347	(ATC)4	3	875	886	1
320	Medium_contig_219	TTCTGCCCTTTGAGCCTG	60.064	AAGCACAACCAGCCAACC	59.682	246	(TGT)4	3	904	915	1
321	Medium_contig_219	TGCAAGAGTTTGGTGGCA	59.952	CACCAAAAGAGGAGAAAGCAA	59.48	322	(T)12	1	1152	1163	1
322	Medium_contig_220	CGCATCTTCAAAAGGCTCA	60.08	TTGACCCATTATCCTCGCA	60.018	328	(T)12	1	164	175	1
323	Medium_contig_221	CCTCAAGCATCAATGCCC	60.161	CGGTTTCGAGCTTGGTTG	60.381	184	(TGA)4-(GAA)4	complex	1525	1591	1
324	Medium_contig_222	AGTGGGGTTGGGTTTGCT	60.363	GGATCGAACCGTGATCCTC	60.432	350	(GAT)7	3	145	165	1
325	Medium_contig_222	CACGTCGATTGCGAGATG	59.934	CGTTCCCCTAGGAACCAGA	60.05	264	(T)13	1	1591	1603	1
326	Medium_contig_222	TGGCTTCCCAATGCTACC	59.604	TCACGGAGCATTCCTTCC	59.718	243	(AAAT)4	4	4070	4085	1
327	Medium_contig_223	TTTGTAGTCCCATTCCTGCAT	59.443	AGACTGCGGTCGCAATTTA	59.435	305	(CTT)4	3	2491	2502	1
328	Medium_contig_223	CATTTTAACGCAATTCTCCCA	59.95	TGGCTGCAGAGAATCCAA	58.976	319	(GAAAA)3	5	3242	3256	1
329	Medium_contig_223	AGCTATGCGGCAGGTGAA	60.526	TGGGAGCAAATCTTGGATG	59.589	255	(AAATAA)3	6	4396	4413	1
330	Medium_contig_226	CAGACGGGTTTTCCGATG	60.04	TCCCAGAGACGGGAATGA	60.13	165	(TCG)5	3	4815	4829	1
331	Medium_contig_228	AAATGGCGCAACAGAACG	60.812	TGAATTCTTAAGGAGATTCTGACAA	58.516	329	(CTAA)5	4	1168	1187	1
332	Medium_contig_228	TGGGCACGGGTACAAAGT	59.96	TCCCAAAGGCAAAAACGA	60.166	185	(CCCCA)3	5	2187	2201	1
333	Medium_contig_228	TGACTGCAGGGAATTCATTT	58.145	ACCTCAAAATCCGCCAAA	59.049	341	(T)13	1	3594	3606	1
334	Medium_contig_230	CACTGCCGATAACCTGCC	60.225	CGCGAACGTTTTCCTCAC	60.39	236	(ATATT)5	5	1233	1257	1
335	Medium_contig_230	ACACTCGCAAGTGCACGA	60.193	TTTTTAGGGTTTTTCTATCAGGTG	57.931	309	(AT)12	2	2128	2151	1
336	Medium_contig_231	ACGTGAGGAGTGGGGGTT	60.374	AGGGTGTGTTTGGTTGCG	60.57	285	(A)13	1	706	718	1
337	Medium_contig_234	CGACCTCTCCGCGTTAAA	59.941	GGAAAACGGGGAGCATTT	59.871	305	(TAT)4	3	4871	4882	1
338	Medium_contig_235	GCTCGGCGAAGCTGTATT	59.131	TTGGAGGATGCAGCCAAT	60.161	111	(ATT)4	3	364	375	1
339	Medium_contig_235	TTTGGATTTGGTGGAGGG	59.265	TTCGAACCCCAGATTCCA	59.974	229	(CAAC)4	4	1475	1490	1
340	Medium_contig_236	CGGTCACCGGAGGGAGTA	62.075	CGCCCTCCCTCTCTCTCT	59.612	283	(AG)9	2	1623	1640	1
341	Medium_contig_236	CGGTCACCGGAGGGAGTA	62.075	CGCCCTCCCTCTCTCTCT	59.612	283	(GA)11-(GA)8	complex	1644	1693	1
342	Medium_contig_236	TGGAGCATCCCTTTGTCC	59.559	CGATTACGCTTTCCAGGC	59.375	343	(TTG)4	3	2845	2856	1
343	Medium_contig_238	CCACTCCCCCTTCTCGTT	60.04	CATCTGGTGCTTCAGGGG	60.197	218	(AGA)4	3	2481	2492	1
344	Medium_contig_238	CCGCCTCCAAATTCTCAA	59.725	GAGGAGGAGGAAGAGGCG	60.024	277	(TCC)9	3	3786	3812	1
345	Medium_contig_239	TGCCAAAATTGCAATCCA	59.571	GGCTGAGCATTAGGCTGC	59.66	330	(TTTAT)3	5	297	311	1
346	Medium_contig_239	CAGCTCTTCAGTTCAAGCCA	59.314	AGCCATTTGCTCCTGCAT	59.353	293	(AAATT)3	5	1321	1335	1
347	Medium_contig_241	TAGTTGCGGGGGATTGAA	60.002	GCACCAGCACGACAATGA	60.431	183	(ACA)6	3	170	187	1
348	Medium_contig_242	TTTTTAAATGGGTTTTTGAACCA	59.641	TGTGCGAACACATGCAAA	59.34	340	(T)13	1	1526	1538	1
349	Medium_contig_242	TGAAATTTCTTAGGACGCGAA	59.84	GGCGTTGGGGTTGAAAAT	60.702	283	(A)12	1	3613	3624	1
350	Medium_contig_243	GCAGAGGCAAAGGTGGAA	59.918	TGCCTTGTGCTGATCTGG	59.465	260	(ATG)4	3	2161	2172	1
351	Medium_contig_244	GTGCCAAGCACGGGTAAA	60.665	TTTTTGTGATTCACGCGG	59.201	288	(AAAAT)3	5	2605	2619	1
352	Medium_contig_244	GTGCCAAGCACGGGTAAA	60.665	TTTTTGTAATTTATACGGGGCCT	59.988	320	(A)12	1	2760	2771	2
353	Medium_contig_244	AAAAATGCACAAAAATGAAGAGAA	59.233	CGAAACACTCGCACTGTCC	60.457	294	(GTT)4	3	3918	3929	1
354	Medium_contig_247	TGTCATCACCACAGCTTCCT	59.261	ACATGCTTTCTGCGTCCC	59.794	229	(TTG)4	3	150	161	1
355	Medium_contig_248	GAATTCTCCGGCATGTGG	60.006	TGCCTGGACTTGTTTCCG	60.806	267	(TAAA)4	4	396	411	1
356	Medium_contig_248	TCAATCTAAACGGGGCCT	58.089	AATGTTGACCCCGCAAGA	60.048	336	(T)13-(T)15	complex	1452	1539	1
357	Medium_contig_248	TTAGTCGCTGCAGTTGCG	59.877	GGAACACCGACCCCCTAC	60.176	317	(AAAT)6	4	1954	1977	1
358	Medium_contig_248	GTAGGGGGTCGGTGTTCC	60.176	CCCTTTGGAGCAAATCCA	59.573	229	(A)14	1	2178	2191	1
359	Medium_contig_248	TGCGCACAACTGCAGATAA	60.153	GGCATGTACCACCTGCAA	59.033	334	(A)12	1	2652	2663	1
360	Medium_contig_249	AGTGCACCCACGACATCC	60.563	GCTGCAAAAGCTGGGAAA	60.073	278	(A)13-(A)13	complex	1884	1994	1
361	Medium_contig_251	GATTCCAATGTCTCGCCG	60.161	GCGTCTCTTGGAGTTGGG	59.34	198	(TTGTA)3	5	2111	2125	1
362	Medium_contig_251	CCCAACTCCAAGAGACGC	59.34	GAGCTTCGACCAACCTGC	59.505	320	(TA)7	2	2389	2402	1
363	Medium_contig_253	AACTTCTGCACGTGGCCT	59.42	TTCCATCTCGTTCCCAACA	60.031	334	(TTC)5	3	505	519	1
364	Medium_contig_253	CGCTTGACTCCAAGGTGG	60.393	CGCAAAAAGTAACGAACCAGA	60.284	186	(T)20	1	3115	3134	1
365	Medium_contig_253	TCTGGTTCGTTACTTTTTGCG	60.284	TCAGACTCGGAAGCTGAGG	59.219	310	(TCT)7	3	3374	3394	1
366	Medium_contig_254	ATTCTTGGCAGGGGAAGG	60.003	AAATGGCCAGAACCAAAGAA	59.546	305	(GAA)4	3	1922	1933	1
367	Medium_contig_254	TGGACGAGGTGGAGAGGA	60.34	AAGTTCCCTAAGCTCCCTTTTT	58.876	310	(GAT)4	3	2138	2149	1
368	Medium_contig_255	GTGAGCTGGGAATGGCAC	60.214	TTGCAGCAAGTGGTCTTGT	57.961	193	(A)12	1	2388	2399	1
369	Medium_contig_255	ATCGCTATTCTCGCGGTG	59.931	AGGATCGAACCCAGGACC	59.853	189	(AAT)5	3	3308	3322	1
370	Medium_contig_257	TCAGGTTCTCAGTTCCAAGG	57.842	TCCGCCATGAATGAGTGA	59.696	153	(GA)6	2	96	107	1
371	Medium_contig_257	GGCTAGCTGCAGGCCTTA	59.276	TATGGCACCGCCAAAATC	60.431	247	(GT)7	2	4371	4384	1
372	Medium_contig_258	TTTGACTTCAACCACGCTTT	58.405	ACAGAAATGCGGGGACAA	60.048	305	(TA)7	2	616	629	1
373	Medium_contig_258	TTTGACTTCAACCACGCTTT	58.405	ACAGAAATGCGGGGACAA	60.048	305	(GA)9	2	630	647	1
374	Medium_contig_258	TGTTTGCCTAAACTTGCAACA	59.401	GGAGGGTTTGCAGTAGCG	59.394	268	(TA)6	2	1231	1242	1
375	Medium_contig_259	CGGAAGTCTGACACAAACAACT	59.301	CAATCTGGTTTTGACCCCTG	60.345	344	(AAAAT)4	5	1814	1833	1
376	Medium_contig_262	GGGAGCTCCATCAATCGTT	60.026	ATGTCCCTTTCGGCACAA	60.048	329	(AC)6	2	2658	2669	1
377	Medium_contig_263	TTGTACGCGTGCGTGTTT	59.902	AACGATTGCGGAGTCTGG	59.787	272	(ATTTTT)3	6	866	883	1
378	Medium_contig_263	TGCTAACAAGTGTTCCCGAG	58.923	GCTGAAGGAGGGTGCTCA	60.071	299	(A)14	1	2443	2456	1
379	Medium_contig_263	GCAGCTATGCTCCACGTTC	59.568	AAAAATTGCAGCAACGCC	59.816	268	(T)12	1	3283	3294	1
380	Medium_contig_263	CGGAGTCCGATCATCAAAA	59.589	ACACTCTGAGGCAAGCCG	60.138	182	(TTATG)3	5	4843	4857	1
381	Medium_contig_266	GTTGATTGCGCTCCTGCT	60.104	ACGCCGAATCAGAACCAG	59.787	125	(GAG)4	3	1350	1361	1
382	Medium_contig_268	GTCACGGCTGGCCTTATG	60.225	CCCAGTTTGGTGCAATTTCT	59.971	268	(ATT)5	3	217	231	1
383	Medium_contig_268	GTCACGGCTGGCCTTATG	60.225	CCCAGTTTGGTGCAATTTCT	59.971	268	(GTT)6	3	232	249	1
384	Medium_contig_268	GTCACGGCTGGCCTTATG	60.225	CCCAGTTTGGTGCAATTTCT	59.971	268	(ATT)4	3	250	261	1
385	Medium_contig_268	GGGTGAGCTCCAGGGAAT	60.008	TGTTTTCCTCCTGCTAAACAAA	58.919	343	(TC)6	2	2138	2149	1
386	Medium_contig_270	TGAATTGCTGCAACAAAAGAA	59.476	CGCCAACTGGCTACAAAA	58.417	237	(TA)7	2	1457	1470	1
387	Medium_contig_270	CTTTGGCAACTGCTCCGT	59.984	CGCGCCAAGAGAAGTGTT	60.136	150	(TTTGAA)4	6	2469	2492	1
388	Medium_contig_271	ACTGCAGCGATCATGTGC	59.504	GGAACCCCGGTAAAAGGTT	60.039	343	(TC)9	2	205	222	1
389	Medium_contig_271	TCCCATGAGCAACCACAA	59.577	CGTACTCGCATTGAGGCA	59.516	240	(ATA)4	3	870	881	1
390	Medium_contig_271	TGGGACCGTATGGAGGAA	59.843	CTCAGAGCATCAAGCGCA	59.96	345	(TGC)4	3	1896	1907	1
391	Medium_contig_271	TTCAACAGATGCGAGAGAAAA	58.637	TTGCTTTGCAGTTTCGACAG	60.172	339	(A)13	1	3398	3410	1
392	Medium_contig_271	GCACTCCAGGAAGGCTTG	59.499	CAGATTGGCGGAAGGAGA	59.868	288	(A)15	1	3847	3861	1
393	Medium_contig_272	GATGACCCGAATCCGACA	60.434	AACCGGCCCACACTACAA	59.96	349	(AG)6	2	2856	2867	1
394	Medium_contig_272	TGTAGTGTGGGCCGGTTT	59.96	AGGGGGATCAAAAGTGCAT	59.351	280	(A)12	1	3349	3360	1
395	Medium_contig_272	TGTCGTGGCAGTGTCCAT	59.64	AACGCTGGTTCCCAATCA	60.048	315	(AT)10	2	3719	3738	1
396	Medium_contig_272	AAACCATCAAGCTAGCAGCAA	60.032	ATAACTCGGAGACGCCCC	60.034	151	(AAT)4	3	4725	4736	1
397	Medium_contig_272	GGGGCGTCTCCGAGTTAT	60.034	CGCAATTTAAATCGACAGTTTTT	59.585	102	(T)16	1	4864	4879	1
398	Medium_contig_273	GGCCCTTCTGCTACAGTCC	59.818	GGCTCAATGAATCCTTCTGG	59.629	229	(TGAA)4	4	1105	1120	1
399	Medium_contig_273	TGTGGCTCCACGAACATTT	60.104	GGCAACCGAGTTTTCCTG	59.215	336	(TA)8-(TA)10	complex	4127	4185	1
400	Medium_contig_274	GGGAATCGTCGAGGGAAT	59.821	CGGCACAGCGAATAATCA	59.336	237	(TGGT)4	4	355	370	1
401	Medium_contig_274	AGCAAGGGAACCCAAACC	59.903	CATTCTTGTAATGTTGCTTCTTTTT	58.111	309	(A)12	1	4102	4113	1
402	Medium_contig_277	CAAAGGGATCATGTTGCTGA	59.648	CCGATCAGAAATGGACGG	59.998	339	(TG)10	2	2261	2280	1
403	Medium_contig_285	CGATGGCCACTAACCCTG	60.064	ACACGTGGAGCCCGTTTA	60.112	220	(AAAG)5	4	3319	3338	1
404	Medium_contig_286	AGCAAACAGAAATCGCAGC	59.167	CGCTCGCTCTCCTCTCAC	59.962	128	(GA)6	2	1714	1725	1
405	Medium_contig_286	GAGAGCGAGCGGTGAGAG	59.962	AACCAGTGGCGAAGTTGC	59.837	244	(GA)9-(A)17	complex	1832	1924	1
406	Medium_contig_287	TGGAACATCTGGGTTCAACA	59.935	GTACGCGGCTGTGATGTG	59.849	213	(AT)6-(A)14	complex	63	157	1
407	Medium_contig_288	ATGGACCCCTTGCCAAAT	60.135	CATGCCACAATGAGTGCAG	59.832	240	(TCT)4	3	926	937	1
408	Medium_contig_288	TCCACCACATATGCAGCAG	59.209	TCTGAGGGGTGAATGGTGA	60.029	216	(ATG)4	3	1122	1133	1
409	Medium_contig_288	TCCATCCTTCAACACATGCT	59.09	CATTTGCATCCAATGGCA	60.005	271	(TCT)4	3	3062	3073	1
410	Medium_contig_289	CTCCCTCCGTTCCTTTTT	56.735	AGAATGGCTGTATCAGGGAA	57.204	320	(AG)14	2	2128	2155	1
411	Medium_contig_289	TTTTACAAGCAAAAACCGAAAA	58.866	GGCGCGAGTTCGAAAGTA	60.096	350	(A)14	1	4101	4114	1
412	Medium_contig_289	TACTTTCGAACTCGCGCC	60.096	GGCGGCGTATACATGACC	59.914	225	(AG)6	2	4358	4369	1
413	Medium_contig_291	TGACAAAACGCGAGATCGT	60.406	TGTTGTATGCTTATTGGGACC	57.5	221	(TA)10	2	1643	1662	1
414	Medium_contig_291	TGACAGCCTGCACCTCAA	60.114	TGGTGACCAAGACCATACAAG	58.483	107	(AT)6	2	3219	3230	1
415	Medium_contig_294	CCTCACGGTTCTCTCCCA	59.742	CAGGCGATGTTGTCGTGA	60.42	132	(A)13	1	4396	4408	1
416	Medium_contig_298	GCTCCGTCTGGCACCTTA	59.942	GCTCACTCCTAACCCTCGC	59.965	196	(AAAAAC)3	6	147	164	1
417	Medium_contig_298	CGGATGCATTAGCCAACC	60.033	GGCTTCACAAGCCACCAT	59.637	327	(AAAAAT)3	6	2789	2806	1
418	Medium_contig_299	TGCAGAGAGAGCAGTTACCATC	59.644	TGAATGGATCCTCTCCCG	59.506	126	(TTTTA)3	5	256	270	1
419	Medium_contig_299	AAGACTAAATGTTTTAACTGGGTGA	57.536	CCTGTTGCGAATATGGGG	59.876	129	(CCA)4	3	2877	2888	1
420	Medium_contig_302	CAATAACTTTTTGGATTTGCCA	59.022	ATGGGCTGAGATGGAGCC	61.171	337	(T)13	1	378	390	1
421	Medium_contig_303	TGTCCGTCCGTCACATTG	60.088	TCCGCGCACATTTTAAGG	60.744	113	(T)12	1	136	147	1
422	Medium_contig_303	CCGTTCTTTCTTTTCCCTCG	61.077	GGAGAATGGTGCGTTTGG	60.048	349	(TTC)4	3	618	629	1
423	Medium_contig_303	TCTCCAAGTCCTGCTCCG	60.063	GGAGAATGGTGCGTTTGG	60.048	262	(AAC)8	3	829	852	1
424	Medium_contig_304	GTGCCATGGAACCAGCTT	59.637	CATGCACCCAATGACCAA	59.881	307	(T)12	1	207	218	1
425	Medium_contig_305	GCAGCAGCAACTGCAAGA	60.012	ACCATCCACCACACCTGG	60.227	311	(T)14	1	2350	2363	1
426	Medium_contig_305	TCATCTGTGAGGCCATGC	59.249	CGAATCAGTCGAAACCGC	60.353	267	(TTC)4	3	4027	4038	1
427	Medium_contig_307	TTGTTATGTCAACAAGCACAAAAA	59.612	TTCCCGCTGCCAATTAAG	59.762	279	(GA)6	2	1388	1399	1
428	Medium_contig_308	GCAGGCCCAAAAGGAAAT	60.014	GATGGTGCTGGGTTCTGG	60.046	242	(TCC)4	3	1064	1075	1
429	Medium_contig_310	TGAGGAGGGAGGCTGAAA	59.42	CTCCTCCTGGTCTGCACTTT	59.45	113	(T)13	1	1047	1059	1
430	Medium_contig_310	CACGGTGGTTAAATGAGGG	58.833	CGACAACGATTGATCTCTCC	58.23	347	(A)15	1	2784	2798	1
431	Medium_contig_311	CGGACCACATGCAGATCA	60.212	GCTCTCTGAGGGCATCCA	60.028	228	(GCA)4	3	2101	2112	1
432	Medium_contig_311	GGCCACTATTGCTCAACGA	59.814	CATTTGGGAGAGGCATGG	59.998	218	(GT)13	2	3177	3202	1
433	Medium_contig_313	ATCGTGTGAATGGGGCAC	60.349	GCGCACAATTTTACCGTTG	60.126	344	(AAGTT)3	5	2545	2559	1
434	Medium_contig_318	AAAAATGGTGGAGTAAGCAGGA	60.001	ACCTTCGCCGTCTTTTCC	60.195	278	(AG)6-(AG)7	complex	4153	4180	1
435	Medium_contig_323	GAAGGGTTTGCTTTGCATGT	60.118	TTGTGCCCAAGAGAAGAACA	59.415	323	(ATC)5	3	3589	3603	1
436	Medium_contig_323	GAGACTTGCGGTTTCCCA	59.762	CGCCATTGGCTTCATTTT	59.622	228	(T)12	1	4277	4288	1
437	Medium_contig_324	TTTCTCGGTAACCACCGC	59.648	CAGGGAGAGGGAGAGCAA	58.99	339	(T)14	1	1102	1115	1
438	Medium_contig_325	TGAACAAAATTGAAGAAGCAACA	59.787	ATTTGCGCACAGGAAACC	59.654	227	(AAAAT)3	5	72	86	1
439	Medium_contig_326	TCACTCCACACCACCACG	60.133	AACCCAAGACCTCCAGCC	60.048	305	(GTT)4	3	631	642	1
440	Medium_contig_326	CAGTGCAATTGAAAATCAAGC	58.427	TACTGTTGGCGCAGCAAG	59.721	301	(TG)6	2	2266	2277	1
441	Medium_contig_327	ACCACCACCTCCTCCTCC	59.888	TCCGTCAAGGCATTCGAT	60.161	339	(TCT)4	3	2833	2844	1
442	Medium_contig_329	CTCGGTACTGGCTGGCTG	60.57	TGCACGAATTGAGCTTGG	59.49	304	(AG)9	2	411	428	1
443	Medium_contig_329	CAAGGCCAAACCACTTGC	60.24	CCCTGCCAGCGTATTGTT	59.673	349	(AACT)4	4	1297	1312	1
444	Medium_contig_329	CTCGGTACTGGCTGGCTG	60.57	CTCGTTCTTCACCGTCTTGA	59.007	275	(AG)9	2	4577	4594	3
445	Medium_contig_330	GGTGAACCTGCTGCTGAAA	59.976	TTCCATTGCCCTCTTCCA	60.129	270	(TGA)4	3	82	93	1
446	Medium_contig_331	AACCAGCCAACATGTGAAGA	59.139	ACCCAACCTTTCCACCGT	60.214	324	(AT)6	2	2237	2248	1
447	Medium_contig_333	AAAGATGAGGCGGTGGTG	59.631	CGAGTCTCCCCCTTCACA	59.742	281	(GAG)6-(AGG)5	complex	1891	1969	1
448	Medium_contig_333	ATTCAAGCCAATGGCGAA	60.159	CATCTTGTTTTGACATTTTCGG	59.492	314	(AAAAT)3	5	3703	3717	1
449	Medium_contig_334	AGGTAGTGCGAGCGTTGG	60.008	CAGTGCGTCACCACGAAG	60.018	106	(GGAGAA)3	6	124	141	1
450	Medium_contig_335	TAGCGGGAGCATTCATCA	58.834	GAAGCTGGGGTTATCAGGC	59.644	325	(CTT)4	3	2528	2539	1
451	Medium_contig_338	TGCTTCAGATTGGCCTCC	59.875	AGCGTGATTGTCCCATTTG	59.512	214	(GA)11	2	1903	1924	1
452	Medium_contig_340	GGCCATGGAAATGGAATG	59.663	TGATTGAGAGGTTGCCACG	60.823	221	(A)12	1	2304	2315	1
453	Medium_contig_341	TGAACATGACACCTTCACCA	58.449	CGGGCTGACCCCTTTTT	60.988	341	(TA)7	2	2027	2040	1
454	Medium_contig_341	TTTGAAACCGTCCGAACC	59.471	TTGTCACAAATGCAAATCAAA	57.679	299	(TTA)6	3	2618	2635	1
455	Medium_contig_341	GGACCTAGGGGTGGCAAT	59.737	TTCTCTCCCGCATCTTGC	60.031	334	(TA)8	2	3562	3577	1
456	Medium_contig_342	TGCGCTCTAACAAATCAAATG	58.971	TCCGTGGCTCTTTTGTCA	58.864	173	(A)12	1	1610	1621	1
457	Medium_contig_342	TGACAAAAGAGCCACGGA	58.864	CATTTGTGAGATTCGTGAGGA	58.709	291	(TAAAA)3	5	1884	1898	1
458	Medium_contig_343	CCTTTGTCCCATCTCCCA	59.393	GACAACTTTTGGGACAACCA	58.442	329	(TA)7	2	4423	4436	1
459	Medium_contig_344	TGCGCCATAGTTGCAGAG	59.676	TGATTGTCTCTCTGGCATTCA	59.384	221	(TTAT)5	4	4034	4053	1
460	Medium_contig_344	TGCCATCCTGAGCAATGA	59.862	TGACAACACTGGTTTACTGCG	59.814	260	(TA)12	2	4506	4529	1
461	Medium_contig_345	CCTCAATCATCTTCCTTCGC	59.773	TGCCACAAATGTGGAAAGG	60.501	346	(TAT)4	3	3554	3565	1
462	Medium_contig_346	CCCATGGGATGACTGTGTT	59.168	GGAATTTTTGTCCCCTTTTCA	60.15	343	(TTA)4	3	272	283	1
463	Medium_contig_346	TCGTCATCCCACCACACA	60.554	ATGAATCCCTTCCTCCGC	59.971	297	(CAT)9-(TCT)4	complex	2067	2115	1
464	Medium_contig_346	TCCCACCACACACCACAC	59.791	ATGAATCCCTTCCTCCGC	59.971	291	(GAA)5	3	2296	2310	1
465	Medium_contig_346	TGGTGCACCTTTTCACACC	60.564	TGCACTTCTGGTGGGGAT	60.046	345	(ACA)4	3	2799	2810	1
466	Medium_contig_349	TCAGATCAAGCGTTGTTTGC	59.995	CTCAATGTGGCCATCATCAC	59.925	341	(AGG)4	3	1740	1751	1
467	Medium_contig_349	TTTGCAGATGAATGCTGGTT	59.276	TTGCCAATTCCTTCTGCC	59.732	305	(TGA)4	3	1914	1925	1
468	Medium_contig_351	TTGCATTCATGAACCACAAAC	59.435	TGGACGCACTGGGTTAGG	60.677	348	(T)12	1	662	673	1
469	Medium_contig_351	TGGAGGTCCAGGGTTCAA	60.012	TGAGTCTCTCCTCATCCAATG	57.795	126	(AAAAAT)3	6	2561	2578	1
470	Medium_contig_356	TAGGTGGCAGGGTCCTCA	60.197	GGCTAGCACCAGCAATGG	60.376	306	(ATC)4	3	2138	2149	1
471	Medium_contig_357	TGCGGCATAGTTGTTGGA	59.782	CAGGATGCCACTTCGGAT	59.585	217	(GT)6	2	500	511	1
472	Medium_contig_357	TCCGTAATCGAGGTAGGGG	59.895	TGAAACCATTCAATCGGAAA	58.94	323	(TTG)4	3	2417	2428	1
473	Medium_contig_359	GGGAGCTTTTTGGCTAATCA	59.297	TTGGTTTTTCAAATGGAGTGA	58.107	329	(TAT)5	3	170	184	1
474	Medium_contig_359	TGGTTTTGATGGTTGTTCCA	59.792	TGGCATGTCGTCATAAAATTG	59.434	227	(ATA)17	3	887	937	1
475	Medium_contig_359	CGGTTACGGATGGAAGAAAA	59.931	TTTCGCTCGCAACAAACA	60.112	348	(AG)15	2	3734	3763	1
476	Medium_contig_361	TCGAACGCTTTCCTAGACG	59.159	TTCCATCGCATATGCTCG	59.288	285	(AT)7	2	2718	2731	1
477	Medium_contig_370	CCAATGAACTTGCCGACC	60.048	GAAAACCGAGCTCAGCCA	60.072	118	(AGA)4	3	3633	3644	1
478	Medium_contig_373	TGGGTTCAATGCCACTCA	59.577	TCTTTAGGGGCTCTTGGCT	59.017	309	(TTA)5	3	3956	3970	1
479	Medium_contig_374	TTTTGGCCACTCCTAATGG	58.558	AGCTTGATCATCCCGAGG	58.692	342	(TGCTA)3-(TGCTA)4	complex	1515	1564	1
480	Medium_contig_376	ACGCACAAAAGCAGGGAC	59.837	GGAGTTCAGTGCTTGGCG	60.557	350	(TCT)4	3	624	635	1
481	Medium_contig_379	CCTACTGGAATGGAAAGGACC	59.813	TTCGTGGCGCTCAAAAAT	60.343	223	(AGA)4	3	3377	3388	1
482	Medium_contig_381	GCTCCGGCCACACATAAC	60.08	AACATCTTTTGGGTGTGCAA	59.024	249	(T)16	1	135	150	1
483	Medium_contig_382	TACACAGGCGAATGTCCG	59.193	CACGACACTACCACCGCA	60.322	197	(TTG)8	3	1439	1462	1
484	Medium_contig_382	AATCGCAATGACCGCAAT	60.041	GCAAGACCTCCGGCAATA	59.756	235	(A)13	1	3870	3882	1
485	Medium_contig_385	TTGGGTTCGATCCTCAGC	59.718	CCGGAAGATTTTGTCCCC	60.25	235	(T)14	1	456	469	1
486	Medium_contig_388	CAACTATCAATTCATGCGGC	59.14	TGCTGAAACAAACGCAGG	59.537	159	(CTT)5	3	3882	3896	1
487	Medium_contig_392	CAAGGCATGTGCTTGTGC	59.986	TTCCAGAGAAAATGGGGAAA	59.476	337	(TTAGA)3	5	3426	3440	1
488	Medium_contig_393	TTTGTTTCCCGCCCATAA	59.861	TTCTTTGACTCCAGGGCG	59.91	305	(T)12	1	469	480	1
489	Medium_contig_394	ACCAAAAGAGCACGGTCG	59.831	CTGGGTTGGTATGCTGCC	60.072	337	(A)14	1	1954	1967	1
490	Medium_contig_394	TTGTCAGGTAGCCAGCGG	60.98	TGCCCTTAAGGCACATGA	58.725	338	(A)13	1	2564	2576	1
491	Medium_contig_396	GAAAGCGCCAATGGTCAC	60.21	GTGCATACGCACGGGTC	59.627	315	(AATTAA)4	6	3867	3890	1
492	Medium_contig_396	TGCGTATGCACGGGTATT	58.52	GCCCAACTCATGTACACCC	58.79	347	(TAA)4	3	4009	4020	1
493	Medium_contig_397	CAGGTGATCGTCAAGCACA	59.364	TGCATGCATGGATATTGGA	59.409	179	(ATCT)4	4	925	940	1
494	Medium_contig_397	TCATTCCCAAAGCAAGAA	55.137	CATTTTCTCCCACTGATTTGC	59.56	271	(AAAAT)3	5	2681	2695	1
495	Medium_contig_403	GGAGCTTTCCTCATGACCC	59.602	CGCGGTGTGTAGTTCCACT	59.76	334	(GAT)4	3	2557	2568	1
496	Medium_contig_403	TGGAACTACACACCGCGT	58.647	GTGGCCCAATTGTCAAGG	59.893	129	(TC)11	2	2712	2733	1
497	Medium_contig_404	GCGACACCACGGGTATGT	60.412	GCGGATGAGGATCGTTTG	60.161	171	(A)13	1	333	345	1
498	Medium_contig_408	TGCCATTTTGCTGTGGTG	60.248	TTTGGGGTCCTCTTTCCA	58.978	339	(A)12	1	1554	1565	1
499	Medium_contig_408	CAAGGAACAATGGCGGAG	60.192	GCAGAAGAAAGCTAGAGCTGC	58.783	327	(AAG)4	3	3847	3858	1
500	Medium_contig_409	ACTGCAAGGTCATTGGGC	59.637	GGAGCGACCTCCATTTCA	59.718	330	(T)13	1	1846	1858	1
501	Medium_contig_409	TCAGCATTCAACATTGAGAAAAA	59.75	TTTGAAAGAAGGATAAGAATGAAA	56.458	250	(A)13	1	2640	2652	1
502	Medium_contig_409	GCACGCAATTCAAAAGCA	59.518	CACCGGTGTAATTTGATCCC	60.051	183	(TA)7	2	4343	4356	1
503	Medium_contig_412	GGCAAGCAATCCTGCCTA	59.907	TGGCCCATTAGTGGAAGAA	59.061	120	(GAT)5	3	177	191	1
504	Medium_contig_412	GGCAAGCAATCCTGCCTA	59.907	GAGGAAGGAGTTGGGTCTGA	59.228	348	(AACT)4	4	315	330	1
505	Medium_contig_412	TGGCAACTGGAGCAAACA	59.952	TGGGAACTGGTTGATCTGC	59.621	172	(TCT)4	3	1957	1968	1
506	Medium_contig_413	TTTGCCCAATCTCGCTTC	59.883	AAAAATCCTGGTTCCGCC	59.871	232	(AAG)4	3	2137	2148	1
507	Medium_contig_413	AACCTGGGAGTTGAGGGC	60.048	CCATGCCGTGAATTTTCC	59.859	103	(GGC)5	3	2826	2840	1
508	Medium_contig_413	TCAATGAATCAATTTTAACCAAA	56.39	CCTTGAGCGTGCCATGAT	60.806	289	(TAA)4	3	3523	3534	1
509	Medium_contig_414	ACTCAAAATCCAGGGGGC	59.862	AGGGGAGAGAGAAGGCGA	60.024	281	(TA)13	2	3855	3880	1
510	Medium_contig_415	CCACATCGTTAACAAGTGCAA	59.641	TGTATTGTTTGGATGTCACG	55.339	144	(T)13	1	4334	4346	1
511	Medium_contig_416	CTCCGCGTAACAATGCCT	59.823	GGCCAGGTTCGTTTCCAT	60.871	339	(ATG)4	3	2206	2217	1
512	Medium_contig_416	CGTGGTCACCTAAAGCGG	60.255	TGAGGCAAAGACACGCAA	60.113	303	(GAAT)4	4	2481	2496	1
513	Medium_contig_418	TGGCATAAAGGAAAACAAGAAA	58.783	TTAATTGCTCTTGGGCGG	59.762	344	(T)12	1	891	902	1
514	Medium_contig_418	ACCAATTTTTAATGAGAAACCA	55.493	TTCGACTCGTTTGATTCACG	59.84	288	(TA)6-(TA)7	complex	1496	1607	2
515	Medium_contig_420	CATAGATAATGGCCGCCG	60.012	CGAAGACACTATCACAATGCTCA	60.319	315	(T)12	1	584	595	1
516	Medium_contig_420	AGAGGTCAAAAACCCCCG	59.896	AACCCAAGAAGGTCGAGGA	59.64	320	(TTC)4	3	3824	3835	1
517	Medium_contig_420	TCCTCGACCTTCTTGGGTT	59.64	TGTTGTGTATGTGCTTCACGG	60.624	257	(AAT)11	3	4036	4068	1
518	Medium_contig_422	CCATGAAACAACACCATCCA	60.216	CTTATTTTCCGGCCACCA	59.469	259	(A)12	1	1606	1617	1
519	Medium_contig_422	AACCAGCACTCTACAATCTACG	56.248	CTAGCGGGCCAGGTAGGT	60.232	313	(T)13	1	2394	2406	1
520	Medium_contig_424	CCGGATTATACGTAGGGGTG	59.178	TCTCAATCGGAAGGCCAC	59.718	322	(A)12	1	1704	1715	1
521	Medium_contig_424	CGAACACTTCCCCACCAC	59.929	CGTCTTCCACCACTTGGG	60.08	118	(ATC)6	3	2836	2853	1
522	Medium_contig_425	CATGACATTGTAGGGACCAA	56.788	TTGGAAATAAATGTTGCGGA	59.004	322	(A)12	1	1570	1581	1
523	Medium_contig_425	TGAAAGCACCAAAGGATTGA	59.247	GGAAGGTTTCAAGGCGGT	60.05	350	(A)13	1	2491	2503	1
524	Medium_contig_428	TCACCACCACCGCCTTAT	59.918	AGAGGCCGGAGAAAGGAG	59.48	182	(TC)6	2	3951	3962	1
525	Medium_contig_429	TCCAACCATGAGGATCGG	60.424	CAACCGGAACCAGAGGTG	60.08	115	(GTG)4	3	102	113	1
526	Medium_contig_429	ATGAACAAACGCACGCAA	59.833	ATGGACTTCGTGACGGGA	60.046	339	(CCA)4	3	1691	1702	1
527	Medium_contig_432	ACTGTTTGGCATCCCACC	59.318	ATTTCCCCTTTGCCCAAC	59.727	325	(GA)17	2	3133	3166	1
528	Medium_contig_433	GTGGTTCGAATGCCGACT	59.637	CTACCTTTCCCGCCCAAA	60.961	303	(AAAT)6	4	4126	4149	1
529	Medium_contig_435	AGCAACGTTGAAAATTCCAT	57.213	TCACATGCCACATGCTCA	59.252	329	(TTTAT)3	5	4205	4219	1
530	Medium_contig_436	GCCCGAAGGAGATTGGAT	59.971	ACGCCACTAGGTTTGGTCT	57.242	324	(T)12	1	430	441	1
531	Medium_contig_437	GGATTGGATCGGATCGGT	60.657	CGGTTTGGATCGGTTTTG	59.893	110	(AACCG)3	5	1851	1865	1
532	Medium_contig_437	TTCCAGGTTGACCGTTCC	59.446	CTCCGTGCATCTCAAAGGA	59.926	245	(A)14	1	2100	2113	1
533	Medium_contig_437	TCCTTTGAGATGCACGGAG	59.926	AAATGTGACCGGAGGGAG	58.424	287	(A)12	1	2305	2316	1
534	Medium_contig_438	GCATCATTTGCGTGCATT	59.187	CCTGCAAGGACGAAGTGC	60.557	277	(A)13	1	3411	3423	1
535	Medium_contig_441	CCCTCTCTCTCCTCCTTCG	59.06	CGCGTGAGAGTTCGGATT	59.942	237	(CTT)4	3	126	137	1
536	Medium_contig_441	CGGCGACAATGAGTCAAA	59.328	TCTGTCGCTTTCTAAAACTTCTTT	58.063	167	(TCTAA)3	5	3408	3422	1
537	Medium_contig_442	ACGCGCACTGCAAATGTA	60.015	ACGGGACAAAGAATGGCA	60.048	251	(TAA)5	3	210	224	1
538	Medium_contig_443	TGATAGCTTATGGCTGATGACTG	59.397	TCGCTTATTATCTTTTCTTCCA	56.008	306	(TTTAT)3	5	603	617	1
539	Medium_contig_443	TGCCTTCGGTAGGACTTGA	59.379	TCATCCATGTGTGGAGCAA	59.594	235	(T)14-(T)13	complex	1232	1308	1
540	Medium_contig_443	GATTAAGCGGTGGCATGG	60.033	TTGAACATTTGGCCAATCC	59.315	349	(A)18	1	2099	2116	1
541	Medium_contig_443	TGCGATTTGGTTCGGTTT	60.049	CAAACCGCTTTGGTTTGAA	59.691	114	(GGTTT)3	5	2847	2861	1
542	Medium_contig_444	GGTCTATGGTGGACCAGTCA	58.349	GGTTCACCGTGGACAAGTG	59.988	333	(TA)6	2	404	415	1
543	Medium_contig_445	CCGGTCTGAGCTATCCGA	59.893	CACTTGCCACAACAATCTCC	59.139	341	(A)14	1	256	269	1
544	Medium_contig_445	CAATGGGTGTGCCACAAT	58.699	TGGGGTGGTAAAGACATGG	59.199	277	(TTA)4	3	1874	1885	1
545	Medium_contig_446	GAATCATGGGTATCGATGGG	59.975	GGGTTTGAACCCCGACTC	60.303	290	(T)12	1	1774	1785	1
546	Medium_contig_448	TCAACCCTACCATTTCCCC	59.59	AGCCTTTTGCCAGCACTC	59.116	320	(CA)11	2	2676	2697	1
547	Medium_contig_450	GGGACGGATGGAGTAAAAAG	58.503	TGTGGGATGCAAATGTGG	59.881	157	(TAG)5	3	188	202	1
548	Medium_contig_451	TTGCATTTCAAAGATTGGCA	60.193	TCCCGTCAGGTGAAAAGG	59.599	304	(TG)7	2	951	964	1
549	Medium_contig_451	CCAGCTTTCCCCCAAACT	60.042	GGGGAGAGGCGAGTCAAT	60.16	320	(A)12	1	1696	1707	1
550	Medium_contig_454	TGCCACCCTTGGTCATCT	60.046	CCGGCGTTTCACTTTTCA	60.779	323	(CT)6-(CT)6	complex	3392	3421	1
551	Medium_contig_457	GGGCTTGCAGGGTTTGTA	59.648	CTCGAGTTTCAACTCCCACTG	59.892	342	(TATTT)3	5	1462	1476	1
552	Medium_contig_459	GGGAAAATGGCTGGGAAC	60.258	CCGCTGGGCTTCAATCAT	62.136	203	(AAGA)4	4	2979	2994	1
553	Medium_contig_460	TCGCTTAAACAGAAATATTGCCTA	59.377	TGCTGTAATGCAAGCAACAA	59.061	287	(A)12	1	4025	4036	1
554	Medium_contig_464	AGTCTTGCATGGGCGAAT	59.197	TCTCCAAACCGAAAGCAAA	59.381	306	(AAAAT)3	5	323	337	1
555	Medium_contig_465	TTTCTGCTTCGACGTACCG	59.996	GCGTTTTCGGAATCCCTT	60.014	304	(TGTTAT)3	6	459	476	1
556	Medium_contig_465	TTTCTGCTTCGACGTACCG	59.996	GCGTTTTCGGAATCCCTT	60.014	304	(T)12-(TATTGT)3	complex	476	529	1
557	Medium_contig_466	TCCGTTATTGAATTTTTGGTCC	60.056	TCAACTCATTAATCAACATGACACA	59.438	165	(TTC)7	3	1857	1877	1
558	Medium_contig_467	TGCTGCGAGTTTGTTTGC	59.701	CCGCAATCAAAGGAAATCA	59.607	247	(TGAA)4	4	103	118	1
559	Medium_contig_468	ATTTCTTTTGGGGGCTGG	59.864	GCACGGAGAGATACCCGA	59.743	346	(T)14	1	3063	3076	1
560	Medium_contig_468	CCGTTGAAACAGAATCTAAAGAAGA	60.163	TGGTTGTTGTTGCTCCATTG	60.552	283	(T)12	1	3902	3913	1
561	Medium_contig_471	CTCCCGGGCCTACAGATT	60.027	TGATCCCATTGCCTTGCT	60.161	211	(A)12	1	299	310	1
562	Medium_contig_471	AGCAAGGCAATGGGATCA	60.161	CCTCAATCTCCTTCCCACA	58.571	307	(TAG)4	3	568	579	1
563	Medium_contig_473	AAAAATCCCCACTCAGCTGTT	59.99	TTTGCCTCCAACGGTCAT	60.048	155	(TCAC)4	4	1067	1082	2
564	Medium_contig_473	TGATGTGCCTCGGACTAGC	59.959	TGCAAGTTAAGTTCCCATTCG	60.117	319	(T)15	1	4063	4077	1
565	Medium_contig_477	TCACGACCTTTTCCCCAA	60.015	CACCGGGGAAAACATGAA	60.297	256	(CTT)4	3	618	629	1
566	Medium_contig_478	GAGTGTGGGTTTCGCTGG	60.246	CCTGAAGTCTCATGTTGCG	57.899	311	(AAG)7	3	70	90	1
567	Medium_contig_478	GAGTGTGGGTTTCGCTGG	60.246	CCTGAAGTCTCATGTTGCG	57.899	311	(AAG)13	3	229	267	1
568	Medium_contig_480	AAACCAAAGCTATGCTTCTTT	55.157	GCCTCCTTCATCTCCTTCG	59.895	344	(A)12	1	592	603	1
569	Medium_contig_480	TGTGGACTTGTATCAATACATCATT	57.53	ATCGGGGTCCCTTTACCA	60.127	273	(CT)13-(T)12	complex	778	894	1
570	Medium_contig_481	TTGCCAATTGGAGAAACCA	60.034	TCAAATCGATCGCGTTCTC	59.899	230	(ATATAG)3	6	953	970	1
571	Medium_contig_481	CCCAGGTTATGACGTCCG	59.91	TCGGCTTCTTAGACTTAACCACA	60.295	290	(T)12-(T)12	complex	3860	3962	1
572	Medium_contig_482	CCGGATCGCACAAGTCTAA	59.808	GCCTGCGAGCCTAGTTTG	59.697	345	(CA)6	2	3907	3918	1
573	Medium_contig_483	TCAATTTTTCTTTGAAGTCGCA	59.868	TTGGTGGTCAAGTCCGTTT	58.969	257	(TG)6	2	1836	1847	1
574	Medium_contig_483	CAACGTCCCAAATCCCAA	60.297	CCGGTGTATTCCTTTTGGC	60.316	324	(T)13-(A)12	complex	2768	2798	1
575	Medium_contig_485	GCCCGTTATCTGCGTTGA	60.779	TGAATGGAACCATGCGAC	58.95	343	(TGG)5	3	1151	1165	1
576	Medium_contig_486	TGCTACCAGAGCACCATCA	58.908	TGGGTTTTTGGTTTCACCTT	59.308	169	(GAA)4	3	1369	1380	1
577	Medium_contig_487	CAAAGTAAGCTAATCTGTCAAAAA	55.055	TCCCTCTCACATGGATTGC	59.575	286	(ATTT)4	4	448	463	1
578	Medium_contig_487	GCGAGAAGACAGCCTTGG	59.656	TACAAAAGCGAAACCGCC	59.809	302	(TCC)4	3	2723	2734	1
579	Medium_contig_488	TGGTCAACTGCTGGCTTCT	59.561	CGGCTTCTCCATGACGAG	60.51	335	(AAAT)4	4	2089	2104	1
580	Medium_contig_489	GCAAGCCCTGATTCACAGA	59.934	GCATCATTCTGGCCAGTTC	59.186	272	(ATG)4	3	3067	3078	1
581	Medium_contig_489	GTGGGCAAGTCGGCATAG	60.225	TTCAACAACATTTGACGGA	55.92	326	(TA)9	2	3800	3817	1
582	Medium_contig_490	GAACATGGTTGTCATTCCTGC	60.377	GGAGCAATGACTTCGGGA	59.718	308	(T)13	1	2278	2290	1
583	Medium_contig_491	GCTGACGTGGCAATTGTG	59.823	TTGCCTCGTTGCTGTTGA	60.113	174	(AAT)4	3	804	815	1
584	Medium_contig_491	CCCTGAGCCAAGCCTACA	59.935	CACCATTTCCAGCCCAAG	60.04	127	(C)15	1	2351	2365	1
585	Medium_contig_492	TGAAACTCGTGACTACATGACAAA	59.715	CCAATCTCACCACCAGCC	60.046	247	(TTCA)4	4	78	93	1
586	Medium_contig_492	GGTGTGATTCGGACGGAC	59.892	TCTTTCAAAACCGAACCAAA	58.241	348	(GTTT)4	4	802	817	1
587	Medium_contig_492	CGGTTGTTTGCCATCAAAG	60.096	AAACAATCTCCCGGGTCC	59.713	155	(TCA)9	3	2315	2341	1
588	Medium_contig_492	GCCACCAGGCTGAACATC	60.214	CCAGATTTGCAGGTTGCAT	59.664	173	(CTA)4	3	3877	3888	1
589	Medium_contig_493	TTGAATTGTGACCCGTGAGA	60.088	TGGGTCGGTCCATATTCA	58.171	271	(TATT)4	4	996	1011	1
590	Medium_contig_494	CAGAGGCAAGTGGCAGAAA	60.12	TGAACACGTACATAACGCGG	60.578	116	(TCT)5	3	93	107	1
591	Medium_contig_494	CGTTACCGCGTTATGTACG	57.766	GATTGCAGGGTGAAAGCG	60.353	338	(GAGCA)3	5	427	441	1
592	Medium_contig_494	CATAATCCGGCTTAATTGC	55.85	TTTTTGCTGAGGGTGGGA	60.169	257	(TAT)4-(ACTA)4	complex	750	875	1
593	Medium_contig_494	GGGTCGTCATTGGAAACG	59.893	TGGTTTGGTGGGCACTCT	60.088	198	(ATT)17	3	2890	2940	1
594	Medium_contig_494	TTTTGGGGCATTTCGATG	60.399	CAGACATCGCTGAGATGGAA	59.942	248	(TG)6	2	3564	3575	1
595	Medium_contig_494	AACCTGCGATGCGGATTA	60.182	TTGCATAATGGGGAGCAGA	60.166	214	(AT)6	2	4104	4115	1
596	Medium_contig_495	TTGTGAATGCATGTGCTCC	59.186	AGCCGGTCATGCAAACTC	59.794	241	(T)12	1	1417	1428	1
597	Medium_contig_495	GCCATTGATAGGTGGAGCA	59.62	GCCACAACATCTGGATCTGA	59.637	219	(GTT)6	3	3760	3777	1
598	Medium_contig_497	ACCCAATTCCAACACCCA	59.579	AATAAACCGGTGTTGTGCTC	57.604	347	(AGATG)3	5	3632	3646	1
599	Medium_contig_498	TGGTCCTGGCGTCATTTT	60.048	AAGCAGCCCTTATCCGCT	59.939	333	(T)12	1	2917	2928	1
600	Medium_contig_499	AAAATGGGGGTGTGGGTT	59.879	CCCCAATTTTTCCCACAA	59.145	281	(GGT)5	3	3664	3678	1
601	Medium_contig_504	GGGACCAACCAACCAAAA	59.162	CACGATCTTCCACCCAAGA	59.615	247	(T)16	1	3331	3346	1
602	Medium_contig_507	GGCAAGCACGAAGAAACC	59.374	AGGCGAATCCCCTCTTGT	59.612	239	(AGA)4	3	3750	3761	1
603	Medium_contig_508	ACGATACCGATACGCCGA	60.057	TGTTTTGTTTTGGTGCAAGC	59.752	266	(ATT)8	3	3757	3780	1
604	Medium_contig_509	AGTGCTTTGGAGACCCGA	59.34	CGGTACAGACCTGCGCTT	60.008	236	(A)12	1	1125	1136	1
605	Medium_contig_511	TCCTTTTCCCAGGCTTCA	59.291	GATTCGACTTTGCGCGAG	60.653	292	(TTCCTC)3	6	2999	3016	1
606	Medium_contig_512	CCTAAGTTTGGGGTGGGG	60.157	TCCCATACCATTTTCTTTTGC	58.932	282	(A)13	1	3865	3877	1
607	Medium_contig_513	ACGAGTCATGCCTGGAGC	59.944	AGGACATAGAGGGTGCATCA	58.1	137	(TAATTT)3	6	1540	1557	1
608	Medium_contig_513	GGTGGGTGCATGGAGATG	60.949	TGTGCGATAGTTTAGGGCAA	59.325	285	(A)14	1	3789	3802	1
609	Medium_contig_515	CACGCATCGTGACCAAGT	59.213	TCGCGGAGGAAGGTAGTG	59.935	204	(CAT)5	3	1410	1424	1
610	Medium_contig_518	AAGCGCCCTACTCACCCT	59.827	TTCTACGACCCCGGTCAA	60.04	283	(TAT)4	3	869	880	1
611	Medium_contig_520	CGCAAGAATGCCTGATGC	61.517	CGTGATGATCCATTCAGCAA	60.631	278	(TTTA)5	4	472	491	1
612	Medium_contig_524	ATGTGCAATTGGCTGCAA	59.789	GGTCATGACGTCCGGTCT	59.453	338	(ATTTA)3	5	690	704	1
613	Medium_contig_524	CATTTCAAAAGGGCACGG	60.042	CTCGGTCAGGACGGACAC	60.252	236	(TTC)4	3	1418	1429	1
614	Medium_contig_524	ATGGAGGGTGGTGCAAGA	60.046	TGAGAAGAAACAAACAACGCA	59.497	310	(TTGTT)3	5	2746	2760	1
615	Medium_contig_524	TGCGTTGTTTGTTTCTTCTCA	59.497	AATTGCTTTGCCTGTGCC	59.805	171	(TAG)5	3	2880	2894	1
616	Medium_contig_529	CAACTCCAAATGGCATGAAA	59.518	GGCCGAAATCACGGTACA	60.481	347	(AATTG)3	5	3956	3970	1
617	Medium_contig_530	AGCTCCGCCACTGAACAT	59.372	TGAACAGGTGAGCGCAAA	60.113	195	(TTG)4	3	3443	3454	1
618	Medium_contig_530	TTTGCGCTCACCTGTTCA	60.113	TCGCATTTTCTTCTCCAACA	59.395	294	(TAAAT)3	5	3814	3828	1
619	Medium_contig_531	TGCTTGCATGAATCGTTGA	59.931	TCGCACTTAACTGCAGGCT	59.755	305	(AT)13	2	2059	2084	1
620	Medium_contig_531	TGCTTGCATGAATCGTTGA	59.931	TCGCACTTAACTGCAGGCT	59.755	305	(GT)8	2	2085	2100	1
621	Medium_contig_532	GTTGGTGCGCTTTTGCTT	59.995	GAACGTCTTCCACCACCG	60.088	297	(G)12	1	1688	1699	1
622	Medium_contig_532	TCTCGCTTTTGGCTTTGG	60.065	AAATGTTTTTGCAGCTTATGGA	58.808	191	(TA)6	2	2026	2037	2
623	Medium_contig_535	TTGTTACCTACACTTGGCTTTG	57.084	TCGGAGTCTTTTTGGTGCTT	59.853	346	(ATTTT)3	5	231	245	1
624	Medium_contig_536	GTAGGGCCACAAATCCCC	60.135	GGAAGGCAACGAGAATGTG	59.23	327	(T)14	1	1299	1312	1
625	Medium_contig_537	CGTTTTCGTTTAAGTGTTCGG	59.672	TGATACTCCCTCCGTTTTCG	60.066	346	(A)12	1	1022	1033	1
626	Medium_contig_539	GATTCAAGCGGCCGTGTA	60.779	TGGAAAGACGTGGTTCATTTT	59.462	118	(AAATA)3	5	2987	3001	1
627	Medium_contig_540	TCCCGACTTTTTCCTCCG	61.115	AAGCAGCGCAGCACTGTA	59.462	307	(TTA)6	3	2760	2777	1
628	Medium_contig_540	TGGGCTGTTTGTTTGGTTG	60.536	AGTGCTGCAGGGAGCAAA	60.711	311	(AACA)4	4	3857	3872	1
629	Medium_contig_542	TGCGAGCTCAAGTTTCGAC	60.279	GAGGTTTCTCCCCAACACAA	59.943	303	(T)17	1	3144	3160	1
630	Medium_contig_542	TGCACCTCAAACCAAAGGA	60.224	TGGGGCAAACACTGACAA	59.625	192	(TTATA)3	5	3483	3497	1
631	Medium_contig_546	GAATTCGGCCGCAAAGTA	59.769	TTCTGGGAACAAGGAGATCG	60.187	330	(TTA)5	3	2258	2272	1
632	Medium_contig_547	AGTGCAAGCCTTGGTTCG	59.984	TGCCATGCATGTCCTAGAAT	59.105	171	(AATTT)4	5	1585	1604	1
633	Medium_contig_547	GGGATGCCACACACACAA	59.927	CCCGTGGTCCTCTTACCA	59.467	195	(CT)23	2	3263	3308	1
634	Medium_contig_550	CCGGTTCGCAAAGCCTAT	61.129	TCATTTGGGCTTAGTCCCC	59.879	222	(T)15	1	1530	1544	1
635	Medium_contig_550	GGGGACTAAGCCCAAATGA	59.879	CGGCATCCACTACATTTCTG	59.148	348	(TCA)4	3	1682	1693	1
636	Medium_contig_551	TGGCCTTTACGCCCAATA	60.028	TGCAATTCCAATGGTACAAAA	58.922	322	(T)14	1	3923	3936	1
637	Medium_contig_552	TGATGCCTTTTTCCGCTC	59.883	GCCTGAGTCTCGGTCCAA	59.911	169	(ATT)5	3	1495	1509	1
638	Medium_contig_552	AAGGGCATATGTGGTGGG	59.166	TCGATCATTCAACGTGTGC	59.186	182	(GA)7	2	3127	3140	1
639	Medium_contig_552	TGGAATTAGATCCGGCCTC	59.983	CTCCCCGTTGTGAATGCT	59.631	313	(GA)14-(GA)8-(GA)8	complex	3786	3868	1
640	Medium_contig_553	GGACCTGCCCACTTGTTG	60.088	TCAAACTCTCCATCACTTGAAGA	58.969	306	(A)12	1	287	298	1
641	Medium_contig_553	TGGTAGCTTCACAAGATCTTCAA	59.031	TGGCAAAGCAAACTTGGA	58.912	197	(A)14	1	426	439	1
642	Medium_contig_553	AAGCAAAGCCGATCGTAA	57.033	GGCCAAACAGCAAGTTGAA	59.832	275	(GAA)4	3	3927	3938	1
643	Medium_contig_554	AGGTAAATGGGGAGCAACG	59.94	GGGCCGTCTCTGGTTTG	60.189	303	(AAT)7-(AAT)5	complex	507	637	2
644	Medium_contig_555	TGTTGCGAGGGAAAATGG	60.598	TTCAACTCCAGATTCAGCCA	59.369	253	(GAT)8	3	1950	1973	1
645	Medium_contig_555	TGACCATGTGGGGGTTCT	59.722	CACATTGGGGTGGTTTTTG	59.652	338	(CTT)4	3	3241	3252	1
646	Medium_contig_557	AGCTTTGTGTTGAGCAGACTTG	59.725	GGTTTTCATGTGGGATTATTTGA	59.943	271	(A)12	1	2264	2275	1
647	Medium_contig_557	AGCTTTGTGTTGAGCAGACTTG	59.725	GGTTTTCATGTGGGATTATTTGA	59.943	271	(A)13	1	2420	2432	1
648	Medium_contig_559	CCTTGATGTACTGAACTTTCTCTTG	58.58	GTGATTTGGCAGGGGTTG	59.893	321	(A)12	1	79	90	1
649	Medium_contig_560	AGGTAGTTTATCATGTGCCCTT	56.846	TTTCATGCGCTCCACTCA	60.071	306	(A)13	1	3702	3714	1
650	Medium_contig_561	TGACTGTGAACCACCAACACT	59.059	TACGCGCAGGATACACCA	59.808	347	(TTC)4	3	323	334	1
651	Medium_contig_561	ATGGTGTGCTGGGCTCAT	60.079	AACAACCAACTCTTGAAGGGA	58.682	268	(AT)8	2	3929	3944	1
652	Medium_contig_563	ATCGCACGGGTCTGTTGT	60.121	GGTTGTTGATGATGAAGGGG	60.173	260	(T)12	1	629	640	1
653	Medium_contig_565	CACAAAACCATAAAAATTAATGACG	58.864	TTGTTCATGAAAATAAGCCTTC	56.165	348	(AT)10	2	3925	3944	1
654	Medium_contig_567	CCATGATCATTGTTGGGACA	60.177	CGATTTAAAGTCAAGCTCGG	57.664	320	(AAT)4	3	1182	1193	1
655	Medium_contig_568	CAAAAACAAAGATGGGGTGG	60.198	AATCGCTTTTGGAGTGCG	59.948	342	(TTC)4	3	3540	3551	1
656	Medium_contig_572	ACTCGCGAGGACGAAAAA	59.522	TAGGCGGAGCTAGGACCC	60.317	100	(ATTTT)3	5	973	987	1
657	Medium_contig_574	TGTGAAATAACCTAGACACACAA	55.028	TTTGACACATCGTTAGGCCA	60.111	225	(TATCAT)3	6	697	714	1
658	Medium_contig_574	TGACATGATTGGCGTTAGTTG	59.6	AGGCCTGTTTTGATTGATTT	56.29	348	(ATA)9	3	1235	1261	1
659	Medium_contig_575	CGAGTTGGGTACCGAGGA	59.625	AATGCGGGTGAGCATCAT	60.039	347	(TTG)7	3	1923	1943	1
660	Medium_contig_575	CAAGGTTCAAACTCGGCG	60.381	GTGGAAGAGAGCGGAGCA	60.23	297	(T)14-(CGATC)3	complex	3671	3747	1
661	Medium_contig_577	TGAAAGTGGGGTGATGGTT	58.759	TTTTGGGACGGATGGAGT	58.85	329	(AAAAT)3	5	1620	1634	1
662	Medium_contig_581	TATGGGATGGGGAAGGGT	59.94	TTTCAGTTGGTGGCGTGA	59.789	296	(ATAAAA)3	6	370	387	1
663	Medium_contig_581	GCATCGTTTCATTTCCACG	60.065	GACCCAGCCCTGAGAGGT	60.204	335	(T)12-(A)13	complex	3476	3587	1
664	Medium_contig_581	ACCTCTCAGGGCTGGGTC	60.204	CTCTTGCCTTTGAGGAACAAA	59.48	164	(T)13	1	3864	3876	1
665	Medium_contig_582	TGCCCTGAAATCACCCAT	59.85	AAAAAGAGATTAGATATTCCCCAA	56.678	339	(AT)7	2	3938	3951	1
666	Medium_contig_585	AACCCTAGAAAAGTGCACCAA	58.754	GATGTACGGGGCATGGAA	60.291	345	(A)12	1	1357	1368	1
667	Medium_contig_585	CAAAGGCCGGAAATCCTC	60.538	GGGTGTTCCATGAGCCAA	60.472	285	(ATA)4	3	3536	3547	1
668	Medium_contig_588	CCGGTCCGACCAGTTAGT	58.51	TTTGCTTGCGTTACACGG	59.43	307	(A)12	1	3443	3454	1
669	Medium_contig_593	CACACCATCTTGGCGAAA	59.165	TGCTTGTGTAGGGGCTTTG	59.849	254	(T)13	1	1461	1473	1
670	Medium_contig_595	ATAAGCCGTCCACCTCCC	59.886	TGCAAGGGTGGATTGGAT	59.85	167	(TCCTC)3	5	3128	3142	1
671	Medium_contig_597	TCCAATTGCATTGGGGAA	60.818	GGGGTTAAGGCAGGGAGA	60.003	308	(TC)17	2	871	904	1
672	Medium_contig_600	CCGGAGTATTCACCTTGTTTG	59.48	GGAGCGGGATGAGGATTT	59.971	312	(A)12	1	2860	2871	1
673	Medium_contig_600	ACTCACACATGCGTCGGA	59.811	GCTTCACAACGCTACCTCAA	59.076	320	(AT)6	2	3656	3667	1
674	Medium_contig_601	AAGCTTTGTGGCGGAATG	59.799	CTTCAATGGCTGCCAACA	59.328	322	(TTG)4	3	1238	1249	1
675	Medium_contig_601	GAAGCCATTTCGAGCCAA	59.883	CGGCAGAACCTCCGTAGA	59.935	328	(ATT)13	3	2313	2351	1
676	Medium_contig_602	GGTCATATCGTAATTTGGGCA	59.674	ACCGAGATTTCACCGCAG	59.787	349	(AAAAG)3	5	422	436	1
677	Medium_contig_602	GCGGAAGGGTAACAGTGC	59.245	TGGAACGAGGGAAGAATGA	59.151	292	(TTG)4	3	1455	1466	1
678	Medium_contig_602	GGAGCTCATTCTTCCCTCG	59.895	TGTGGTGTTGCATCCTGC	60.264	221	(A)16	1	1696	1711	1
679	Medium_contig_603	CTTGAACCGCCAAGCAGT	59.984	GAGCTTTGACGCCGTTGT	59.992	259	(AAG)7	3	1352	1372	1
680	Medium_contig_603	AGCAGCAGCATCCAATCC	59.907	TTGAGTCACGTGGTCGGA	59.776	329	(ACC)6	3	1859	1876	1
681	Medium_contig_604	AACGACAAAATGCAGAAGCA	59.469	TTTCTGATGCAGGCATGG	59.278	236	(A)12	1	1018	1029	1
682	Medium_contig_604	CCATGCCTGCATCAGAAA	59.278	CACCGAGAGCGCAGTACA	59.705	302	(ATAAA)3	5	1148	1162	1
683	Medium_contig_604	TGTCCAACATCATTTACTTCGTG	59.912	AGGTTTCTGTTGGCACCG	59.676	348	(TTTTA)3	5	1732	1746	1
684	Medium_contig_604	AAAGCACTTTTCTTTTATTGCCA	59.363	CTGCTTTTGAGAGGCTTGC	58.888	294	(T)15	1	3259	3273	1
685	Medium_contig_605	CGGGTAGTCAAGGGCTAGG	59.697	AAAAGGGTCCAAGATCCCC	60.118	112	(T)27	1	1702	1728	2
686	Medium_contig_606	GGCCCAACTAGATAAAGCCC	59.93	ATACATAGATTTCTATAACGATCCG	55.111	169	(ATAAA)3	5	3839	3853	2
687	Medium_contig_607	TGACCGAAATTGTGTGGAAA	59.941	CCTTACCCCATCTACTTCATGC	59.856	299	(ATCTC)3	5	3140	3154	1
688	Medium_contig_608	TCTTGCTCTAAGTGATCCTCACAC	59.95	ATGGAAACCTCATCGGCA	60.006	236	(CAAAA)4	5	148	167	1
689	Medium_contig_608	GGGAAAATGGAAGGGAACA	59.712	CTCGCTAGGAACTGCCCTT	59.583	179	(CCATT)3	5	1255	1269	1
690	Medium_contig_608	CTTTCGAAGAGGCGACCA	60.064	TTCATTATCAAGGATGACGGC	59.915	203	(TTG)4	3	2326	2337	1
691	Medium_contig_610	CCGATAGATATTGGAAAATAACGC	60.083	AACCGATGATTTTTGTTGCTG	59.989	323	(ATC)4	3	3541	3552	1
692	Medium_contig_610	CAGCAACAAAAATCATCGGTT	59.989	ACACCGTCAGCCGTCTTC	59.827	315	(TCA)5	3	3710	3724	1
693	Medium_contig_612	CCCTGTGCTCCTGTCCTTT	60.245	GGCTAAACCTGCACCGAA	59.799	272	(AT)6	2	795	806	1
694	Medium_contig_612	GTTTAGCCCCAGCCGAGT	60.218	TCCCATGCCATCTGGAGT	60.003	343	(CT)6	2	1094	1105	1
695	Medium_contig_614	GCCACATAGGCAAAATGGA	59.489	CGTGCGTACTGAAATTCACA	58.344	350	(TA)10	2	492	511	1
696	Medium_contig_614	GCCACATAGGCAAAATGGA	59.489	CGTGCGTACTGAAATTCACA	58.344	350	(TG)7	2	512	525	1
697	Medium_contig_614	AGTGAGAGATGGCCGACG	59.936	TCATTCCTTTTCAGCCGC	59.883	168	(GA)12	2	3046	3069	1
698	Medium_contig_615	CCTTGTCACTGTCGCACG	60.018	TGATGCAGGAGGAGGACG	60.959	204	(CTC)5	3	1882	1896	1
699	Medium_contig_616	TGGACTCTCACACATTTGCAT	59.154	CTGGGGAGGGAGGTCAAT	59.846	238	(ATT)4	3	197	208	1
700	Medium_contig_621	GGTTTCAAGGTCGCGATG	60.201	ACAGAAACAGGGGAAGTTAAA	55.549	338	(TAT)4	3	3278	3289	1
701	Medium_contig_623	CAACTGCATCGCACCGTA	60.431	CGATCATTGCGGTTGTCA	60.207	337	(T)13	1	2130	2142	1
702	Medium_contig_623	AACCGCAATGATCGCAA	59.728	GGCATCCACGTAATTGTGG	59.79	233	(GT)6	2	2449	2460	1
703	Medium_contig_624	GAGCTTCCGATGTGGGAC	59.133	TGAGAAACTTCGGGAGCG	60.064	178	(TTATT)3	5	3538	3552	1
704	Medium_contig_625	CGCTTCGGGATCTGCTTA	60.049	GGAGGTCTTGACCACGAAAA	60.088	211	(CTTTT)3	5	2823	2837	1
705	Medium_contig_626	GCGGTTAAGGCTGGATGA	59.756	CCTCCACCTTTTGGACGA	59.599	304	(TCA)19	3	2188	2244	1
706	Medium_contig_626	CAAACTACGGTCGGTCCCT	59.974	CGAAACACAACCTCTTGCAC	59.339	217	(TTG)5	3	3133	3147	1
707	Medium_contig_627	CCGAAATGGGTCATCCTG	59.843	GCGTGTCTGTGTCCGATG	59.811	221	(AATT)4	4	350	365	1
708	Medium_contig_628	TTTTCTTCCATCAGCCATTTC	59.148	TTTTCGCAGCGACATTCA	60.072	257	(CT)7	2	523	536	1
709	Medium_contig_628	TTGCATTATTTGCAACGACAA	60.124	TTTTCGCAGCGACATTCA	60.072	159	(TA)7	2	699	712	1
710	Medium_contig_629	CCTTACAAAAACGCGGGA	59.658	GGGAGCGTCCTCCTCAAT	60.16	324	(T)12	1	561	572	1
711	Medium_contig_629	AGGCAGCAGCACAAAAGG	60.136	TGGGGCCTGAAACGTTAG	59.642	276	(ACAA)4	4	1375	1390	1
712	Medium_contig_629	CCACAAACGGTACCAACGA	60.411	TGATCGGACGGTCCCTAA	59.998	307	(T)12	1	1859	1870	1
713	Medium_contig_634	TAGTGGGAGACGGCCAAG	59.781	GGGATGCATGTGGACCAT	60.148	300	(A)12	1	901	912	1
714	Medium_contig_637	CACAGAGTCACCGATAGAAAGG	58.862	TTGCTTGTGCATGGTGAAA	59.817	350	(TTA)11	3	2525	2557	1
715	Medium_contig_637	TTTCACCATGCACAAGCAA	59.817	AAAATGGTGCAGGTGGGA	59.893	220	(A)12	1	2741	2752	1
716	Medium_contig_639	TGCACGCATAACCTCCCT	60.225	CTGCACGCACAAACATCC	59.823	260	(TTG)14	3	2620	2661	1
717	Medium_contig_639	CGAATTCGGCTGCTCATT	59.907	GGCTGAAAAATTCGCCAC	59.205	332	(AAT)4	3	3089	3100	1
718	Medium_contig_639	ATTGCATGCGTGAAAGGG	60.631	TAGTGGAACGGAGGGGCT	60.612	302	(AAT)6	3	3787	3804	1
719	Medium_contig_641	TCCAAGGCCACCAAAGTT	59.059	CGTATGCACAACGACAATCC	59.995	244	(AT)7	2	479	492	1
720	Medium_contig_644	TGAGAACATCCCAATCCACA	59.893	GGCAGCTTGACTTTGGACA	59.976	346	(AGT)4	3	2128	2139	1
721	Medium_contig_645	CCGACGGTTAAGGCACAC	60.112	TTCACTTGCTGCTGCTGG	59.842	122	(CA)7	2	3801	3814	1
722	Medium_contig_648	TTTCGCTCGCAACAAACA	60.112	CGGTTACGGATGGAAGAAAA	59.931	348	(TC)15	2	1029	1058	1
723	Medium_contig_649	GCACAACTTCGTTCCCCA	60.665	CTCAGGTCGTCCGGGTAA	59.625	263	(A)13	1	764	776	1
724	Medium_contig_652	TTCCTTCATACGCTTCGTGA	59.42	TGGTGATGTTATGCATTTCAATTT	60.466	170	(ATTT)4	4	1348	1363	1
725	Medium_contig_652	TCATACAACCGATGTGTAAAAA	55.773	AACCATTGATTTGTCTCGAGGT	59.87	345	(TTA)4	3	1705	1716	1
726	Medium_contig_652	CAATGGCGTGAGGCTTCT	59.942	ACCTGAACCGCGAATTGA	60.201	346	(TC)17	2	2309	2342	1
727	Medium_contig_655	TGGGGACCAACATATGCC	60.137	GAGCGGTGGTTGATGAGC	60.373	215	(T)12	1	894	905	1
728	Medium_contig_655	CGATGCCTTCGTGAGTATCTT	59.35	GGTTTCATGCCATATCTTCTTGA	60.326	325	(A)18	1	1468	1485	1
729	Medium_contig_658	ACGGTATTGGTTGGGCTG	59.369	TCCGGATGCTTTTCTTCG	59.876	306	(AAGATG)3	6	973	990	1
730	Medium_contig_660	TTAGTCAAGCAGCCAAGCA	58.302	GAGTGTTGACAACTTGGGCA	59.726	263	(A)12	1	196	207	1
731	Medium_contig_661	CTGCTCCACCAACTCCAGA	59.963	TGAGCCGAAGAATTACGCA	60.495	214	(AAATAC)3	6	534	551	1
732	Medium_contig_661	GGGTTCCCTTCAATAGGACA	58.836	AACGGTGCGAAAGTCGTC	59.837	296	(GTT)12	3	729	764	1
733	Medium_contig_661	CAACAAACCAACAATCCCA	57.761	ACCGACATGGAAAGCGAG	59.787	333	(TATCC)4	5	2602	2621	1
734	Medium_contig_662	ACGAACCTTGTTGCGAGC	59.992	TTGGAGATCCATAGTTAAATCCT	56.041	318	(T)12	1	3706	3717	1
735	Medium_contig_663	TCGGCAGTGCTGAGTGAA	60.281	TGCAGCATGTACCCCTTG	59.193	264	(AAAT)7	4	1962	1989	1
736	Medium_contig_666	TGCAAATTGACAATCCATCC	59.33	ATCCCGACCCCTGCATA	59.815	275	(ACAA)4	4	848	863	1
737	Medium_contig_667	TCTTGGTTGCTTGTGTCCTTT	59.766	TGTCCACATTGAGGGAGC	58.011	217	(TTATT)3	5	2098	2112	1
738	Medium_contig_670	GTGGTACCCACTGCCCAC	59.801	CATCTCTTCACGCTGCACA	59.695	134	(T)12	1	2844	2855	1
739	Medium_contig_670	TCTTCAATCAAATGCCTCAAA	58.348	CGCTACACCTTGCATCCC	60.225	269	(TG)9	2	3299	3316	1
740	Medium_contig_670	GGGATGCAAGGTGTAGCG	60.225	ATGGACCCGTGTGAATGC	60.349	303	(TC)6	2	3578	3589	1
741	Medium_contig_672	GGACCAAAACTTGCCGAA	59.623	TCTATTTCCGACGGCCAA	60.151	318	(TG)8	2	2097	2112	1
742	Medium_contig_673	TTGCTTACAAAAGAGACCGGA	59.869	TAGCGGAAGGTTTCGTGC	59.948	263	(TAT)4-(GCC)4	complex	83	193	1
743	Medium_contig_675	AGGTGACCGGAGGGAGTA	57.992	ACCGGTGAGATTGGTGGA	59.885	252	(AAG)5	3	205	219	1
744	Medium_contig_676	AGCCTCAAGGCACTCCAA	59.499	TCCTTGTACCCGCTTCCTT	59.679	236	(ATT)7	3	227	247	1
745	Medium_contig_677	TGAAGTTGAATTCGGCACA	58.767	CCCAACCAAAATCTGTGGA	59.328	263	(AAAT)4	4	2426	2441	1
746	Medium_contig_677	TCCACAGATTTTGGTTGGG	59.328	GATCGAACCCGAGCTCCT	60.312	301	(ATA)7	3	2658	2678	1
747	Medium_contig_678	TCAATTCCAATCGGGTTTTT	59.25	GCAAGATTTCCATCCTCCG	60.554	185	(T)14	1	1561	1574	1
748	Medium_contig_679	AAAAGGCGCCAGAAGGAT	59.773	CCTCTTGCCTCTGCCAAA	60.064	122	(T)12	1	147	158	1
749	Medium_contig_679	GAACAATCTTTGCTGCGTGA	59.995	CGATCAACGATGGCTTCA	59.278	324	(GAA)4	3	1141	1152	1
750	Medium_contig_682	TTTGGATTTAGGCACACACA	57.605	TTTTCCCACACACACCCC	60.197	350	(ATCCTT)5	6	2243	2272	1
751	Medium_contig_682	TGAATGTCGTTTTGTGCCA	59.659	GCTCTCAACATCCCCATGA	59.575	219	(TAATA)3	5	3498	3512	1
752	Medium_contig_683	CAATGCTATTGCGACCCA	59.179	GCGAGGCCTCTCTCCTTT	59.636	174	(TG)6	2	103	114	1
753	Medium_contig_683	TCAAATCCTACATTTGCGTCC	59.952	GGCGGATTTGGATCCTCT	59.971	193	(T)12	1	453	464	1
754	Medium_contig_683	GCTACACAAGTGATTGATGCG	59.361	TTTCTGGATCCGTCCCTG	59.553	236	(A)13	1	3616	3628	1
755	Medium_contig_684	TCGAGGCATATCAGACAAAAA	58.374	GAGGGAGCGGAAATGTCA	59.718	209	(ATA)4	3	345	356	1
756	Medium_contig_688	CAAAATAAATGCGAAAACGACA	60.002	TGGGGACCATTCATTTGC	60.267	289	(TA)8	2	1207	1222	1
757	Medium_contig_689	CAAAGGTTCGATCCTCAAGC	59.813	TTATTCCGCCTTTTGCGT	59.257	104	(AGC)4	3	254	265	1
758	Medium_contig_689	CCTTAAGGGCACATACCACA	58.501	GCTCCTAAAATGGCACGG	59.226	332	(T)16	1	2540	2555	1
759	Medium_contig_690	GGGTGGACTGGTGTCTGG	59.922	CTTGGATCTTGATTGGGAGG	59.478	273	(ATTTT)3	5	3128	3142	1
760	Medium_contig_690	GGGTGGACTGGTGTCTGG	59.922	CTTGGATCTTGATTGGGAGG	59.478	273	(TA)8	2	3145	3160	1
761	Medium_contig_692	TCTGCAGTGTAATTTTGCCA	57.919	TAAGACCCCGCAGTTTCG	59.792	191	(T)14	1	1029	1042	1
762	Medium_contig_692	ATGGCGGCATCTGGTAAA	60.033	TTGCCCATGTGTCAATTT	55.669	271	(T)12	1	2288	2299	1
763	Medium_contig_693	CGTCACAGGTCACCACCA	60.133	GCCGAATCCACGATTCAT	59.409	245	(TAAAT)3	5	566	580	1
764	Medium_contig_693	TACCAAGGACCGAAGGCA	60.192	TCGATCCAATGTAAAATTGTGAAG	60.232	207	(TAT)4	3	3363	3374	1
765	Medium_contig_693	AAACCTATTGTTTTGTGTCATTTCC	59.61	CCCCCAGTCTATGTATCTCTTTG	59.033	297	(T)12	1	3758	3769	1
766	Medium_contig_697	CACCAATTTCCTTCCCACC	60.157	AGGAAATGGACACAAAGAAGG	58.161	316	(A)12	1	1548	1559	1
767	Medium_contig_699	ACCCGGGACACTCCACTT	60.374	TGAATTGCGCAAGACTGG	59.49	170	(AAAAG)3	5	2409	2423	1
768	Medium_contig_700	TGGCACTCTACAAATGGTGTG	59.624	CCATCAAGCCAAGGCTCA	60.925	242	(CTT)4	3	167	178	1
769	Medium_contig_701	GCTGCAATGAAAGCGGAA	61.051	TACTGCGTGCAAATGCGT	60.015	346	(TTA)5	3	1650	1664	1
770	Medium_contig_702	GGCAAAGATGCAGACCTGA	59.934	TTTTTGTCGAAGTTTCACAGC	58.068	276	(TA)8	2	1717	1732	1
771	Medium_contig_703	GGACTTTGCAGGGATTGC	59.17	GTGCATGCGCGTTTTTCT	60.969	274	(AT)11	2	133	154	2
772	Medium_contig_703	GCAACTGCTCCCAAAACG	60.39	CACCGGCTATTTGACCCA	60.471	342	(AG)6	2	2862	2873	1
773	Medium_contig_703	TGGGTCAAATAGCCGGTG	60.471	GCATTGGTTCACGATGGA	58.95	284	(AT)8	2	3154	3169	1
774	Medium_contig_705	GCCAACATTATTTGAGGCCA	60.837	ACATGCAATGGCTCCTGT	57.504	257	(TTTTA)3-(TTTTA)3	complex	2268	2313	1
775	Medium_contig_705	ACAGGAGCCATTGCATGT	57.504	GCCACTAAGCAAATTGACAAAA	59.298	260	(T)16	1	2422	2437	1
776	Medium_contig_705	TGAGCACAAACACCATTTTCA	60.142	CCTTCCCCAACATGGTCA	60.305	277	(AAT)4	3	3161	3172	1
777	Medium_contig_705	CCCACCCTAGAAGGAGCC	59.606	TTCAGCAATTGAAGAACGGA	59.395	276	(TG)6	2	3609	3620	1
778	Medium_contig_706	GCAAGGGGATAGGGCGTA	60.962	TTTGGCCTCTTTGGCTTG	59.917	294	(T)19	1	251	269	1
779	Medium_contig_707	AAAAACCATTATAGCACATCCAAA	58.9	GCACTCGTTAGCAAGACCCT	59.501	178	(AAT)4	3	111	122	1
780	Medium_contig_707	TTTGGCACAAACTTTAGGCA	59.344	AACGAGTGTTGTTGGCGT	57.64	248	(AAAAT)3	5	2415	2429	1
781	Medium_contig_712	TGAGGTTGGTAATGTTGACCC	59.703	TCGTGACATTTTGCAATTTCTT	59.63	346	(AAAAT)3	5	2551	2565	1
782	Medium_contig_712	CCGCCAAGCCTAGAGTCA	60.088	GGCCATCAACCAACAGGA	60.472	302	(T)13	1	3309	3321	1
783	Medium_contig_713	CAAATCGTGCACTTGCGA	60.564	TGCCTTTGCGGTTTTCTC	59.924	264	(T)12	1	533	544	1
784	Medium_contig_714	TGGTGCCACCGATCTTTT	60.048	CGTCGATCGAGTGAACACC	60.263	188	(TC)7	2	1388	1401	1
785	Medium_contig_715	TCCATCACCGGAGAGCAT	60.164	GTTTCGCTCGGCTAACCA	59.948	281	(CT)20	2	3056	3095	1
786	Medium_contig_718	CCTTTCAAATTCCAGCCG	59.196	CCGGTCGCTTGTGCTTAT	59.823	344	(T)12	1	3307	3318	1
787	Medium_contig_719	AGTCGAACTGTTGGGTCATACA	59.52	GGCGCGATTTCTCTTTGA	60.033	341	(ATT)4	3	245	256	1
788	Medium_contig_719	CAGCCGCACTCCTTCTTT	59.112	GGCGCGATTTCTCTTTGA	60.033	188	(TC)16	2	414	445	1
789	Medium_contig_719	ACCTCCGGTTTCAGGTCC	59.896	GTCGTCCAGCGGTTAGGA	59.787	282	(CCGGT)3	5	955	969	1
790	Medium_contig_719	ACCTCCGGTTTCAGGTCC	59.896	GTCGTCCAGCGGTTAGGA	59.787	282	(AGTTG)3	5	1088	1102	1
791	Medium_contig_719	CACCCTAGCATTGGCCTG	60.216	CAAACTTTCAACGAAACTGAAGC	60.314	232	(T)14	1	2438	2451	1
792	Medium_contig_719	GCTTCAGTTTCGTTGAAAGTTTG	60.314	TGCAACTATTCTTGGGAAAAA	57.446	184	(A)14	1	2657	2670	1
793	Medium_contig_720	TGGAGAAGGAGGGGGATT	59.384	ACACCCGGTATCTCGTGC	59.505	282	(AAG)4	3	76	87	1
794	Medium_contig_720	TTCACCATTAGCACCCCC	59.296	TTCGGAATGCAGGTTTCG	60.746	322	(AAT)4	3	1678	1689	1
795	Medium_contig_722	GGTAAGCCGAAGCAGCAA	60.096	TGGCATATAAGATTGTGATTTCT	55.609	246	(T)12	1	3690	3701	1
796	Medium_contig_724	ATTTGAAACAAACGCGCC	59.67	TACCACCGGGTTACGCAT	59.799	324	(AT)8	2	3066	3081	1
797	Medium_contig_724	GCAAACTATGACCTGCCCA	59.664	TTTTGGTGCATGCAGGTG	60.248	218	(CTAA)4	4	3682	3697	2
798	Medium_contig_725	CACCTTGCAACTCCCACC	60.088	CTTTTCCCGGCCTCTGTT	60.187	131	(T)13	1	517	529	1
799	Medium_contig_730	TTGAGTTGGGGGAGGACA	60.012	ACCACTGGTCGAACCCAA	59.929	148	(CCCCG)3	5	567	581	1
800	Medium_contig_730	TGTTTGGTGACGGTCCACT	59.988	TGGGTGCAAAATTGAGGG	60.448	317	(AT)11	2	2906	2927	1
801	Medium_contig_731	CACCACAAGCTCAAAGTGC	57.961	GGAATTGGAATTTTCCCCA	59.543	342	(TATTT)3	5	837	851	1
802	Medium_contig_731	GGAGTGAAAAAGTATTTTAGTGGA	55.923	GCCGGAGGAAGGTGATTT	60.011	302	(AATTCC)3	6	1124	1141	1
803	Medium_contig_731	TTGCTTTGGCAAGAATCG	58.491	TAACGACAGCTCCTCGGC	60.096	306	(TGAA)6	4	1981	2004	1
804	Medium_contig_733	GGTGCACCCCTAGCATTG	60.072	TCATGTGTCGTGCATAAAGGA	60.127	182	(ATT)4	3	2298	2309	1
805	Medium_contig_734	CACCCCAACAATCTCCCA	60.305	AGGGGCCTATTCGGACCT	60.812	217	(GTTT)4	4	1688	1703	1
806	Medium_contig_734	TTCATTGTGGGGTTTTCG	57.847	GGAAACGATCCAATGCAAA	59.465	238	(A)14	1	2653	2666	1
807	Medium_contig_734	TTTGCATTGGATCGTTTCC	59.465	GCAAAACCCACAAAGCCA	60.643	173	(TTTTTG)3	6	2904	2921	1
808	Medium_contig_734	GGCTTTGTGGGTTTTGCTT	60.103	TCAGACCAACAAATGCAATCA	60.104	341	(GTT)4	3	3200	3211	1
809	Medium_contig_735	TGGTGGAGTGGAGATGTGC	60.706	GCGAGACAGATAATGAAGCCA	60.367	341	(A)13	1	422	434	1
810	Medium_contig_737	TATTTCTTCTCGCGCCCC	61.219	AAAATTTGGCCACCGTCC	60.702	318	(A)12	1	1997	2008	1
811	Medium_contig_737	CAACCCGGGTCTTGCTAA	59.642	ACGATGCATGCCTTTGGT	60.08	252	(T)13	1	3350	3362	1
812	Medium_contig_738	TGCCAGATGAGGAGGAGG	59.859	GGGGGACCAATGTGTGAA	60.155	324	(ATGAAG)3	6	596	613	1
813	Medium_contig_738	CGACATAAGCTGGCCCTT	58.824	CCGCCGCATTAGGATTTA	59.615	229	(T)12	1	1345	1356	1
814	Medium_contig_740	GCTTTGTGAGACCTTTGGCT	59.478	GGGTTAGGCCCAACAACA	59.343	321	(ATTT)7	4	356	383	1
815	Medium_contig_740	TGGAGGTGATGTGGCTCA	59.728	TGCCAATGTCAATGCTCAA	59.773	234	(A)12	1	1210	1221	1
816	Medium_contig_740	GGGGCCAAAATCAAACAA	59.3	CGATTGGGGGAGCCTTAT	59.848	314	(A)12	1	3336	3347	1
817	Medium_contig_741	AATCCCAAGTCCCATCTGC	59.878	GCTGGAATTTTTGTTGCTGA	58.895	309	(TA)6	2	237	248	1
818	Medium_contig_743	TTTTCCCAATATGGCAGCTC	60.038	TGATGGTGGATGGTGTCG	59.872	342	(TCT)6	3	680	697	1
819	Medium_contig_743	GCCACCAACAATCCGAAG	60.048	ATCTTTGCCGTCAATCGC	59.763	267	(TCC)5	3	2227	2241	1
820	Medium_contig_753	TTTGACAGATTTTACATGCGCT	59.785	TTGTGAGGAAATACACATTGGC	59.867	306	(A)15	1	157	171	1
821	Medium_contig_756	AGGTGTCCCAGATGCAGG	59.612	TAGTCGATCCCGATCCGT	58.985	309	(TCTTT)3	5	963	977	1
822	Medium_contig_757	TCAATGTTTGTGTGGAGGTTG	59.45	CAACCTTGCCTGCCACTT	59.831	236	(AGG)5	3	205	219	1
823	Medium_contig_757	TTAACAAGTGTCCGGGGG	59.338	TCGTTGAACCAATGCGTTT	60.104	342	(TTTTTA)3	6	3408	3425	1
824	Medium_contig_759	GCATTAAGAAGGCCGGGT	60.036	GCCCTTGACGTCACCACT	59.665	305	(TGT)4	3	736	747	1
825	Medium_contig_759	CGCCTACTGGGAGCAGAA	60.088	TGCTGCGTTGTCTGGTTC	59.52	283	(ATG)5-(GAT)4	complex	875	978	1
826	Medium_contig_759	CGGTTCAGATCTTGTAAGCCA	60.256	TGGAAAGAGGGAGAGGTGA	58.276	321	(A)12	1	1542	1553	1
827	Medium_contig_761	GGAATGGTCCACCTTCCTT	58.777	TTTTAGTTTGCGCCGGTC	59.809	226	(AAT)4	3	235	246	1
828	Medium_contig_761	ATGGTCGTGGCAAAGGAA	60.048	TAAGCAGCCGTAGGAGCC	59.127	178	(TGA)4	3	2436	2447	1
829	Medium_contig_764	CACGATCGCTACAACAAATGA	59.744	TGCCATGTGTCCCTTGAA	59.577	333	(TAAAT)4	5	990	1009	1
830	Medium_contig_764	TGTCATGGCCGTGTAATGTT	59.847	ACAAGGGCCGTTTCTGTG	59.676	206	(TAATTA)3	6	1754	1771	1
831	Medium_contig_764	CCATGGGTTGACCCAAAA	60.145	AACGAAGCAGCAGATGGG	59.942	111	(AGG)8	3	2957	2980	1
832	Medium_contig_768	TGCCTGTCGCTATCTCCA	59.004	TGCTGGCAAGACACTAGGC	60.152	182	(TA)7	2	41	54	1
833	Medium_contig_768	CCTCACATTCCATTGGGC	59.85	CGCGTTCTGCTTTCGATT	60.096	320	(AAATT)3	5	2939	2953	1
834	Medium_contig_770	CCGAGGCGACGATATGTT	59.629	TCTTTAAGGGACCAAACCGA	59.541	340	(A)13	1	2170	2182	1
835	Medium_contig_770	CCGAGGCGACGATATGTT	59.629	TCTTTAAGGGACCAAACCGA	59.541	340	(TAT)4	3	2318	2329	1
836	Medium_contig_770	GGGACCAAAGTGGACCTTTT	60.204	TGCTGATGTCCCAACCAA	59.577	313	(AATAA)3	5	3506	3520	1
837	Medium_contig_773	TTTCGCAAATTGAGATCACG	59.809	TTCGCATTACTATGGCAACAA	59.227	316	(ATTTT)3	5	480	494	1
838	Medium_contig_773	TCATCATTGCCGTCGTCT	58.671	TGGTGGGGCAGTGGTAGT	59.954	192	(TAC)4	3	2359	2370	1
839	Medium_contig_773	ACTACCACTGCCCCACCA	59.954	ACCGTTCTTCGACGATGC	59.794	238	(TTG)4-(A)14	complex	2541	2643	1
840	Medium_contig_775	AGCCATAGCTCCTCCAACAG	59.454	CCCCTTCCAACATCTCCA	59.393	166	(TGT)4	3	69	80	1
841	Medium_contig_775	GCGGGGAAGGAGATAGGA	60.112	GTCGGCTCTTGGCATGTT	59.794	235	(GA)11	2	933	954	1
842	Medium_contig_776	ATGGCGAAAGCGAAACAA	60.343	AAAGGCCTGTTACGCCAA	59.272	345	(A)12	1	3112	3123	1
843	Medium_contig_777	TCCCTCAACTGCCTGACC	59.749	CAGGGTAACATATCAAGGCCA	59.831	300	(C)15-(ATT)4	complex	1903	1978	1
844	Medium_contig_779	TGGGATTTTTGTCATGGGA	59.691	GCCTGCAAACCACCACA	60.247	349	(TG)6	2	1605	1616	1
845	Medium_contig_781	TGGCCGCTAAAAGTCCAA	60.335	CGTGTGTAAACAGCCGCA	60.469	115	(ATC)4	3	2402	2413	1
846	Medium_contig_783	CATTTAGCTTAATCAAGATCGGC	59.309	TCCAAATACATGAGCGACCA	60.073	240	(T)15	1	3088	3102	1
847	Medium_contig_783	GTTGCAATTGGTCGCTCA	59.333	TGGAAGGGTTTGGTGTGTG	60.4	326	(T)13	1	3295	3307	1
848	Medium_contig_785	TGTGTTCCCTCCAACGGT	59.929	TGACCGGTCTTGCAAAAAG	59.825	292	(TTC)4	3	1202	1213	1
849	Medium_contig_786	AGCTCCTGCAAAGCACCA	60.711	AGCACATCGGTGGCTGTT	60.279	219	(T)12	1	524	535	1
850	Medium_contig_786	TCTCATCAGGGCTGCAGAT	59.468	TGACGAGACTTGTTGTGCG	59.579	348	(TTATA)3	5	2902	2916	1
851	Medium_contig_787	CATGCCAATGGGTTCACA	59.881	GGGGTTGCTTTTGGGATT	59.727	283	(TTTCTT)3	6	227	244	1
852	Medium_contig_787	GGGAGGGCAGTGTCAGAA	59.749	AGACAGCAATCCTCCCCA	59.129	136	(GTT)5	3	2587	2601	1
853	Medium_contig_788	TGGCTTTTAGATTGTGGCTT	57.515	AGAAATGCTGGTGCCTGG	59.787	337	(AT)15	2	1216	1245	1
854	Medium_contig_790	TGGATCAACACATTCATCAAA	57.363	CATTGGGACACATGGAGGA	60.322	340	(A)15	1	721	735	1
855	Medium_contig_790	CATGCGAGAATGGTGGTG	59.604	TTTCGTTGAACTTGGGGTG	59.526	208	(T)14	1	1562	1575	1
856	Medium_contig_792	CGAAAGGAAGGTTGAAGCA	58.984	TTGAAATTGGCCAAGACACA	60.088	340	(T)12	1	493	504	1
857	Medium_contig_795	CCGATCTTTGTTCGCCTT	58.797	ACCTCGCACACAATGCAA	59.823	296	(AT)6	2	2536	2547	1
858	Medium_contig_804	CGGTTGTGAAATTGGGGA	60.297	TTGTGGGGTAAGGACCCA	59.73	294	(TAAC)4	4	514	529	1
859	Medium_contig_804	CGCGGAAATTGTGAAAATG	60.058	GGTTGCAAACCGAATAAATCA	59.824	308	(A)17	1	2986	3002	1
860	Medium_contig_805	ATTGCGTTCGTCGGAAAA	60.197	TTCATTCATTCATTCATTCATTCA	59.304	226	(TTG)7-(TGAA)7-(TTG)4-(TTG)6-(TTG)6	complex	532	913	1
861	Medium_contig_805	CAATGAATGAATGAACGTGTTTG	60.271	ATGTGGGGAGGAGGAGGT	59.277	350	(TGT)4	3	1034	1045	1
862	Medium_contig_805	TCAATCAAGGCCACAACTCA	60.24	AAAGGGGGTCCAAACGTC	59.755	180	(T)14	1	3238	3251	1
863	Medium_contig_808	TCAGCCATTGTGATAGTCGG	59.673	AAAAAGGGAAATGGAAGAAGTT	57.423	309	(TGGT)6	4	2410	2433	1
864	Medium_contig_808	AAGAGAGGAGGGGGAGGAA	60.134	TCAGCTTCGAAGATCGCC	60.186	152	(GTGGTA)3	6	2929	2946	1
865	Medium_contig_808	AGGTTGGCCCTCTTGGTT	59.505	GCCGTGATTCTGCCAAAC	60.21	290	(T)12	1	3236	3247	1
866	Medium_contig_809	ATCCGCAACAACCAAGGA	60.048	CAAGCCCGTGCTCATTTT	59.799	210	(ACTATC)3	6	2608	2625	1
867	Medium_contig_813	CAAAGGAGGAGGGGCAAT	60.003	ACGCTCCCGATCATCAAC	59.591	271	(ATT)4	3	2138	2149	1
868	Medium_contig_813	GATGATCGGGAGCGTGTT	59.591	GCCCCTAACCCGGTACTC	59.361	128	(TA)11	2	2357	2378	1
869	Medium_contig_814	CCTGTCTTGCCGACTGGT	59.82	GACGACGGGCTATGCAAC	60.233	264	(T)14	1	1814	1827	1
870	Medium_contig_815	GTCCCTCTCACTCGCCAA	59.911	TGCAACCATCACCACCAC	59.927	286	(TTG)4	3	1166	1177	1
871	Medium_contig_815	AGCCGGTTGCTGTCTTTG	59.984	TGGCCACCGGATAAGAAA	60.002	293	(GTG)4	3	1288	1299	1
872	Medium_contig_815	CAATTTGAAATCTCATACGCCA	59.964	AATCCGCCTAGGGTTTCG	60.029	346	(AT)7	2	2280	2293	2
873	Medium_contig_824	TGGCGTTCTGGACACCTT	60.246	GCAGTCATGCATTTCTGACG	60.423	337	(TTG)4	3	394	405	1
874	Medium_contig_824	TCAAGTGCCTGATCGTGTG	59.364	CAACCCGCCACTGATTTC	60.048	348	(AAC)4	3	2178	2189	1
875	Medium_contig_825	AGGCCCTGTCCAGAACAA	59.18	GCTGATGACTGATAGCTTGTAGC	58.327	340	(AAAT)4	4	774	789	1
876	Medium_contig_825	TCATGGCAACGTTTTGGA	59.597	TGGCATACATATTAAGGTCGAA	57.262	290	(T)13	1	2637	2649	1
877	Medium_contig_828	TGGTGCTGCTGCTTTTGA	60.273	TCCAATGGCTTCATGCCT	60.161	319	(TGC)4	3	2375	2386	1
878	Medium_contig_829	TCGAACTCAGGTCATCCCA	60.189	TCACTTTAGAGGAACCAAATCCA	59.987	168	(AAT)8	3	475	498	1
879	Medium_contig_829	GTTCGGCTCGTTTGATGG	60.201	TTCTCTCGAGCTCACCCG	60.221	150	(ATTT)5	4	1026	1045	1
880	Medium_contig_829	GCGCATCATGATCTTGGG	61.188	AGCTGTGTTGGTGTCCGA	58.729	285	(TCTA)4	4	1541	1556	1
881	Medium_contig_835	GAAAAGGTGCGCATTGCT	59.955	GTTAGGCCGGATGTCGTG	60.072	250	(AT)6-(AATT)4	complex	443	519	1
882	Medium_contig_835	GCCAAGTCGTATGCACCC	60.08	TGGCTAGGTGGTGTCCCT	59.046	253	(CA)6	2	1502	1513	1
883	Medium_contig_835	CAAAAGCAAGCAGACCCC	59.369	CCCCAAAATTATGAAGGAGG	58.367	314	(TAA)4	3	2094	2105	1
884	Medium_contig_837	TGGATTTGTGTGGGTCTTTC	58.387	GAGGACCGATGCCAATGA	60.592	347	(TTTTA)3	5	562	576	1
885	Medium_contig_837	TTCCAAACCTCATGACCACA	59.935	TCGAGTGATTTCTCCGCC	59.875	338	(A)14	1	1559	1572	1
886	Medium_contig_839	ACATTTCTCGGCCCCAAT	60.281	TGGGACAAGAAAATAGGGTCT	57.656	225	(TTTA)5	4	1905	1924	1
887	Medium_contig_840	CCAATTCCATGCTGCCTC	60.161	TCAAGTGGTGGTCGGGAT	59.885	225	(ATAATT)3	6	110	127	1
888	Medium_contig_841	CTCATCTTGCAAGCCGGT	59.942	CGACCACTCGTGGGAAAT	59.473	288	(T)12	1	2249	2260	1
889	Medium_contig_842	TGACAATGGTTCATGCTTCA	58.62	GGTACTGTTTGGCACAACTTTTT	59.505	349	(TAAAA)3	5	2024	2038	1
890	Medium_contig_844	CACCACACGGAGTTGCAG	59.851	TCACCAGCCACTGGTTCA	59.776	342	(CTGGGT)3	6	3123	3140	1
891	Medium_contig_845	CTGTTCCAGCTTGCAGACC	59.561	TGAGCAAAGATTGTGCCG	59.49	217	(AAAGAA)3	6	227	244	1
892	Medium_contig_846	AACCGACAAAAATGCCGA	60.049	TGGGCTGGGTTGCTGTAT	60.072	194	(A)14	1	303	316	1
893	Medium_contig_846	GCAGACACAACGCTCTGC	59.246	AGGGGCGGACACATGTTA	59.918	260	(TA)9	2	835	852	1
894	Medium_contig_846	ACCGGACCGATCATCAGA	60.003	ACGGTTCGATCCGGTTG	60.479	154	(AT)9-(AT)6	complex	1861	1951	2
895	Medium_contig_846	TCGATTGTGAGGCCCATT	60.006	CCGGACTGCAATGAAACC	60.048	184	(ATTTT)3	5	2254	2268	1
896	Medium_contig_849	TGTTGTGTGCAAATGAGCAA	59.877	TGCATAAGATTTGTGCTTCAA	57.066	338	(A)14	1	2137	2150	1
897	Medium_contig_853	CGGGTTATGCTCTGCTCAA	59.956	TTTCGTCTTCGTTAGGCTCAA	60.004	226	(ATTTT)3	5	178	192	1
898	Medium_contig_854	CCATTTCACCCCCAGTACA	59.199	AGTGTCCCAAAAACACCGTT	59.353	266	(A)13	1	449	461	1
899	Medium_contig_854	GCTCCGAATCCATTTCCA	59.534	TTGTTGCAGCAGGGGAAG	60.958	198	(CAA)5	3	1870	1884	1
900	Medium_contig_854	GATGATAGCAATGGCACCG	60.049	CCATTCCTCCATTCCATCC	60.08	110	(AG)9	2	3453	3470	1
901	Medium_contig_858	AGCAAGCCACCGAATCAG	59.942	CGGTCGGTTCACCAGTTC	60.088	223	(ACCGG)3	5	1147	1161	1
902	Medium_contig_858	TGTGATGCGCTCCTCTGA	60.238	AGGGCCAACTTAACGGTGT	59.463	104	(T)15	1	1799	1813	1
903	Medium_contig_858	CAACTTGCAAAAGTAGGGAGAAA	59.815	GCATTTTCCATATGCCATGA	59.337	273	(T)12	1	3413	3424	1
904	Medium_contig_861	CGTTGCACTTCCGCTTTT	59.988	TCACCCTCCCATCCTCAA	59.969	337	(AG)21	2	3257	3298	1
905	Medium_contig_864	CAGCACCATAACAATGCAGG	60.134	TGCTGGAAAATGAGGTGGA	60.185	217	(ATAAC)3	5	1477	1491	1
906	Medium_contig_864	TCGTCTTCGTCCATGGTG	59.126	TTCCAACTGGCGCTCTTC	60.072	337	(TTG)8	3	3025	3048	1
907	Medium_contig_864	GAAGAGCGCCAGTTGGAA	60.072	TCGGACAAAACCCCTCTG	59.599	201	(CTTCT)3-(AAG)5	complex	3294	3359	1
908	Medium_contig_867	GTTAAGGCACCCGTGCAA	60.665	TGAAGAAGGCGTTCAGGC	60.072	194	(A)12	1	3493	3504	1
909	Medium_contig_868	TTGCTTTGTCTGCCAGAGTG	60.175	TGAGGAGATCCGGAAAAGG	60.134	273	(A)12	1	176	187	1
910	Medium_contig_869	CTGGGAAGCCGATTGATG	60.153	GAGTTCGAACCCCGATCA	59.559	309	(T)14	1	2027	2040	1
911	Medium_contig_869	ACCCAGAAAACGCCATCA	60.048	GCAGGAACACAGAAACCCA	59.666	239	(CGC)7	3	3144	3164	1
912	Medium_contig_869	CTTCACCAAACCTTCGCC	59.215	TGAACGCTAAATCCGACG	58.361	350	(GAT)5-(TTTTTA)3	complex	3365	3402	1
913	Medium_contig_871	TTGTTCGGCGATTTCCTC	59.732	TCCAAACACGAAACACAACAA	60.035	230	(GGC)5	3	2582	2596	1
914	Medium_contig_871	TCGATGATTTGTTTAATCCAAAAG	59.416	GGTGAGCAGTTTAGGGGGA	60.058	165	(T)12	1	3099	3110	1
915	Medium_contig_871	AAGATGCATATTTTTCCCCC	57.869	CCGTGATTCGTCGTTTGA	59.165	268	(TC)7	2	3236	3249	1
916	Medium_contig_871	CAAACGACGAATCACGGA	59.165	TGCTGGGGAGGCTGATTA	60.306	155	(T)14	1	3547	3560	1
917	Medium_contig_872	AAGTTTCCGATGTTTTTCGG	59.064	GGAAATCACAAAAGCATAACATTT	58.554	157	(A)13	1	3511	3523	1
918	Medium_contig_873	CAAATTGGGGCCATATGAA	59.173	TGCCACGTAGATGCACCA	60.884	233	(TTTTA)3	5	1578	1592	1
919	Medium_contig_873	CACTTTTATGTCACACCCCCT	58.826	CAAGGGGAGGACTCACTCAA	60.229	216	(ATA)5	3	3321	3335	2
920	Medium_contig_875	GCGTTTTCGTTGCATGTG	59.833	TTCATGAACATATTCACCCATCA	60.067	215	(GTT)4	3	748	759	1
921	Medium_contig_875	TCGTTGCATGTGTTTGGC	60.257	TGTTCATCCATCAAACAACAA	57.429	346	(T)13	1	921	933	1
922	Medium_contig_878	TTTTGTGTGATTTCTATGGGACC	60.102	AAAGCGCAGTTGGTGGAG	59.984	322	(AAT)5	3	402	416	1
923	Medium_contig_878	TTTGATTTTCCGAAGCGG	59.739	CTTGGTACAAAGGTGGGCA	59.551	203	(AGAGAA)3	6	880	897	1
924	Medium_contig_879	CGGATGCATGTGAATTTGA	59.007	GCAACACATTGGCGACAG	59.823	195	(AT)6	2	1621	1632	1
925	Medium_contig_880	CATTTATTTGTGCCGCGA	59.213	TTTGTAATACTTTGGTCCCTTTTT	57.427	277	(TAA)4	3	2297	2308	1
926	Medium_contig_881	TTGAGTTTCATGACGCGTTT	59.322	TGCTTTGCCACAGTTCCA	59.952	350	(T)14	1	2733	2746	1
927	Medium_contig_882	AAGCCATATTGTAGGCCTTATGA	59.082	CAACGGCACGGTTTCTTC	60.24	300	(A)13	1	456	468	1
928	Medium_contig_882	CCGTTTCAGCTTCCCAAA	59.768	CGTGCTCAGGAGTGGAAAA	59.968	228	(A)12	1	2186	2197	1
929	Medium_contig_883	CACATGACACGATCACAACAA	58.99	CAGGCTATGCCGACGTTT	59.823	282	(TCA)5	3	268	282	1
930	Medium_contig_883	AAACGTCGGCATAGCCTG	59.823	ATGGAACCGGTTTTGCAC	59.348	214	(TAA)4	3	573	584	1
931	Medium_contig_883	TCTCAAGCTCCACAAACCCT	59.844	TTCGTCATGTCGCACAAAA	59.817	142	(A)13	1	3076	3088	1
932	Medium_contig_883	TGCGACATGACGAACGTG	61.559	GCTATCAGCCATCAGCTATCAA	59.483	208	(AAAAT)3	5	3200	3214	1
933	Medium_contig_884	GCCCAGCCAATTTTCTCA	59.732	TTTTTCCAATTTGGCGGA	59.982	248	(CAT)4	3	1719	1730	1
934	Medium_contig_884	GCCATTTTCATAACCTCTTCCA	60.312	TCATGAAAACTTCATCCATTGTT	58.48	338	(AAAT)5	4	2736	2755	1
935	Medium_contig_884	GAAGGAAATGAAAAGAAAAGAGGA	59.303	CCCACCCACCCAACTGTA	60.212	279	(GAAT)4	4	3074	3089	1
936	Medium_contig_886	CAACATATCCCGCCCAAA	60.275	CACGTCGCTGCAAGAACA	60.783	280	(ATA)17	3	121	171	1
937	Medium_contig_886	CGCGTATCGAAAGTATCGG	59.291	GAAACGTATAACATCTTTCGAGGAA	59.924	224	(TAAA)4	4	2062	2077	1
938	Medium_contig_887	GCCACCTTTGCAGCATCT	59.95	CAGATTAGGCGGTCAGGG	59.188	242	(T)17-(T)18	complex	2401	2445	1
939	Medium_contig_888	TAGGTCCTGGTGGGCTGA	60.197	CCCAAACCAAAATGCATGA	60.305	194	(TTG)6	3	849	866	1
940	Medium_contig_890	TGGATTTTGTGCTTGCCA	59.757	TTGCACAAGGAATGCACC	59.17	329	(TGTTTC)3	6	1676	1693	1
941	Medium_contig_892	ATGCATGCCTGCCACTTT	60.233	TCTCAGAAACAGTTTTAAAATCAA	55.232	301	(T)12	1	1278	1289	1
942	Medium_contig_892	TCCCCCTCTTTCACTCACC	60.032	GTACGATGGTGGCCGATG	60.937	111	(CT)11	2	3495	3516	1
943	Medium_contig_892	TCCCCCTCTTTCACTCACC	60.032	GTACGATGGTGGCCGATG	60.937	111	(CA)8	2	3517	3532	1
944	Medium_contig_894	TTGTAACAAAATACAGGAGCAAA	56.707	GCGATTGTTGAAGGGTGG	60.048	215	(CAA)7	3	1220	1240	1
945	Medium_contig_894	CCCCCAACACCCAATTTT	60.408	ACTTACGCGCCTTGAAGC	59.178	340	(TCT)7-(T)12	complex	2512	2630	1
946	Medium_contig_895	TGAAACGGAACAAAGCTTGA	59.439	TCGTTTCGTCTTCGGAGC	60.072	216	(GA)14	2	485	512	1
947	Medium_contig_895	ACGCAGCGGAAATACACG	60.834	TTTTCAATTTTCACTATATTTGGCA	59.041	144	(AAT)5	3	3456	3470	1
948	Medium_contig_898	AGTGACTGGCGACTTCGG	59.98	TGCTTAGGAGAGGCCAGG	59.059	317	(TA)6	2	2050	2061	1
949	Medium_contig_899	CCCCTGTTCGTGTTTGCT	59.676	TTCCTCGCAGGTATAATTCCA	59.556	348	(GTG)4-(TGG)4	complex	1135	1177	1
950	Medium_contig_899	TGTGGTGGTGGTGTTGATG	59.814	CGGGACACGCCTATTCAG	60.216	335	(GAA)6	3	1179	1196	1
951	Medium_contig_900	CTGGGCGAAGAGCTTGAG	59.806	CAAGCCGGTTTTGTAGGG	59.119	305	(ATT)4	3	468	479	1
952	Medium_contig_900	TGCTTTAAGCGCCATCAA	59.086	TGCTTGAGATTCGCGATG	59.603	277	(ATT)5	3	3137	3151	1
953	Medium_contig_902	CCCCTAATCGCTCCTCGT	60.173	TGGGTATGATGGCGCTAA	58.594	260	(A)12	1	1508	1519	1
954	Medium_contig_902	CCCTAGTCCGGTCCTCGT	60.064	TGTCAAAATCAGCATGTCTCG	59.856	337	(AATA)4	4	2476	2491	1
955	Medium_contig_902	CCGTTTACCTTTTTGCATGG	60.348	TTGCGTGTAAATTTTAGCGG	58.883	298	(TTAAA)3	5	3339	3353	1
956	Medium_contig_903	TTTCTTGGTGAGCCGCAT	60.353	GCTGTGGTAATCAGGGGC	59.04	240	(ATA)4	3	115	126	1
957	Medium_contig_904	AGTTCCTTAAAATGCAGTTAGTTG	56.148	TGTTACGTTTGGCTTTGGG	59.57	324	(TTA)4	3	1418	1429	1
958	Medium_contig_904	GCCACATGGATCCGTTTCT	60.887	AGGAAGAGGAAGGACAAGGC	59.817	290	(CA)8	2	2511	2526	1
959	Medium_contig_904	GGCTTTCGTTGTTGGTGC	60.249	CGTTATGCCCTTGTGATGAG	59.148	152	(ATAA)4	4	3471	3486	1
960	Medium_contig_905	CCATCAAGCCAACCATCC	59.85	TCTGCAATGGTGTTGACGA	59.806	232	(ACA)5	3	331	345	1
961	Medium_contig_906	TGCCAATGAATCAGAAATTAACA	59.485	CCTTTGCATTCACCAGGG	60.04	349	(A)12	1	1879	1890	1
962	Medium_contig_911	GCAAGATGCAGCATAGCC	58.038	CGGGTGCATGCTATGAAA	59.179	350	(TA)8	2	1682	1697	1
963	Medium_contig_913	TTGGTATATGAGGGGCTTGG	59.778	GCCATCAATTAGCCACGG	60.033	285	(A)12	1	2143	2154	1
964	Medium_contig_914	GTTTATATGCCCGCCACG	59.914	GCACCGAACAATTTGCCT	59.654	264	(AAAG)4	4	1276	1291	1
965	Medium_contig_915	TGATTCGCGAGCATGAAC	59.447	AGCAAACCACCCCAATGA	59.893	291	(AAT)5-(TAA)4-(AAT)11	complex	182	277	1
966	Medium_contig_915	TTGGCTCAATGGTGACGA	59.743	TCAACCATTTTGTAAAAGGAAAAA	59.016	257	(TTTTA)3	5	3397	3411	1
967	Medium_contig_919	TGCCAATTTGAAATCGTTC	57.113	CAATCAGGATTCTCAACACATGA	59.985	317	(TA)6-(A)12	complex	645	747	1
968	Medium_contig_919	TTTGTTTCAGGTTTTTGACCC	58.96	TGCATCTGGATCAACTCCG	60.789	235	(TTTA)5	4	2485	2504	1
969	Medium_contig_919	AAAAACATTAGAGACAGGGCGA	60.129	TGTTGTAAATTTCCACTTGCAT	57.253	124	(T)12	1	3461	3472	1
970	Medium_contig_920	TTGGCGAAGGAAAAGGGT	60.572	CAAACAAGAACCTTAGTCATCACG	60.089	334	(AAT)4	3	1370	1381	1
971	Medium_contig_924	GCCAAAGTTTTCGGCGTA	59.809	TGAAGAACATGAAGTTGCGTG	59.896	230	(TACTAT)3	6	1050	1067	1
972	Medium_contig_924	CAGCCACTGCGTGTTTTG	60.021	TTGGGATCTGTGAAGGATAGA	57.191	264	(ATGCTA)3	6	3342	3359	2
973	Medium_contig_925	TGAACATGTTTCATCAAATCCA	58.869	CTTTCTCCAAATGCTATCAATG	56.601	350	(AAAT)5	4	751	770	1
974	Medium_contig_935	AACTTGATGTGCGGAGCA	58.896	TGTTCTTTCTTCTCCTTTATCTTG	56.188	103	(AAT)6	3	3478	3495	3
975	Medium_contig_937	TGGCACTTGATGAGGTTTTG	59.691	TCCCGAACCGAACTATGC	59.604	328	(TG)8	2	589	604	1
976	Medium_contig_939	TCAATCAAATGCGGGAGAA	60.143	TTTTTGTTGGATTTCTCAAGTTCA	60.017	232	(T)12	1	2850	2861	1
977	Medium_contig_940	TGTTGCTGCAAAAAGGCA	60.112	ATGCTTGCCAAACACGGT	60.12	189	(GT)8	2	93	108	1
978	Medium_contig_940	TGGAACTTGGGCAAGCAT	60.201	TCAATCCAAACATGCCCTT	58.912	302	(TAA)8	3	1738	1761	1
979	Medium_contig_940	TGGAACTTGGGCAAGCAT	60.201	TCAATCCAAACATGCCCTT	58.912	302	(A)13	1	1966	1978	1
980	Medium_contig_940	GCGTGAGTGAGGAAGCGT	60.146	ATAAGAGCGCGTGGCATC	59.939	162	(GTTTA)5	5	2314	2338	1
981	Medium_contig_942	TGGCGAGGATTACCTCCA	60.153	GAAAGCGGCAGTTGATGG	60.353	327	(TGC)5	3	555	569	1
982	Medium_contig_943	CGTGTATGGTGAACCGCA	60.113	CCTCCACCAACTCCTCCA	59.579	154	(TGG)4-(GTG)4	complex	1140	1240	1
983	Medium_contig_943	TGGTTGTTCAAGTCGCCA	59.789	TCGCCTTCTGCAGCTAAAA	59.841	222	(AAT)5	3	2675	2689	1
984	Medium_contig_944	TGCAGCTCTCAAAATCAAGG	59.148	CGTTGTGAGTGAGATTTGTGG	59.198	248	(TAT)13	3	2476	2514	1
985	Medium_contig_944	CCTGCCTGAGCTGACCAT	59.936	GATCGTGTTCGAATGGACG	60.064	339	(T)13	1	3069	3081	1
986	Medium_contig_944	CCTGCCTGAGCTGACCAT	59.936	GATCGTGTTCGAATGGACG	60.064	339	(AAG)4	3	3248	3259	1
987	Medium_contig_946	TGCACTAACAACTAACATTTGCC	59.242	CAGGATTTTGGACGGTGG	59.886	309	(A)12	1	1483	1494	1
988	Medium_contig_946	GCTTTGGGTGGTATAACGCT	59.114	GAGCAACCACGGCAAGAC	60.412	104	(TTGGT)3	5	2439	2453	1
989	Medium_contig_948	AAATTCGCCACCGCCTAT	60.435	CACGGCTTGCACCAGTAA	59.404	288	(TTA)4-(CTATTG)3	complex	129	224	1
990	Medium_contig_948	TGCAAGTTTAGGGGCCAA	60.189	GGAATCCGGGAAAAAGGA	59.801	315	(ATGTA)3	5	1007	1021	1
991	Medium_contig_948	CGGATTCCGGTGTTGATT	59.296	CAAGCACGCCAATGTGTC	59.823	327	(GT)6	2	1420	1431	1
992	Medium_contig_949	GGGCAAAGTCCCCTTCAT	59.862	GAACGGAGGAACCAGATTGA	60.05	311	(AAAAT)3	5	1672	1686	1
993	Medium_contig_950	CACATGAAGGACCTCGCC	60.205	CGAGCCTTTCAAGTGTGAGA	59.161	264	(TC)10	2	2778	2797	1
994	Medium_contig_953	ATCAGCACCGCCAAAGTC	59.794	CCAGGCCTTCCTGGATCT	60.152	171	(A)14	1	3350	3363	1
995	Medium_contig_954	TTGCTGCATCTGGGATGA	59.862	TTTGTGCGCTTGATGTCC	59.333	310	(AGG)5	3	434	448	1
996	Medium_contig_954	CAACTTCCATTCCACCAAAA	58.448	TGGTCGAGCCCGTTTACT	59.241	301	(T)12-(AT)7	complex	1677	1719	1
997	Medium_contig_955	TTGAGGAAGTGGCTTTTCG	58.984	TTGCTTTCCGGAAGATGG	59.725	114	(A)12	1	741	752	1
998	Medium_contig_955	GGGTGCCCAATCCCTTAC	60.135	GGGCCTTTCCACCCTTTA	59.864	312	(GTT)4	3	3325	3336	1
999	Medium_contig_956	TGAGAGTTTTGGTTGTTAAAGGA	57.979	TTGTGACTTGTGAGTGCGG	59.414	234	(TTA)17	3	1575	1625	1
1000	Medium_contig_964	ATCGGCGTGCAAAAACAT	60.08	TACACAGCGCGAATGGAA	59.94	329	(CGT)4	3	406	417	1
1001	Medium_contig_964	GGGTTCTAGGGTTCGTTCG	59.536	AGAATCCGATCAGGAACCG	60.019	183	(AGA)4	3	3118	3129	1
1002	Medium_contig_965	AACAGGAGGTTCCCTGCC	60.048	GTTCATGTTGCCACCAGC	58.561	211	(ACT)4	3	390	401	1
1003	Medium_contig_966	TGACAAATCTCGGGCCAT	60.006	CTTGGACGCGTTTTAACCA	59.714	337	(A)13	1	1916	1928	1
1004	Medium_contig_968	TGTGAGTGCAAAACAAGAAACA	59.41	TTTCTCATCCTTCAAACCCTG	59.157	323	(T)12	1	2092	2103	1
1005	Medium_contig_968	GGGAAACTGGAAACGCCT	60.05	TCCCAGCATCAATCACCA	59.527	314	(T)13	1	2855	2867	1
1006	Medium_contig_970	CAACCAATAACCCAGCCG	59.917	CGAGACCTGGCACCAAGA	60.993	275	(AGC)4	3	763	774	1
1007	Medium_contig_971	TGAGTTACCTCACACTCCAATACA	58.699	ATCGAAGGTCTCGCCACA	60.363	163	(A)12	1	1109	1120	1
1008	Medium_contig_973	AAATCCGGGAAGGTTGGA	60.25	GCCAGAAAACAGAACCTTGC	59.859	333	(AT)6	2	2243	2254	1
1009	Medium_contig_973	CCTTCCTCTCTCAGTCGGG	59.922	CATGTGAACCAAATAAAACCCC	60.324	256	(T)15	1	3184	3198	1
1010	Medium_contig_976	ATTGGCTGGCTGAGCTTG	60.096	TGGTGCGTTTTGAAGCAA	59.957	334	(T)12	1	2621	2632	1
1011	Medium_contig_977	GGTGCTTATTTGGGCGTG	60.073	TCAGCGCCAATTTTTCTTTT	59.832	288	(T)12	1	1353	1364	1
1012	Medium_contig_978	GGGTTGGATTTTGAGGGC	60.258	CAAGCTCTCTTTTCATCATTTAATC	57.792	340	(AT)6	2	2552	2563	1
1013	Medium_contig_979	GAGGTGGAGGGTCTGGCT	60.204	TGGATCCACTCATCGCCT	60.164	236	(AGA)4	3	862	873	1
1014	Medium_contig_981	TTGGTACATTGGTGTCACTTCA	58.949	CAAGTGTCAGTGTATGCCCA	58.112	335	(AT)12	2	391	414	1
1015	Medium_contig_981	CCAGGTGGAGGAGGAACA	59.579	CGAAATTGTTAGGCCGGA	59.616	302	(ATTA)4	4	1747	1762	1
1016	Medium_contig_981	GAGCTCCGCAAAAACCAA	59.924	GGTGGTGATAGGCGATGG	59.875	322	(A)16	1	2406	2421	1
1017	Medium_contig_981	AATTGGGTCTCCCACCGT	60.176	TAAGGTGGCGTTGGTGGT	59.96	187	(CAC)5-(CAC)4	complex	2669	2698	1
1018	Medium_contig_981	TTGTTTTCGCTGCATTCAA	58.971	CTTTCTCTCTCCACCACTGTCA	59.494	336	(AAG)4	3	3392	3403	1
1019	Medium_contig_983	TGGAAAGTGGTCAGGTTGG	59.504	AGGGCATGAGGGTCCAAT	60.288	238	(AT)11-(AT)7	complex	2607	2674	1
1020	Medium_contig_988	ATTTACTCCCTCGCCGGT	59.508	CGGTTTTGTGACTCCCTCA	59.66	253	(TTA)5	3	422	436	1
1021	Medium_contig_988	AACAAACAGCCCTCGGGT	60.51	TACTTTGCGGGACACGGT	60.112	224	(TA)8	2	2141	2156	1
1022	Medium_contig_988	AAAACGCGCCATTTTGAG	59.809	TGCAGCAAAATGAAGGTAGAG	58.187	206	(ATT)11	3	3252	3284	1
1023	Medium_contig_989	AAATTCTGGCTCCGTCCC	60.011	ATGAAGCCGGAGGTGTTG	59.631	323	(TGG)4	3	1895	1906	1
1024	Medium_contig_990	AACAAACCTCTACCCAAAAGGA	59.043	TTGAGGAATGCAAGTTCGC	59.94	279	(TAA)4	3	513	524	1
1025	Medium_contig_995	TTCTCAAGATCTCCATCCCAA	59.614	TTGCACGCTTGCTTATTCA	59.149	119	(T)12	1	148	159	1
1026	Medium_contig_995	GGATGCAACACAACAGCAA	59.237	CCTCCCAAATGTGGACGA	60.462	187	(A)14	1	755	768	1
1027	Medium_contig_995	GCGAATGTGGGAAAAGCA	60.757	GCCCACTGGAGCAGTTGT	59.827	338	(AAAAG)3-(TG)6	complex	1842	1900	1
1028	Medium_contig_995	AGCCGTTCCACGGTGATA	60.072	TCATCTCATGGATTTGGAGTACA	59.443	223	(TTA)6	3	3280	3297	1
1029	Medium_contig_996	CGCATTGCCATGTTTCAC	59.63	GCGGTTCCTCCCAATCTT	60.011	268	(T)13	1	3231	3243	1
1030	Medium_contig_997	GCTGTGGCCTGAGAACCT	58.915	TGGCACCGTTTCAGTTCA	59.789	148	(AATA)4	4	43	58	1
1031	Medium_contig_997	AAGCAGTGGCGACTCCAG	60.138	TGTTTGATGATTTGGGGAGA	58.897	258	(TA)6	2	1520	1531	1
1032	Medium_contig_997	GGCGACGGGAGAGGTACT	60.223	CACCGCCACAAACAAACA	60.13	140	(TG)7	2	2062	2075	1
1033	Medium_contig_997	TGTTTGTTTGTGGCGGTG	60.13	CTTGGTTCGAAACTTGGCA	59.825	242	(T)14	1	2316	2329	1
1034	Medium_contig_997	CGTCTTAACATGAGTCGCGT	58.952	CCATTTTGTTCCAAATAGGGC	60.533	289	(T)13	1	2777	2789	1
1035	Medium_contig_998	AGATTTGGCGTGTCCTGC	59.794	TGTGTGGATTAACACCAGCAA	60.019	318	(TGTGT)3-(TA)6	complex	1561	1615	1
1036	Medium_contig_998	TGCCATCACCAACTCATCA	59.594	TGGCTCAACAACAGCATGA	59.969	322	(CTGACA)3	6	2602	2619	1
1037	Medium_contig_1001	TTTTGTTCGGTTAGAATTCGTG	59.162	AAAACGATTTTTGAGCAGGG	59.202	343	(A)14	1	1221	1234	1
1038	Medium_contig_1001	TCGGTATTGAATTGTGCCG	60.473	CGGGCAAGAATTACACCCT	59.94	325	(TAT)4	3	3244	3255	1
1039	Medium_contig_1003	TGACTCGCGATGGAACAA	59.908	TGAGGATTAGAAGGCCAATCA	59.654	251	(ATA)5	3	2559	2573	1
1040	Medium_contig_1004	AAAGAATTTCGTCCGCGA	59.35	ATTGCACCATGAGCGGTT	60.08	304	(T)12	1	1916	1927	1
1041	Medium_contig_1005	ATGGGTAGGCCCCATGTT	60.011	CGATCCACGAAGGTCAGG	60.197	139	(CTC)4	3	2123	2134	1
1042	Medium_contig_1006	GGGCGGAATTTTGGATTC	60.216	CTCCCTTCCACCGGTTTT	59.896	311	(GGT)4	3	984	995	1
1043	Medium_contig_1006	TCCTTGTGAAAATGGTGCAA	60.088	CGAGAAACGAGCGATTAGG	58.611	347	(AAAG)4	4	2517	2532	1
1044	Medium_contig_1007	TCAATGCAACACCATGCC	60.053	AAGTGTGGAAGCGGATGC	59.794	347	(AT)7	2	1764	1777	1
1045	Medium_contig_1007	TGCAGGGTTTGGAGGTGT	60.088	TTTCGCACCCCCTGAATA	60.002	299	(TA)6	2	2430	2441	1
1046	Medium_contig_1008	CCACAATGCATCCCGTAA	58.859	GTGTGGTGATGCAGAGCG	59.981	329	(A)15	1	1194	1208	1
1047	Medium_contig_1008	TGCATCCTCTTCCTTGCC	59.875	TTCCACACTGGCCATCAA	59.577	342	(AGAACA)3	6	1846	1863	1
1048	Medium_contig_1011	GCATACGAATCGGACAACG	60.088	CTACGCATTTCCGTTCCC	59.075	338	(GAAC)4	4	1413	1428	1
1049	Medium_contig_1011	TAGAGCGGCCGCAAATAA	60.453	GACACGGTGGCAGTGTTG	59.689	338	(GAA)4-(AGA)4	complex	3066	3166	1
1050	Medium_contig_1012	TCCCCATCTGTGACTGGC	60.651	CCCACCTGTAAAAAGGGACA	59.824	346	(T)13	1	1119	1131	1
1051	Medium_contig_1013	ACGGACACCAGGCACAAA	61.171	TTCCTACTCATTCCTGATGC	55.288	231	(TA)12	2	3398	3421	1
1052	Medium_contig_1015	GCACTCCCCCTTCCTCAT	60.008	GCGTGAGGGGAATCTCTG	59.291	343	(AC)10	2	1898	1917	1
1053	Medium_contig_1017	TTTCGTTGAAAAGAAGGGTTG	59.231	CAACTTGCGACGTGGTTAAA	59.769	320	(CTA)4	3	2081	2092	1
1054	Medium_contig_1018	AAAGCGCGCTAGCAAAAC	59.353	AAGGAAACCGGCCATAAAA	59.397	235	(A)12	1	1755	1766	1
1055	Medium_contig_1018	GGTTTTATGCCTCTAGGCCC	59.93	TGCACCTGTGAGACTGTGC	59.563	313	(ATT)5	3	2453	2467	1
1056	Medium_contig_1019	CAATCATGTGTGTGCGCC	60.734	TTGGGGGACCAAAACTTG	59.312	307	(A)14	1	3054	3067	1
1057	Medium_contig_1020	TTGGATGTGAATGAGCCG	59.113	TTGATTAGGACAGGTTGCCA	59.123	197	(ATA)4	3	2929	2940	1
1058	Medium_contig_1021	CCAATCACTTCTCCCACTCAA	60.096	AGCCCAGATTGCACTTTCA	59.384	135	(ACCAC)3	5	2825	2839	1
1059	Medium_contig_1023	CTTGCTCTGGGCACGTTT	59.984	AGCAAGGGCTGTTCGTTG	59.984	282	(A)12	1	547	558	1
1060	Medium_contig_1023	CCCCTCTGCTGCCAGTAA	59.935	TGAGGCCCGCAAATTAAA	60.149	276	(CA)8	2	2535	2550	1
1061	Medium_contig_1024	TGTTTGTAGGAGCCGGGA	60.192	CCTCCATTCCACAGGCAC	60.046	333	(TATTAA)3	6	791	808	1
1062	Medium_contig_1024	ACGGAGCGGAATGAAACA	60.201	TGGTTTGGTGTTCTGCTGG	60.706	177	(TAT)4	3	1721	1732	1
1063	Medium_contig_1024	CCCAAATTGGAGGGGAAG	60.242	ACCCTTGCTGATGCCAAT	59.04	258	(TCCAT)3	5	2234	2248	1
1064	Medium_contig_1026	TGGTACCTCCCTGAACTTTCTC	59.616	TCACCAAAGGTTGTGCAAT	57.491	313	(TA)8-(A)12	complex	68	109	2
1065	Medium_contig_1026	CAATGGCCAATTCCAAGC	60.009	AGCCTCCTGCTTCTCGGT	60.096	179	(A)13	1	1122	1134	2
1066	Medium_contig_1027	TGTTTCATTTGAGTTTTGCACAT	59.549	TTCAACCTACAAGCTGCATCA	59.478	350	(AAT)4	3	2921	2932	2
1067	Medium_contig_1028	CAAAGCACGGCCAAAAAC	60.234	CACTGTTTGGATAAACAGCCT	56.899	328	(A)12	1	2629	2640	1
1068	Medium_contig_1030	GCAGAAAAATCCGCCAAA	59.745	CCATTGAAGCTAGTTTGTGTGC	59.813	271	(AGA)5	3	3376	3390	1
1069	Medium_contig_1031	TTCCTATTTCAGTGATTTTGTCA	56.502	CCGGCTGAAGGTTGAAGA	59.91	261	(A)12	1	2470	2481	1
1070	Medium_contig_1033	ATGAATTTGCAGGGCTGG	59.604	GACCCCACCTAGTGGGAAA	59.764	265	(CA)6	2	2651	2662	1
1071	Medium_contig_1035	AGCCAACAAGGTATGGCCT	59.565	CAGAAGCGAAGCCCTGAG	59.806	202	(TAT)4	3	830	841	1
1072	Medium_contig_1035	CCGCTTAGAGGAGCAGGA	59.215	CCGTGAGGTTTGCTCAATG	60.247	115	(AATTT)3	5	2866	2880	1
1073	Medium_contig_1036	CCACCACCACAATTCTTTGA	59.389	AAAAACCCACCATTTCATTTC	57.822	348	(T)12	1	1486	1497	1
1074	Medium_contig_1039	CAGCTGATCACGGACGAG	59.014	TGAGTAGCGAGAGAGGGCA	59.822	294	(A)13	1	382	394	1
1075	Medium_contig_1039	AGCTGCTCTCTCCCCCAG	60.656	TCATCGCATCCTCCAATG	59.06	255	(ATT)4	3	1919	1930	1
1076	Medium_contig_1040	CGTCATGCAGCAAAGCAA	60.72	CCAAGGAAATAAATCTATCACACA	57.307	309	(AAT)4-(AGT)4	complex	2455	2577	1
1077	Medium_contig_1042	TGCCAAGTTTTGCCATTG	59.201	TGACATTTTGTCCGCTGTG	59.232	260	(T)12-(T)13	complex	807	864	1
1078	Medium_contig_1042	AGGTACGTCTGAGGTGATCCA	59.589	CCGCTTGTTGCAAGTTCA	59.537	333	(ATTGCC)3	6	1240	1257	1
1079	Medium_contig_1042	TGCCATTGCCAATAGTCTCA	60.22	CCGCTTGTTGCAAGTTCA	59.537	200	(TAT)8	3	1393	1416	1
1080	Medium_contig_1045	CGCATACATCAACCGGAA	59.019	TGGGGTCGAAACTCGAAA	60.169	155	(T)12	1	2892	2903	1
1081	Medium_contig_1046	CCAATGGTGCACCGTGAT	61.427	TGGGTTTCGTTCTTCCCA	60.015	344	(A)17	1	2770	2786	1
1082	Medium_contig_1047	GCCCCACAAGTACAGACCC	60.379	TTGGCCAATAATTCCATCA	57.34	185	(TATTTT)3	6	2718	2735	1
1083	Medium_contig_1047	TTGGCCAATCAAATGTTCA	58.449	CGTCGGGAAACATATGGG	59.725	256	(TA)6	2	2943	2954	1
1084	Medium_contig_1051	TGCTCACAGACCCCTCAA	58.812	AGGGGGAGTGTGGGAGAG	60.038	261	(T)12	1	1300	1311	1
1085	Medium_contig_1052	GGGCCTTCCTTTCCCTTT	60.38	GGCTCAACTCCTACCGGA	58.747	242	(TTATT)3	5	973	987	1
1086	Medium_contig_1052	GCTCGGGTTTATAAAGGTTGG	59.851	TGGGATGCACAAAAAGCA	59.757	347	(T)15	1	1862	1876	1
1087	Medium_contig_1057	CATGCCAGCTTCAAGCAA	59.65	GATGAAAAGCCGGGTGAA	59.579	333	(TTC)4	3	658	669	1
1088	Medium_contig_1057	AGCATCCAGCTGCTTCAGA	59.828	CGGGGTGATGAAAGTTCG	60.04	241	(CTT)4	3	816	827	1
1089	Medium_contig_1057	TCCCGAAGGACGTGTGAT	60.046	GCCTTAGAGCAGATGCCG	59.654	327	(TCA)4	3	1424	1435	1
1090	Medium_contig_1059	CCCTTCAGCCAGGGATTT	60.003	ATTTTCAGCAAGCGCCAC	59.955	137	(ATG)4	3	2354	2365	1
1091	Medium_contig_1063	GATGGAGGAATCCAATCTGGT	60.147	CGAATAAGGACCTCGTGCAT	60.096	340	(T)12-(T)16	complex	1374	1491	1
1092	Medium_contig_1063	TGAATCCTTTCCGGTAATCG	59.894	TGCGCGAACTCATGTACG	60.588	196	(TAAAAA)3	6	1896	1913	1
1093	Medium_contig_1064	TGCAAACAAGGCTGCTGA	60.273	TTTTGGGGGTGATGAAGG	59.265	349	(TCTGAG)3	6	983	1000	1
1094	Medium_contig_1064	GCTATTTCAATGGGTACTGGG	58.455	CAAAAACCAAAGCGCAAAA	59.843	340	(CTT)4	3	2711	2722	1
1095	Medium_contig_1067	CGGTTGCCTCTTGACCAC	60.246	TGCTTGCATTAGTGGAAACCT	59.761	347	(TAA)4	3	1842	1853	1
1096	Medium_contig_1067	GCTGCAATACAGAGGCCAA	59.964	GATTGACCCGCACCCAT	60.292	138	(A)17	1	3323	3339	1
1097	Medium_contig_1069	AAAACATTGCAGCAGCCAG	60.003	CCACAGTCCACACCCACA	59.959	256	(T)15	1	265	279	1
1098	Medium_contig_1070	TTTAAATCAAAGGGCGCA	57.856	CCTGGCTTGCTAGGCTTG	59.691	276	(AAT)4	3	1267	1278	1
1099	Medium_contig_1077	AACCCTCTTTGCTCAACTTT	55.682	CCCATCCTGAAAAACTTCCA	59.903	350	(AAT)4	3	2918	2929	1
1100	Medium_contig_1079	CCCAAATTGGCACCAGAG	60.04	AGGAGAGAAAGCCGAGCAG	59.835	260	(ATT)4	3	1782	1793	1
1101	Medium_contig_1080	TCATTTAGTGGCCTGCCC	59.604	TGCATACGTCGCTTCCAA	59.94	297	(T)12	1	398	409	1
1102	Medium_contig_1080	TTCAAATGTCGCCGTGAA	59.757	CCAGCAGCCAAACCATTC	60.201	324	(GAAAGA)3	6	1572	1589	1
1103	Medium_contig_1081	ATACTCGGGTACGGGGCT	59.386	TGCATTATCCCCCTTTGG	59.275	343	(TGAA)4	4	271	286	1
1104	Medium_contig_1081	CATTGACCGAACTATTGCTTCTT	59.68	AGGATCATGAAGCTCGGA	56.678	261	(A)14	1	896	909	1
1105	Medium_contig_1082	AGATGGACGACTGCCAGG	59.775	CCAATTCTTGCATATATCGCCT	60.313	321	(AAAGA)3	5	2115	2129	1
1106	Medium_contig_1083	TCAGGAACAGCGACACCA	59.946	TGACAGCAATCTGCCGAA	60.071	267	(ATTGTA)3	6	716	733	1
1107	Medium_contig_1084	TGAGAGGGATCGGAGACG	59.859	GGAGTTCGATTTCCGGCT	60.158	262	(AATT)4	4	234	249	1
1108	Medium_contig_1084	GGGACCGTGGCCTTTACT	59.927	CACCATGTCATCGCATTCA	60.062	174	(TG)9	2	3081	3098	1
1109	Medium_contig_1087	ACAAAATGTCCGTCGGGA	59.893	AAACTCGAATCAAACATATGAAAAA	58.266	343	(TCTAG)4	5	444	463	1
1110	Medium_contig_1087	GAACTGACTCCCGAACCAGA	60.238	GGGGTAACAAAGTGGGGG	60.019	335	(TAT)5	3	1263	1277	1
1111	Medium_contig_1092	TGTTGCCACAGCGACAAT	59.823	TCCCGAAGGCCCTCTACT	59.755	238	(T)14	1	1340	1353	1
1112	Medium_contig_1093	TTCCGGTTTCCCAGTTCA	60.015	TGGATGGGTGGGTAGTTCA	59.746	324	(AT)6	2	649	660	1
1113	Medium_contig_1096	GGCTTGAAACCGGCTTGT	61.188	CAACTGCGGTAGCAGAGGA	60.144	347	(A)13	1	1393	1405	1
1114	Medium_contig_1098	TGCATACGGGTATGGAAGG	59.36	TTGGCGTACATGCAGTGG	60.273	194	(TAA)9	3	235	261	1
1115	Medium_contig_1098	CCTTGTTGTAGCGGATGAGA	58.874	CTAGCCTAGCACAGGCGG	59.716	184	(GT)7	2	2425	2438	1
1116	Medium_contig_1101	CCTGATGACTGTTGGGAATCT	59.003	ACGGGAAATGAGCGACAA	60.201	251	(TCA)4	3	412	423	1
1117	Medium_contig_1104	TGCCCTTTGAGCCTTACG	59.941	GGACATTGGACGCACACA	60.097	273	(ATATT)3	5	769	783	1
1118	Medium_contig_1106	AGCAACAAGGGAAGCTCG	59.112	TTGGCCAGCTCATCATCA	59.862	192	(CCT)5	3	1572	1586	1
1119	Medium_contig_1108	CCTTCTGTCATGGCTGGC	60.363	CAAAGTCAACAAATCAAACCTCC	59.9	340	(TAA)8	3	2523	2546	1
1120	Medium_contig_1110	TCGGTGCTTCAGAGTTTGTC	59.01	GCATAAATGTTTGGCCCG	59.891	234	(A)21	1	218	238	1
1121	Medium_contig_1110	CTTGCAGCTTGATCCTGG	57.989	TCCGTATGGTTCGACGGT	59.918	244	(TGACGG)3	6	2581	2598	1
1122	Medium_contig_1114	TGACGGTCGGATGCATAA	59.577	TTTGGCAAATGGCAACAG	59.201	326	(AAG)4	3	478	489	1
1123	Medium_contig_1115	GGGTAAGGAATGCGAGAGC	59.788	TCCTCCACTCCTGCTTGG	59.903	105	(ATA)4	3	448	459	1
1124	Medium_contig_1117	TGGTTGGCTTATTGTCAACTTT	58.676	TCGCATGTTCATCGACAA	58.154	116	(A)14	1	449	462	1
1125	Medium_contig_1117	GTTGGCCTCCCCTGTCTC	60.62	CTCGGTCGTGGAATCTCAA	59.771	260	(CA)8	2	1231	1246	1
1126	Medium_contig_1117	GAACACCGTCTCATGGGG	59.885	CTCCGCGGTTGCAAGTAT	59.823	165	(T)15	1	2773	2787	1
1127	Medium_contig_1119	TCGCCGTCAATTTCCAAT	60.009	CAAAAATTTCTTGAAACACCACA	59.062	230	(ACA)4	3	354	365	1
1128	Medium_contig_1123	CTCCCTATTGCGGCAGAA	59.9	GCCAATGCATTTGGTCCT	59.456	197	(TG)12	2	1235	1258	1
1129	Medium_contig_1124	CCCAAGTTTCATTTGTGCC	58.961	GCCACTGCATTTGTTTGTTG	60.157	320	(CGCA)5	4	1631	1650	2
1130	Medium_contig_1125	GCGTTAGAATCCAAAGCCC	59.659	GCCTCTTTTCTTTTGCCTTT	57.748	336	(TTTGAG)3	6	1710	1727	1
1131	Medium_contig_1126	GCTAGAGGCAGTCCGGTG	59.525	AAACCAAGAATTGGCTCCTC	58.24	241	(GT)6	2	1814	1825	1
1132	Medium_contig_1132	GAAGCTGGCGGAAACAAA	59.924	TACGAAGAGGCGTTTGGC	59.948	171	(T)15	1	1330	1344	1
1133	Medium_contig_1133	CGCCGGTTATTCAGGAAG	59.222	GGTCGAATGTCATGACTGAGG	60.526	349	(TTTTTA)3	6	1860	1877	1
1134	Medium_contig_1135	GCTGTGCTGGTATGGCAA	59.36	ACCAGTGATGCGGCTCAG	61.028	268	(TTC)4	3	1051	1062	1
1135	Medium_contig_1140	TACGGGAACCATTCCGTC	59.296	CTGCCAAATCGTGGAAGG	60.192	295	(TA)6	2	1843	1854	1
1136	Medium_contig_1143	CGCAATGAAATGCCATGA	60.162	TGCCAAACAGTGTGCCAT	59.658	265	(AAC)6	3	876	893	1
1137	Medium_contig_1143	CGCAATGAAATGCCATGA	60.162	TGCCAAACAGTGTGCCAT	59.658	265	(ACT)4	3	898	909	1
1138	Medium_contig_1144	CTCAACGGCAAAAAGTGTGA	59.881	TCCAAATAAGATGTGGAGTACAA	56.385	263	(A)12	1	1160	1171	1
1139	Medium_contig_1144	CAATTTGTCTCTTGGTGGTTGA	60.008	TCTCTAATGAGAGTTGGTGCAGA	59.135	202	(T)12	1	1685	1696	1
1140	Medium_contig_1145	TGATTTTGCTCTTGCTTTGC	59.186	TTTCCCCATTGTTTCCCA	59.676	321	(AAT)5	3	1433	1447	1
1141	Medium_contig_1146	GCCAGCATAGCCTCTGGA	60.056	CTGCCCTTGAACAGGCTC	59.499	143	(TCA)4	3	127	138	1
1142	Medium_contig_1147	CGCTCGTGCACTGACATC	60.15	CCAGCTCAGATCGGTCAAA	59.926	290	(A)13	1	2458	2470	1
1143	Medium_contig_1147	TTTGACCGATCTGAGCTGG	59.926	CGCCTCTTCTGACGCAAT	60.096	257	(AAAAT)4	5	2704	2723	1
1144	Medium_contig_1148	AAGCTTTTGGGATAATCGG	56.794	ACCGTGGTCCTCCCTACC	59.767	184	(A)12	1	144	155	1
1145	Medium_contig_1148	GGGCTGGATCCCAAAACT	59.862	CAGACAGGCGTGACGAGA	59.661	192	(A)17	1	305	321	1
1146	Medium_contig_1148	TCTCGTCACGCCTGTCTG	59.661	TGGGTTTTCCTACCATCCC	59.59	325	(TATAAA)3	6	481	498	1
1147	Medium_contig_1148	GCAAAAATTGGGGAAAAACA	59.789	TTCCCGGAGAGGGAGAAG	60.271	293	(GT)10	2	1412	1431	1
1148	Medium_contig_1149	GATTGCGAGAGAATACACCCA	60.088	TGAGTTCAAAAACCCATCATCA	60.344	321	(A)12	1	391	402	1
1149	Medium_contig_1150	TAGGGGTGGGCAAAACAA	59.893	TGGCCATATGGTTCGGTT	59.732	341	(CAGTT)3	5	1980	1994	1
1150	Medium_contig_1150	AACCATATGGCCACCCCT	60.011	TCGTTGTTTCCAGCCATTC	59.639	225	(AAGA)5-(AAGA)5	complex	2171	2286	1
1151	Medium_contig_1151	GGGAGGGGGCTAAAATCA	59.824	GAACAACGCTTGGCCAGT	59.837	177	(ATT)4	3	1720	1731	1
1152	Medium_contig_1151	TACCCTCAAATGGCGTCG	60.62	CACGGGAGTGCACGTCTA	59.376	114	(ATA)4	3	2703	2714	1
1153	Medium_contig_1151	CACCAAAATTCAAGTTTTCCC	58.454	GCACCAAACAAACGGAACA	60.546	244	(TTA)6	3	3213	3230	1
1154	Medium_contig_1151	CACCAAAATTCAAGTTTTCCC	58.454	GCACCAAACAAACGGAACA	60.546	244	(TTG)7	3	3231	3251	1
1155	Medium_contig_1152	GAATTCTGAAGGCTGAAGCTG	59.208	GGGATACTGCAGAGGGCA	59.743	348	(A)13	1	1579	1591	1
1156	Medium_contig_1152	GCGCGTATCCCGAAAGTA	59.792	CTGGGTACCGGTATGCGT	59.394	107	(A)15	1	2168	2182	1
1157	Medium_contig_1152	TAACACCAATCGCCGAGC	60.779	CCACTGCTTATTTTTCATCGC	59.734	156	(GAA)4	3	3075	3086	1
1158	Medium_contig_1152	TAACACCAATCGCCGAGC	60.779	TGTAAGAGGGGTTAGTTTACCTCG	59.952	345	(T)13	1	3260	3272	1
1159	Medium_contig_1153	GCAGATGTTGCGAATAGGG	59.241	GCGACCGTCCAAGAATTG	60.201	299	(TAGAG)3	5	1012	1026	1
1160	Medium_contig_1153	AATTCGCGGCCTTAACCT	59.668	TGCATCAGGAGCAGAGGA	59.101	189	(AAATA)3	5	3193	3207	1
1161	Medium_contig_1154	TGCGCAATTTTGATCCCT	60.159	TGTTTATGGGGCTGTAACGTC	59.875	346	(GAA)4	3	1196	1207	1
1162	Medium_contig_1154	AGCCCTTGACCAACGATCT	59.67	GCCATCCATTAGGGTTGC	58.876	306	(TAT)5	3	2875	2889	1
1163	Medium_contig_1160	CATTGCCTTTTGCCAACAC	60.104	TGTATGCAATCAATCAAAAGCA	59.217	187	(TG)6	2	1127	1138	1
1164	Medium_contig_1161	TGACTTGAAACAAACGCTACA	57.087	CGGGTTCGATCATCTGCT	59.743	247	(T)12	1	511	522	1
1165	Medium_contig_1169	ACAAGGTACGATGCCGGA	60.072	TCCTCCATACCTCGCCAA	60.153	148	(AGA)4	3	189	200	1
1166	Medium_contig_1170	AAAACAACGAGCACACGG	58.246	AAAAGCACCAATGCTTTCAT	57.364	227	(ATAC)4	4	1253	1268	1
1167	Medium_contig_1170	TGGCTTCAGCAATTACACAAA	59.359	TGTATGAGAAGCCAATTCCAAA	59.586	350	(A)12	1	1558	1569	1
1168	Medium_contig_1171	CGGGGCTTTGAGAATGAC	59.166	AACAGTCACCCAGGACTCTGA	59.741	347	(GAT)4	3	1146	1157	1
1169	Medium_contig_1173	AAAAGGATGGTGAAGGAGAACA	59.976	GTCCCAAGCCGAAATGTG	60.048	273	(CA)8	2	696	711	2
1170	Medium_contig_1176	TGAGCGTTTCGTGATTCTTG	59.988	CTTGAAACCAGGCCGCTA	59.941	291	(A)12	1	278	289	1
1171	Medium_contig_1176	TAGCGGCCTGGTTTCAAG	59.941	CGAAAACAATACAGACACGCA	59.784	331	(TA)9	2	671	688	1
1172	Medium_contig_1178	GCAGGGGCTGAAACAAGA	59.918	TGAAAAGTGGGTAACGGGA	58.958	277	(CTACTT)3	6	1884	1901	1
1173	Medium_contig_1179	TTGGTTTGGTCCCCTCCT	60.294	TCATCACCAGAAGAGGTTTTATTG	59.539	151	(A)14	1	3227	3240	1
1174	Medium_contig_1182	CACTGCCTCGCTTCATTCT	59.128	CAATTGCAGCCGATGATCT	59.772	185	(T)13	1	1264	1276	1
1175	Medium_contig_1182	TCGAACTTCGGTCATCCC	59.559	CACCGCCGAACCAACTAA	60.655	287	(TCT)4	3	1772	1783	2
1176	Medium_contig_1182	ATTACGGTTCGATCCCCC	59.563	CCATTTCTCCGTCATGGG	59.843	173	(A)12	1	2125	2136	1
1177	Medium_contig_1183	GAAGAGTGGCCGCTCAAA	60.072	CCAATGGAGGAAGTCATACTCTG	60.005	179	(AG)7	2	3189	3202	1
1178	Medium_contig_1184	CGGTTTCATCTTTGCAGC	57.907	TTGCCACAATAGACCAATGC	59.548	268	(T)19	1	284	302	1
1179	Medium_contig_1184	TCCACATGGCATCACTCAA	59.594	CTGCTCCCAGAATCGAACA	59.926	317	(A)12	1	928	939	1
1180	Medium_contig_1185	CTGAACTGTGGTGCGACG	60.018	TCCAATCCTCCATTCCTTG	58.418	350	(AG)6-(AG)9	complex	326	357	1
1181	Medium_contig_1185	CGTCGCCATGTTTTTGATT	59.533	AGGCTTGTGCTCAATGGG	59.787	301	(A)13	1	1588	1600	1
1182	Medium_contig_1187	AATCCCGCGTCCACATTA	59.883	AGCACAGACCCACGGTGT	60.165	146	(GTT)4	3	510	521	1
1183	Medium_contig_1189	CGTGCCCTTATGCCACAT	60.504	CCCCAAGACTCGAGCAAA	59.91	345	(CAAAA)3	5	248	262	1
1184	Medium_contig_1189	TTGAGAAACTCGCAGGGC	60.072	TGACCAAAACACCAACAACAA	59.889	236	(T)12	1	2041	2052	1
1185	Medium_contig_1189	TGAGCAATTGGTAACCGTGA	60.111	TGTGCGTGTTTGGTTTTGA	59.704	261	(A)12	1	2642	2653	1
1186	Medium_contig_1191	AAACCGCAAAAGCTGCAC	59.995	CAGCGATATAGCGGCACA	59.518	344	(ATT)6	3	2018	2035	1
1187	Medium_contig_1192	TCGGTACACGAGTGCTGC	59.547	ATGCTTCCAAACCCACGA	60.048	303	(T)12	1	1323	1334	1
1188	Medium_contig_1192	TGCTGCACCGTGTGTTGT	61.002	GATGGCCTGCCGAAAAC	60.153	279	(ATTT)4	4	3130	3145	1
1189	Medium_contig_1196	CAATGGGTTTGGCCTGAG	60.04	TGCATCTTCAGAATTTTCATCC	59.162	249	(GT)7	2	1772	1785	1
1190	Medium_contig_1202	CCGCTATTTTTCAAAAGGCT	58.519	TGAAAAATGGTCCCTGCAA	60.034	312	(AAAAT)4	5	885	904	1
1191	Medium_contig_1203	AATGCTGGCTGCAAGCTC	60.257	TCCTTCATCTCCCCTCCC	59.934	263	(T)15	1	1556	1570	1
1192	Medium_contig_1206	GCGCCACGAAGAAGAGAG	59.812	CGGGTCCCAAGAGAGTCA	59.742	261	(AAT)6	3	336	353	1
1193	Medium_contig_1206	GGTGGTGGTACCGGTGAA	60.221	CGGCAATCTCATTTTCCG	60.151	254	(CAA)4	3	2128	2139	1
1194	Medium_contig_1207	TCTCGTTCCAACATCGACC	59.621	TTGCAAATCAAACGGAACC	59.509	290	(TA)8	2	195	210	1
1195	Medium_contig_1208	TGCCACGCTATAATTTCGG	59.671	CAGAAATTGAAGAACAACCCAA	59.108	245	(TAT)4	3	2862	2873	1
1196	Medium_contig_1209	TTTGCGGGCTTCAAAGTT	59.395	AGCCTCCTCGGATTTGCT	59.91	290	(GCA)4	3	1784	1795	1
1197	Medium_contig_1210	GGCAAAATTTGAAATCAGTCC	58.546	GGTCACAGGATTGAGTTGTGG	60.415	164	(A)13	1	1257	1269	1
1198	Medium_contig_1214	TGATTTCCCTAATGGACGTGT	59.302	TTTTTATCTCGATTCGGCAA	58.37	267	(A)16	1	969	984	1
1199	Medium_contig_1214	TTTTTGAGGAACCAAAATCACA	59.469	CACGCTTCTCGCATTACG	59.124	305	(ATAA)7	4	2734	2761	1
1200	Medium_contig_1215	TCCCCTTGCCCTAATTTTT	58.495	TTTTCCGGCATCAAGTGG	60.598	264	(A)12	1	213	224	1
1201	Medium_contig_1215	CCACTTGATGCCGGAAAA	60.598	TTGGGGCTAGATGCTTAGGA	59.801	350	(TA)7	2	551	564	1
1202	Medium_contig_1215	GGTATCTTCTCCGCGCAA	59.907	TCGATGTCGCTTGTGCAT	59.942	313	(AAACA)4	5	2594	2613	1
1203	Medium_contig_1217	GCGCTGACACGTTGGATT	60.852	CGTTGACACATGGCATCC	59.442	231	(T)20	1	1870	1889	1
1204	Medium_contig_1219	TTGGCCACTGAGCAGAAA	59.029	TGGTGATGGTTGTTCCCA	59.239	238	(AT)6	2	1607	1618	1
1205	Medium_contig_1221	TCAGAACAACCATGATATGCCT	59.457	TGTGCTTCGCCAGTTCAA	60.113	189	(TG)7	2	2476	2489	1
1206	Medium_contig_1221	TCAGAACAACCATGATATGCCT	59.457	TGTGCTTCGCCAGTTCAA	60.113	189	(TA)6	2	2490	2501	1
1207	Medium_contig_1222	CACGCCGTCAACAGTTTG	59.861	TTTCTCCATCCCCTTTGCT	59.614	325	(TTCAA)3	5	654	668	1
1208	Medium_contig_1225	TCCTCCAGAAGACGTCCG	59.903	CAAGCCGAATGAAAAGGG	59.196	303	(AAT)4	3	1612	1623	1
1209	Medium_contig_1229	GCAAGTTGCAACAAACAACAA	59.807	TGGCATCGTTTGGTCCAT	60.915	130	(A)13	1	3082	3094	1
1210	Medium_contig_1230	GGTTACCTTGCCTCCCCA	60.86	GAGAGTGCCTCTCGGCAA	60.23	327	(A)14	1	1633	1646	1
1211	Medium_contig_1231	TGGTTCTTCCAACCCAGG	59.441	CATGCACCTTGAATGCCA	60.207	308	(AAAACA)3	6	578	595	1
1212	Medium_contig_1231	TCTGGCCTTTCGAGGATG	59.868	CTTGAGCCTGTGCGGTTT	59.984	322	(ATT)4	3	1670	1681	1
1213	Medium_contig_1232	ACACATGCACACAAAGCCA	59.722	TGCATGTTCCCTTCCGTT	60.048	265	(GGAGC)3	5	2371	2385	1
1214	Medium_contig_1232	GGAAACAAGTGGAGCGGA	59.762	GGTTGCTTCATCCCGTTG	60.048	257	(TAT)7	3	2542	2562	1
1215	Medium_contig_1235	AAAAAGGTCTGTTTTGGTCCC	59.357	TTCCAATTCCGGTCAGATG	59.435	300	(TCA)4-(ACA)4-(AAC)4	complex	635	775	1
1216	Medium_contig_1242	TGGAAAGATCTGCATCGGA	60.299	GGAGTGCACTTCACAGGAGA	58.968	343	(CT)12-(CA)12	complex	1677	1730	1
1217	Medium_contig_1242	ATGCAGACACGTGGCAAA	59.823	GACGGCGAGTCGAAGAAA	60.072	195	(AAAT)4	4	2322	2337	1
1218	Medium_contig_1242	CGGCCAGTTGTGAGGAGA	60.993	TTGTTCCAGTTCCTTGCCA	60.224	307	(TTTTTC)3	6	2991	3008	1
1219	Medium_contig_1243	AAGCGACGCATCAACACA	59.986	TTGACAATGACGCCAAGG	59.165	212	(CTC)4	3	1838	1849	1
1220	Medium_contig_1245	AAATTGGGATTTGGCGGT	60.133	TGGCTCCAAATTTTCATGG	59.459	339	(TGTTT)3	5	2122	2136	1
1221	Medium_contig_1245	CCTTGGTGGAGTGGTTCCT	59.946	CAATCCTCACCTTACAAACCG	59.48	342	(AT)6	2	3143	3154	1
1222	Medium_contig_1247	CGCATGCTACTTTCCCGA	60.915	CCAAGCGGTGCTGTTTTT	59.84	150	(CTTCTG)3	6	618	635	1
1223	Medium_contig_1247	CCCACGTGGCTCTCACTT	59.82	TGCGTTGCAGATCAAGGA	60.071	314	(TC)11	2	2356	2377	1
1224	Medium_contig_1248	TTCTTGCCGCACATTTGA	59.915	ACACCCGTACCAAGCACG	60.593	177	(AAT)4	3	533	544	1
1225	Medium_contig_1248	CGTGCTTGGTACGGGTGT	60.593	TTTTTGGGCTTTTGCCCT	60.555	203	(T)12	1	766	777	1
1226	Medium_contig_1248	AGGGCAAAAGCCCAAAAA	60.555	TCATCCTTATAACCCCCTTCA	58.38	276	(A)13	1	890	902	1
1227	Medium_contig_1250	GCCCCACTTTCTCCGTCT	60.199	GCCTAATGGGGTGGAAAAA	59.748	324	(A)12	1	958	969	1
1228	Medium_contig_1250	TGCTGTTTGGTGGTGGAG	59.18	TTGCTGCTGCACATCACTC	59.702	314	(GGT)4-(TGG)5	complex	2118	2170	1
1229	Medium_contig_1257	GCTCTTGGATCTGCACCTG	59.515	TGCCTCTTTATAATTGCTGCC	59.358	279	(A)13-(A)12	complex	1944	2018	1
1230	Medium_contig_1258	AAAATAGAGAAGGGAAAATCTGAAA	58.081	CGAAGGAAGCAAAATTATCATCA	60.434	171	(A)12	1	324	335	1
1231	Medium_contig_1259	ACACGCCTGCTGTTGGAT	60.279	CACCGAGTCGCTGGTTCT	59.98	108	(A)12	1	210	221	1
1232	Medium_contig_1260	GGGACCGGGTTAGGATTG	60.127	CGGATGATGTGAGCTGTTTG	60.263	318	(ATTC)4	4	2666	2681	1
1233	Medium_contig_1260	GCAGCACAAATTTGCATCA	59.378	CATCCAATCGACAAAAGTGAA	58.611	141	(T)16	1	2999	3014	1
1234	Medium_contig_1262	TTGGTAATTTGGCAGGGC	59.474	ATACAGGGGCTGGGGTTC	59.737	292	(T)13	1	2722	2734	2
1235	Medium_contig_1262	AGCTCGCGGGGACTTATT	59.797	CAGAATTGTTTGGATTTGCTT	56.916	342	(TTTTA)3	5	2940	2954	2
1236	Medium_contig_1263	TTGTGGTACGGAGGGAGT	56.341	CAGTTGGCAGGACATTGC	58.728	229	(ATT)7	3	144	164	1
1237	Medium_contig_1263	TGGCACCATGCTATGGAA	59.577	GGAGCTCCCTTAGAGCGG	60.05	183	(AT)10	2	536	555	1
1238	Medium_contig_1263	AAGCGGAACCAATAACATGC	59.967	CGGAACAACCCTCCACAG	60.08	333	(TTTTTA)3	6	1211	1228	1
1239	Medium_contig_1263	CCTCCCATCCTCCGAGTT	60	CCCAACCTTCCCTTTCCT	58.912	181	(TAA)4	3	1976	1987	1
1240	Medium_contig_1266	AGGTGCATGTTTAGGCAA	55.112	TTGATCTCAACCAAATCCAAA	58.052	273	(AAT)4	3	909	920	1
1241	Medium_contig_1269	GGCCGAAACTGGGAAAAT	59.871	TCATATGTAAAGGTCATGTCCAG	56.678	145	(T)12	1	3056	3067	1
1242	Medium_contig_1271	AGAAAACATAGACGGGTGTTCA	58.627	TGAGCAGGTTCTGGTTTATTTG	59.267	148	(ATA)4	3	162	173	1
1243	Medium_contig_1271	CGGTTGAGCCGGTTACAT	59.522	TTGCCTCATTCGGCTGTT	60.353	328	(AAATA)3	5	2631	2645	1
1244	Medium_contig_1271	ACAGCCGAATGAGGCAAA	60.353	CCAAACCAAACCAAAGGCT	59.956	147	(TTTGG)4-(TTTGG)3	complex	2893	2940	2
1245	Medium_contig_1271	AGCCTTTGGATTGGAGGC	60.158	TGCTCTCAAACTAACGTGTTCTC	58.712	337	(T)14	1	3136	3149	1
1246	Medium_contig_1274	TTGCAAGACAGCAAGGGA	59.029	GCGCATTCAAGATTTGGC	60.315	201	(T)12-(TAC)6	complex	553	607	1
1247	Medium_contig_1274	CAGCCAAATCTTGAATGCG	60.35	GGACTTTCAAGCAGGGGG	60.59	315	(T)13	1	770	782	1
1248	Medium_contig_1278	GGCTACTGCACGCGATCT	60.128	AGGAAATGAATGCTGCGG	59.756	274	(ATA)4	3	1011	1022	1
1249	Medium_contig_1279	TGGCTTGGAGGCTCTCAT	59.452	CGAAAATGTCAACTGTGAATTTGTA	60.307	350	(AAAAT)3	5	2745	2759	1
1250	Medium_contig_1280	GCTGGAAAGACCTTCTCGG	59.935	CCCTAATCCAGAACCTCGG	59.488	253	(TA)6	2	966	977	1
1251	Medium_contig_1281	ACTTGCTTTGCCAGCACC	59.992	GCAAGCCATAAGGAGGCA	59.907	119	(GGA)6	3	2970	2987	1
1252	Medium_contig_1284	TGTCAGCTCGGGATCAGG	60.959	CGACTTGCAGCATTGCAC	60.147	302	(AATA)4	4	2191	2206	1
1253	Medium_contig_1284	TTGGGTGAGAAAAGGGCA	60.169	CCCCAAGGCTCTGATAAGC	59.782	288	(TG)8	2	2904	2919	1
1254	Medium_contig_1287	TGGTGCATATCATTTTCTATTTTCC	60.417	CCGCATGCCATATCATCA	59.988	225	(TGA)7	3	140	160	1
1255	Medium_contig_1287	AGTTGCCGGAGCAATCAC	59.794	TGTGCACCATAGAATTGATCG	59.557	345	(AC)6	2	1643	1654	1
1256	Medium_contig_1287	GTTGGGCTTTTGCCCTCT	60.195	TAGCATGGGTCGGCATCT	60.186	234	(CATT)6	4	2475	2498	1
1257	Medium_contig_1288	GCCGGAATTGGACTTGAA	59.579	TCTCAATGCCATAGGGGC	59.56	156	(A)13	1	1666	1678	1
1258	Medium_contig_1292	AACTCGAGCCGTGTTTCG	59.984	GCCCTTCTTCCGGTTGAT	60.011	272	(TCGAG)3	5	585	599	1
1259	Medium_contig_1293	ATCGGCTATCCATTCCCC	59.667	CATCAGCACCATCCCCTC	60.003	342	(AAG)4	3	2438	2449	1
1260	Medium_contig_1294	GCGTGTGGGTTGGAAATC	59.9	GGCGGAACTGAATCGGTA	59.604	303	(AT)7	2	114	127	1
1261	Medium_contig_1294	TACCGATTCAGTTCCGCC	59.604	GTTTGTGCGATTGGGAGG	60.048	155	(ATTTT)3	5	347	361	1
1262	Medium_contig_1296	GAAGCCGCATCAGACGAT	59.907	CAACGGGGGTTTTGTAATCA	60.587	350	(T)12	1	1407	1418	1
1263	Medium_contig_1297	TTGAAGGGCCGTTTGTTT	59.097	TTGCTTTTCAAGGATGGGA	59.186	342	(T)14	1	1416	1429	1
1264	Medium_contig_1298	TGAAATCAAGAGGGGGAAAA	59.476	CCACATAAGCCACCGGAC	59.918	331	(GA)16-(GATCT)3	complex	2077	2160	1
1265	Medium_contig_1298	CGTTTCTTTTGCTGCCGT	59.988	ACTGTCAGCGCTATCGGC	60.128	274	(AAC)7	3	2890	2910	1
1266	Medium_contig_1302	AGTTAAGGGCCCACAGGC	60.073	CTCCATCCAACTCAGGCAA	59.771	222	(GAA)4	3	2904	2915	1
1267	Medium_contig_1307	TCCAATGGAAGGGGGTTT	60.104	ACCTGGGTTCATCGAGCA	60.205	311	(GT)8	2	2476	2491	1
1268	Medium_contig_1308	TTTTTATGACACAAGCTCGC	56.644	TCAGGCTTTTGGCCAGTC	59.918	333	(T)13	1	1750	1762	1
1269	Medium_contig_1310	ACGTCCGTTTGGTTCGAG	59.676	CCCCCAATTTGGATGAAA	59.097	156	(GGAGG)3	5	308	322	1
1270	Medium_contig_1310	AGGAGAGGGGAGATGAGCA	59.887	AATCAACGGGTTGGGTGTT	60.081	339	(GGAGG)3	5	445	459	1
1271	Medium_contig_1310	CCCTCCTCCTGTGAACCA	59.579	GGGAGGGGAGGGGAAAT	61.016	113	(CCTCC)3-(TCCCC)3	complex	3124	3193	1
1272	Medium_contig_1312	ATTTTCCCCTTCCCCCTC	60.066	CATGAATGCAGACGACGC	59.942	313	(TCC)6	3	1650	1667	1
1273	Medium_contig_1312	GTGCTTGGAAGGAAAGCG	59.522	GCCATCGTGCTTGGAAAC	60.21	326	(ATT)4	3	2769	2780	1
1274	Medium_contig_1313	TTGGCGATTCTGGGAAAA	60.127	TGGATCGGTTTTTGGTGAA	59.885	347	(AACCA)3	5	338	352	1
1275	Medium_contig_1315	TCCACAGCATCCCCATTC	60.434	TTTGCTAAGACGGGGAAGT	57.409	175	(T)16	1	100	115	1
1276	Medium_contig_1315	TGACAACACCGTCCGCTA	59.816	AGCCGACGGCAGACTATG	59.967	289	(CTTCT)4	5	1579	1598	1
1277	Medium_contig_1315	GCCCAATTAGATGGGGGT	59.563	TCAAAGCACAAGGATTCACA	57.806	331	(TGT)6	3	2720	2737	1
1278	Medium_contig_1316	TGTAGTACCGCCCCAGGA	60.064	CCACATTTGTACCGTTTGACC	60.139	315	(AT)10	2	215	234	1
1279	Medium_contig_1319	AGCTCAACTGTCAGAAATGTCG	59.543	AGGATGGAGGAACGGAGG	60	284	(T)12	1	351	362	1
1280	Medium_contig_1322	AACGGCATGGCCACTAAA	60.073	TGCACATGTGTCAGCAACC	60.324	229	(AATA)4	4	958	973	1
1281	Medium_contig_1323	CCTGAAGACATGGCCTGC	60.363	TGGCTTGAGACCTGGGAG	59.903	341	(TATTT)3	5	1792	1806	1
1282	Medium_contig_1323	CACGAGGAAAAGAGACAGCA	59.161	GGATGACGAGGACAAGAAGAA	59.274	329	(AGA)4-(CCGC)4	complex	2895	3000	1
1283	Medium_contig_1323	CGCAGAAACACTTCCCGT	59.831	AGGATAGGATGACGAGGACAA	58.608	174	(TCT)4	3	3140	3151	1
1284	Medium_contig_1327	CGAATTGGTCGGTCCTTG	60.04	CGGCCATGTCAACCAAGT	60.534	186	(A)15	1	1611	1625	1
1285	Medium_contig_1329	AATGGGCGCAACAAGTTC	59.654	CCTCTCTGACAGGCTCGG	59.632	348	(AGT)4	3	2250	2261	1
1286	Medium_contig_1332	CCTAAAGGAAGTGGCAGGG	59.673	AGGCCCAAGCAAAAGGAA	60.713	297	(TAT)5	3	2395	2409	1
1287	Medium_contig_1333	TGGTCTTCACCATTTTCGG	59.481	AAAACAAAAGCATGTGCAGC	58.97	299	(TG)8	2	1059	1074	1
1288	Medium_contig_1334	TCCATTGTTCCCCCAGTC	59.237	GGATGATTTGCATGGGGT	59.093	257	(AAATA)3	5	842	856	1
1289	Medium_contig_1335	TCGCTTGAAGCCCAAGTC	60.072	TGCCCTTGAGATCAGATGC	59.891	229	(TTTAT)3	5	1023	1037	1
1290	Medium_contig_1335	GCATCTGATCTCAAGGGCA	59.891	CTCGATCATCTCAGGCCC	59.241	330	(T)12	1	1151	1162	1
1291	Medium_contig_1335	TGCATTCGATTTGTCCCA	59.55	TTTTACTCCCTCCGTCCTATTTT	59.432	332	(CT)17	2	2555	2588	1
1292	Medium_contig_1340	CGCGGAGGTGAATTTTCTT	60.199	TGATGAAATTGGCTCTGCAT	59.23	203	(TTTTG)3	5	2752	2766	1
1293	Medium_contig_1343	ATGGCAAGTTGCACGATG	59.197	ACGGCGATCATGCTCAAT	60.194	183	(TG)13	2	1267	1292	1
1294	Medium_contig_1343	ATGGCAAGTTGCACGATG	59.197	ACGGCGATCATGCTCAAT	60.194	183	(AG)9	2	1293	1310	1
1295	Medium_contig_1344	ATGACAGAACCGACCCCA	59.885	TCAGAAGGCGGAGAATCG	60.023	325	(AAAAT)3	5	1021	1035	1
1296	Medium_contig_1345	GGAAATTCTGGCTGTGCTCT	59.434	TCGAATCATTGAGCCGGT	60.161	334	(CTA)5	3	2744	2758	1
1297	Medium_contig_1346	CAAAGAGACAGAACGAGGCA	59.161	TGAATGGTGAAAATAAAATGATGAA	59.631	331	(AT)7	2	3027	3040	1
1298	Medium_contig_1351	CCTGTTTGGCACCGATTC	60.048	GGATCTTTCATCGGGTATGG	59.2	349	(T)16	1	1631	1646	1
1299	Medium_contig_1351	TTGGATCGATTTCAGGCAG	59.741	TGATGGGCCGAACACTTT	60.048	334	(T)12	1	2695	2706	1
1300	Medium_contig_1353	TTATTTTTCGTTGCACAACAT	55.906	AAAATCAAAGGCTGGGGC	60.014	150	(ATT)11	3	738	770	1
1301	Medium_contig_1353	CTGGCGTTAGCAAAGCGT	60.157	GCACAAACAAACTAAACAACCC	58.588	270	(T)13	1	1898	1910	1
1302	Medium_contig_1354	GCAAGCCACAGTGCAAAA	59.543	GGGGTGGTGGGATTTAGG	59.98	173	(ACAA)6	4	147	170	1
1303	Medium_contig_1354	TGCCTTGCAAACTGGACA	59.952	CAAAAGAGAGGCGCCGTA	60.088	276	(CA)6	2	1440	1451	1
1304	Medium_contig_1355	TCACCACCACATCCTCCA	59.379	GCGCAATGTCGCTATCAA	59.498	342	(GA)6	2	2419	2430	1
1305	Medium_contig_1357	TGCAGATTGGAGGGTGTG	59.126	ACGGTGCACTGTTCGTCC	60.759	350	(ATA)4	3	1894	1905	1
1306	Medium_contig_1359	GCTAGCCACCGCAATGAG	60.526	TCCAACGTTGTGCTACGC	59.409	334	(A)13	1	1686	1698	1
1307	Medium_contig_1362	CAACCGGAAGAAGCAATCA	59.783	TTGGTTTGGTTCTGCTCCA	60.224	237	(CAAAT)3	5	851	865	1
1308	Medium_contig_1363	TGTGGTGTGTATCGCTTCATC	59.587	GACGCCACATCTCAACCC	60.054	285	(ATAA)5	4	804	823	1
1309	Medium_contig_1364	CCGTACGCTCTAGCCCTG	59.566	GCCTCACTGAGTCCCACC	59.147	238	(TG)7	2	1087	1100	1
1310	Medium_contig_1364	GAGGCTTTATGTCTCATCCCA	59.14	CAGGGATAAAACGGGTGG	58.768	348	(A)13	1	1477	1489	1
1311	Medium_contig_1365	CCATCGAGAGGGGACTGA	59.695	TTCTCTCCACCACCGGAA	60.172	325	(TAAC)4	4	1627	1642	1
1312	Medium_contig_1365	TCGGATTCTCCTGAACGAA	59.307	CGATCATGAGCATGGGTG	59.555	334	(ATG)6	3	2252	2269	1
1313	Medium_contig_1366	TGCTGGAGTCATGCAGGT	58.845	TGTGACCTACGATGAAAGTTTTG	59.187	260	(TTTCA)3	5	2597	2611	1
1314	Medium_contig_1367	CAGTGGACTTGAGCGAAGG	59.555	AAGAGTTTATGCGGCGGG	61.129	218	(TC)13	2	2738	2763	2
1315	Medium_contig_1367	CAGTGGACTTGAGCGAAGG	59.555	AAGAGTTTATGCGGCGGG	61.129	273	(TG)8-(TG)9	complex	2764	2834	2
1316	Medium_contig_1369	CAAGTTGATTCTCGCACCC	59.23	CGGATGCTGCAAAATGG	59.721	300	(TAAAAA)3	6	1951	1968	1
1317	Medium_contig_1369	CCATTTTGCAGCATCCG	59.721	CACAACTCGCATGTGCTGT	59.447	124	(TAA)4	3	2116	2127	1
1318	Medium_contig_1370	AGGAAAGACGGGAAGGAGA	58.802	GGGATCAAGATGCTGGGA	59.512	210	(AT)6	2	1437	1448	1
1319	Medium_contig_1370	GGCGTGTTGAGCACCAA	60.413	TGGGGAGTGTTTTGCGAT	60.048	297	(A)12	1	2542	2553	1
1320	Medium_contig_1371	GTTTTCGGGTTTTGGGCT	59.91	CCAAAAAGGAGCACGTTCA	59.825	330	(T)12	1	424	435	1
1321	Medium_contig_1371	TGAACGTGCTCCTTTTTGG	59.825	CTCACCCTTGACAAAGCGA	59.968	280	(TG)10	2	683	702	1
1322	Medium_contig_1374	CGTGTTTGTTTTTGGGTGG	59.842	GCCAAGTAGATTTGCATGTGG	60.517	211	(TA)6	2	1074	1085	1
1323	Medium_contig_1376	ATCGGCTAACAATGCGCT	59.405	CGGGTTTGGACCCTCTTT	59.896	320	(A)13	1	1043	1055	2
1324	Medium_contig_1376	CCGTCTTATGAAGTGGAATGG	59.438	CCGTGGGCTTTGTACGAT	59.522	277	(A)14	1	1531	1544	1
1325	Medium_contig_1376	TGTGTAAGCATGATAAAAAGGGTT	59.028	AGAGCTGTCAAATGGGCG	59.942	308	(AAAAT)3	5	2105	2119	1
1326	Medium_contig_1378	GAACCCACCTTGTGTGCC	59.936	TTTCACCTTTTGCGGCAT	60.197	126	(A)12	1	103	114	1
1327	Medium_contig_1378	TCCCCCTTATCGTCATGC	59.404	TGAATGTGGCCAACATACTCC	60.77	298	(TCA)4	3	778	789	1
1328	Medium_contig_1379	TCTTTGCTTTTTAAGATTCGCC	59.871	CAACCAGCAGCGACCTTT	59.984	280	(TCA)4	3	330	341	1
1329	Medium_contig_1379	TTTGCTGCAAGCACACAAG	59.755	TTTTGGTTTTCATAATGCAGGA	59.472	292	(GTT)4	3	652	663	1
1330	Medium_contig_1381	GCTTTGAGGAAGATCCCGA	60.288	TGTGTTCGGTTTGCAATGT	58.529	306	(A)12	1	2737	2748	1
1331	Medium_contig_1382	TCAAGCTCCTCTCCACTTGTT	59.076	CGGAGGGAAACCTCACCT	60.04	347	(T)30-(T)18	complex	1183	1256	1
1332	Medium_contig_1385	GGAGAGAGGATGGGATTGAA	59.016	GCCCTGCTCCCACTAGGT	60.223	349	(TGTGT)4	5	1303	1322	1
1333	Medium_contig_1385	TCCACATCAAAACTCAAAGCA	59.307	TCGCTGCAATATGTGGGA	59.738	293	(ACA)4-(TTAAA)3	complex	1976	2032	1
1334	Medium_contig_1387	TTCCCGGGGTTGTTATGA	59.701	TTGGCCACGAGAATCTCAC	59.778	276	(GGA)4	3	2650	2661	1
1335	Medium_contig_1388	TGGTTTTTGCCCAAATCG	60.435	TTGAAAACGTGATGCAAAA	56.248	185	(AT)8	2	3023	3038	1
1336	Medium_contig_1389	TGCTTTTGACACACCTTGTTCT	59.819	TGCAAAAGCAAATGATGGG	60.595	313	(A)13	1	1102	1114	1
1337	Medium_contig_1391	TTCAACATCCCACCCTAAATTC	60.055	TGGGAATCCTCTCAGACAAA	58.201	315	(AAATC)3	5	1037	1051	1
1338	Medium_contig_1391	TTTGTCTGAGAGGATTCCCA	58.201	TTGAAAGGGTGAACACATGAA	59.01	277	(A)15	1	1200	1214	1
1339	Medium_contig_1391	GATGTGAGAGGTCGTTTGAATTT	59.518	CATGCAATGTCTCTGCCAA	59.344	342	(AT)6	2	2038	2049	1
1340	Medium_contig_1395	TGATTGATGAACGGAAACCA	59.9	CCGCGAGAAATACCGAAA	59.762	221	(T)12	1	2550	2561	1
1341	Medium_contig_1399	TCACGGGTTGAAGATTCCTT	59.526	TGCAACGCTTTGGTTGAG	59.537	236	(T)12	1	2636	2647	1
1342	Medium_contig_1401	CCCTTCCTCCTTGCTCTCA	60.472	GCGGCAAGAGGATCAAGA	60.031	347	(TAT)5	3	1590	1604	1
1343	Medium_contig_1405	GCAGATTCCGTCATGGCT	59.75	GGCCAAGGGTACGAGGAT	59.886	326	(T)13-(T)15	complex	1308	1362	1
1344	Medium_contig_1405	CATCCTCGTACCCTTGGC	59.036	TCTCCATTGGAATTTCCTCAA	59.49	245	(A)14	1	1721	1734	1
1345	Medium_contig_1405	TGAGGAAATTCCAATGGAGAG	59.111	CCGCTGTTTATGTTTTGGC	59.172	300	(A)13	1	1896	1908	1
1346	Medium_contig_1407	CCGGTATATTGGGGACCA	58.997	TGATTTGCTCATGGCACC	59.118	340	(TA)6-(AATT)4	complex	56	158	1
1347	Medium_contig_1409	TGGATGCCCATTTGCTTT	60.009	TGGTGAGAAACACATTTATGGA	57.999	340	(TA)7	2	1773	1786	1
1348	Medium_contig_1411	GTGAGGGAGGGGGAAAGA	59.976	GGAGTAAGCGTGAGGCGA	60.096	256	(GT)7	2	1705	1718	1
1349	Medium_contig_1413	CGAACACGACTACCCCCA	60.523	CAGGCACCAAACACGACA	60.297	325	(CTAA)4	4	2710	2725	1
1350	Medium_contig_1416	CCACCGCGTTTCTTCTTC	59.369	TGCGAGCGAGGGTTTATC	59.907	275	(TTG)4	3	311	322	1
1351	Medium_contig_1416	ATGCGTGCTATTGGGCTT	59.256	AAAGTGGAGAGACCGGGG	60.04	340	(TAA)4	3	620	631	1
1352	Medium_contig_1416	CCCCGGTCTCTCCACTTT	60.04	GTTCGCCAACCGCATAAC	60.08	301	(TAA)5	3	840	854	1
1353	Medium_contig_1417	ACGGTTCATTCGCCTCAA	60.201	TTTTGTTGCGCCAATAAGT	56.912	318	(AT)9-(AT)7	complex	3027	3069	1
1354	Medium_contig_1419	CTTCGGTGGAAATCGTGG	60.04	TCCAAGTGAAAATGTGCAGC	59.847	287	(AT)8	2	2485	2500	1
1355	Medium_contig_1420	GGGAACAAGAGTCCGGGT	59.896	TACCCAATCTAGCCGCCA	60.174	256	(T)12	1	340	351	1
1356	Medium_contig_1423	TTTTAACCGAATGGGGCA	59.861	TGATCGCGATGAAACCCT	60.161	152	(ATT)4	3	844	855	1
1357	Medium_contig_1423	GTGCACAGGTCCAAACCC	59.936	TAGCCACGACACGAGCAA	60.139	184	(GA)6	2	1811	1822	1
1358	Medium_contig_1429	AAGTTCGACCGCCACGTA	60.263	GCTCGGGGGCTTTATGTT	60.036	305	(CAA)4	3	1598	1609	1
1359	Medium_contig_1430	TCCTTCCCCTCCTCAACC	59.976	GGAAGCTGGTGCGAAAGA	60.072	330	(ATC)4	3	2591	2602	1
1360	Medium_contig_1431	TCCACGAACAGTTTCCCAC	59.509	TGACAATTATGTCGTGGATAGCA	60.391	168	(A)12	1	768	779	1
1361	Medium_contig_1431	GCTGTCAATAAAGTTGCCATTC	58.768	TGGCCACCGGTGTTTTTA	60.904	327	(AAT)4	3	1019	1030	1
1362	Medium_contig_1432	GTGCAATTTTGGACCCCA	60.306	GGCATTGAATATGTAATTGGTGA	58.753	348	(AG)6	2	1748	1759	1
1363	Medium_contig_1434	TGGTGCAAGAAAGGAAACAA	59.293	TCATTAACAATGGTTGGGAGAA	59.315	286	(A)12-(T)12	complex	145	234	1
1364	Medium_contig_1444	GCACTGAATCGTGGAGCA	59.47	CGGTTGTGATTTGGTGTCA	58.905	251	(TG)9-(GT)10	complex	2252	2303	1
1365	Medium_contig_1446	TGTGAAGTTGTGAACATGCG	59.298	AAGCAGCGTGAAGATGGC	60.104	325	(AT)6	2	1457	1468	1
1366	Medium_contig_1451	TCGTTCGGTGACAAAGCA	59.952	CGGAGATGGTTGCCAAAG	60.192	343	(CCA)5	3	416	430	1
1367	Medium_contig_1452	CTGCATTTGTTGTTGCCG	59.826	GTGGCTGGCCCAAAAAC	60.039	152	(TTTGGA)3	6	176	193	1
1368	Medium_contig_1453	CACGGCACACACAAAAACA	60.188	TCGAGTGGCCCATGAGTT	60.205	207	(T)12	1	530	541	1
1369	Medium_contig_1456	GGACGCACTCAACTGACG	58.902	TGGCCTGAAATGACGGTT	60.048	343	(A)15	1	307	321	1
1370	Medium_contig_1458	AAGCAAGGACCAAAAGCA	56.954	CACCATCCTCGTTTTCAACC	60.353	254	(TA)13	2	2427	2452	1
1371	Medium_contig_1459	TGAAAGCTTGTGCCTTTGG	59.973	TCCAAACGGCCCTTATTCT	59.514	227	(T)12	1	611	622	1
1372	Medium_contig_1460	GACCAATATTTTTAATTCAAGTGCC	59.267	AGCTCCCCCGTAGAAATTA	56.4	237	(TA)6	2	2303	2314	1
1373	Medium_contig_1461	GCAAGTGCAAGGAATGGC	60.362	CGGAGCCGAAGCAATCTA	60.049	257	(T)12	1	872	883	1
1374	Medium_contig_1467	CTTCCACAGCCAACACCC	60.088	TGGGCCAAGGAGACAGAA	60.33	219	(TCT)4	3	2263	2274	1
1375	Medium_contig_1467	AGCTTCGCACCTTACCCC	60.218	GGAGGGCTCGACAATTCA	59.718	278	(TCC)4	3	2923	2934	1
1376	Medium_contig_1469	AATTGCGCTGCACTCCTC	60.104	ATCCGAGACGGTGAACCA	60.046	277	(AGG)4	3	2497	2508	1
1377	Medium_contig_1472	TGGCGAAGAATCGTGTCA	59.908	AAACAGAGCGCTTCCTCTTC	58.817	350	(T)32-(T)12	complex	405	485	1
1378	Medium_contig_1472	GAATGACCCGCTTGATGG	60.006	TCATTAGTACTCTCCAAAAATGACA	57.131	239	(A)12	1	911	922	1
1379	Medium_contig_1473	AGCATGCGGGAACGTAAA	60.22	AATCAACCGTAGGTGGCCT	59.42	184	(ATA)4	3	2327	2338	1
1380	Medium_contig_1477	TAACCGATGATGGAGGGG	59.243	AGGGTTTGGTTTGGTCCC	59.606	320	(ATT)4	3	1387	1398	1
1381	Medium_contig_1479	AAAAACACGATGAATGGGG	58.257	CCCTCTCAACCATTCAGGA	58.571	196	(T)15	1	2663	2677	1
1382	Medium_contig_1481	AATCCTGGAGGCATGCAA	60.161	TGAAACCTCCTGACCAAGTG	58.695	290	(TGA)4	3	2215	2226	1
1383	Medium_contig_1482	TGAGGAAGAAATTGCACACAA	59.307	TAGGGGGTCCAAAACTGC	58.487	224	(AAT)4	3	825	836	1
1384	Medium_contig_1490	TTGAGGAGGCCATAGATGC	58.76	ACCCCTTCATCCCCATGT	59.983	140	(GGA)4	3	114	125	1
1385	Medium_contig_1490	TTGCAATGATGGTGTGGG	59.881	AGGTCCCTGCCATCACAA	60.046	305	(GCA)4	3	1941	1952	1
1386	Medium_contig_1492	CTTGGGCTTTGCCCTCTT	60.331	GGCAGAAGCCCTCCATTT	60.158	240	(AAAG)4	4	1799	1814	1
1387	Medium_contig_1494	TCCCTCCTTGCCAAACAA	60.169	GTGAGCCAGATTCCGGTG	60.205	154	(TTTTTC)3	6	2332	2349	1
1388	Medium_contig_1496	TGATGGCAGAAGTTGGGTT	59.074	AAGCCCAAACCCCTTAGC	59.126	167	(GGTTGT)3	6	837	854	1
1389	Medium_contig_1499	GACATCAACCGCACCCTC	60.054	GACGGTGTTCGGATTTGG	59.893	104	(ACC)4	3	1601	1612	1
1390	Medium_contig_1499	AGCCACCACGCCTAACAA	60.263	GGTGGAGGTCCTCGGAGT	60.047	280	(CAC)4	3	2102	2113	1
1391	Medium_contig_1500	AAGAAAACCACTCAACACCGTT	59.943	TTGATCATTGTTTTGGAAGACG	59.975	263	(T)12-(TTA)6-(TTA)5	complex	391	506	1
1392	Medium_contig_1500	GTTCCGCGAATGCTGTCT	59.95	CCAGTAGTAGGCCTGGGGA	60.073	251	(TGA)4	3	2898	2909	1
1393	Medium_contig_1504	AAAATTTTGACCGCAGAGGA	59.685	TGAAAGGAAGGTTGGTGGA	59.044	191	(CT)21	2	2211	2252	1
1394	Medium_contig_1506	TGCCTCACGTGAAACTGG	59.348	CCTTGACTGTTCCCACCG	60.08	216	(T)14	1	2017	2030	1
1395	Medium_contig_1509	CCCAATTTGTTTCGGTCG	59.893	TCCTGGCATTTTCATGCT	57.678	303	(A)12	1	464	475	1
1396	Medium_contig_1509	GCTCTTCTTTTTCTCCCCCA	60.683	TTGTGGATTGGAAGGCTCA	60.185	277	(GTTT)4	4	1144	1159	1
1397	Medium_contig_1513	TTCAGCTGGCAGATGGTTT	59.384	CCACAATTGGGCCAAAGA	60.448	312	(TAGT)4	4	2262	2277	1
1398	Medium_contig_1513	GCCCAGAGCCTATGAGCA	60.056	TGGGCGGTGATTTCATTT	59.859	240	(TTATC)3	5	2680	2694	1
1399	Medium_contig_1513	AATGAAATCACCGCCCAA	59.859	TGGATGTATTGCAAATCTTATTCTT	58.244	247	(A)15	1	2968	2982	1
1400	Medium_contig_1514	CACCATCAACGCGTACCA	60.113	CCATCCGGAAGTTCCAAAC	60.302	322	(T)12	1	2157	2168	1
1401	Medium_contig_1516	TTTCTTCGTCGTTTATGTCCCT	60.001	CGTGGAACAGAAAAACAGG	56.713	332	(T)12	1	434	445	1
1402	Medium_contig_1519	TTTTGGTACGCCTTGTGCT	59.332	CATGAAATGAAATCCATCTTGG	59.273	316	(TA)10	2	788	807	1
1403	Medium_contig_1522	GAGGGGTTGGTGGAGGAT	59.698	GTGGAGGAAAGGGAGGGA	59.976	255	(ATG)4	3	2393	2404	1
1404	Medium_contig_1523	CGCGTCCAGCAAGTTTTT	59.988	CAAATCGTATGCCTGGGG	59.876	311	(A)13	1	1660	1672	1
1405	Medium_contig_1523	GCAGCACGTCCCAAGAAG	60.557	GTGTAAACAGGGGCGGTG	59.96	201	(AAT)7	3	2581	2601	1
1406	Medium_contig_1525	TCAAGTCCTGCTGAGGGC	60.071	TGTTGACTGTAGCCACCCAA	60.152	344	(AAT)12	3	955	990	1
1407	Medium_contig_1525	CAGCACATGCCAACGAGA	60.584	CCCTCCAAATTCATCCCA	59.217	289	(TA)7	2	2843	2856	1
1408	Medium_contig_1526	CTGTCTTTCGCCGCAGAT	60.096	CAATGACCGTAGGTGGCA	59.029	183	(A)13	1	2947	2959	1
1409	Medium_contig_1527	TCCCCAGCATTCACATTG	58.947	TGGGGGAATGAGTGGTTG	60.305	142	(ATTT)4	4	2955	2970	1
1410	Medium_contig_1528	ACTGCTGTTGGCTGCCTC	60.146	CAGCAAGCAGGCAATTTTT	59.052	242	(AGAAG)3	5	2052	2066	1
1411	Medium_contig_1529	CAGAACAAAGAAGGGGAGTCA	59.314	TGTGTCTGCTTTCGCTGG	59.679	289	(A)17	1	1426	1442	1
1412	Medium_contig_1529	TGCATTTGGCTGTTGTGC	60.417	GCCGCATTTGTGGTCTCT	59.794	204	(TTA)6	3	2745	2762	1
1413	Medium_contig_1530	TCCACTAATTTACGGATTGGA	57.125	AGAAAATCGGGTTTCGGG	59.864	301	(T)16	1	79	94	1
1414	Medium_contig_1531	TGGAGAGAAGTCATTCCCAA	58.201	TCTTCACCCTTGTTGCAGAA	59.415	235	(TATTT)3	5	638	652	1
1415	Medium_contig_1533	CCGAAAACCTTCCCCATC	60.25	ATCAAGTCATGCCCGTGG	60.496	311	(CT)6	2	2969	2980	1
1416	Medium_contig_1533	CCGAAAACCTTCCCCATC	60.25	ATCAAGTCATGCCCGTGG	60.496	311	(TC)7	2	2984	2997	1
1417	Medium_contig_1537	TTCTCTTCACCGCGCTTC	60.225	GGTCCTTCTGCCTTGGGT	60.048	342	(TG)12	2	1997	2020	1
1418	Medium_contig_1539	CACCCAGTTATGTTGTGCCA	60.427	TTGTGGTGGTTTGGTGTGA	59.359	325	(A)12	1	2122	2133	1
1419	Medium_contig_1541	TCCTCCTCGAAGTGCCTG	60.063	TCTGCAAGTACCATGGGGA	60.056	105	(TCCTCA)3	6	1356	1373	1
1420	Medium_contig_1541	TGGACAAACTCCTCGGTTG	59.66	CTCTGCAGATTCCCCGAA	59.868	207	(TAA)5	3	1729	1743	1
1421	Medium_contig_1541	CGACCCTCAAAACCGATG	60.04	TGTCAACGGATCCTGACTCT	58.216	158	(TA)9	2	2978	2995	1
1422	Medium_contig_1542	GGGTGATGGCAGGAGATG	60.003	GCCCAAACCCCTTAGCTG	60.594	333	(TGGTTG)3-(GTT)10	complex	1553	1620	1
1423	Medium_contig_1545	CCTCTTCCTGTGACGACCA	59.804	AGCCAACCCAACAGCAAC	59.682	278	(AT)16	2	957	988	1
1424	Medium_contig_1546	TGGTTCCCAACATAGTGGC	59.358	TCCCGTGATTGGACTTTTTC	59.91	202	(GA)12	2	748	771	1
1425	Medium_contig_1550	CCCAAACCCGATAGACCC	60.127	TCCCACCAAAGAGCAAGC	59.918	315	(TTGGGT)3	6	898	915	1
1426	Medium_contig_1553	TTCTCCCATTTTTGCGCT	59.35	GGAAAAGCTTGCAATTGTTTGT	60.508	345	(A)13-(A)15	complex	448	531	2
1427	Medium_contig_1554	AACCGTGTGTGGTAAGGCA	60.016	TGGAGCCTCACAGAGCAA	59.155	206	(TG)7	2	1189	1202	1
1428	Medium_contig_1554	TGGTACTCCCTTGCTGGAA	59.226	CTTTTGGCCCCCTGAAAC	60.43	208	(TAAAA)3	5	2473	2487	1
1429	Medium_contig_1556	GGTCCGAATTGGTCCCTT	59.713	AAAAATCTACCCAACAAGGCAA	59.878	320	(A)12	1	2415	2426	1
1430	Medium_contig_1559	GGAAATTTCATCTTGGAACTTG	57.722	ACATTGTCGTTGGGGCAC	60.388	188	(A)12	1	2527	2538	1
1431	Medium_contig_1560	CTGTCATTGAGTGCCCCC	60.046	AGGCTCAAACCGTGCCTA	59.394	122	(CA)6	2	2510	2521	1
1432	Medium_contig_1562	AAGTGCTGGTAGCCGCTG	60.16	GAACATGACATCAGGAACCTTTT	59.384	211	(TTA)5	3	857	871	1
1433	Medium_contig_1562	TGCGTTTAATTGGTGGGAA	59.915	AACGTGCCAGGGCATAGA	60.225	246	(TG)14	2	1694	1721	1
1434	Medium_contig_1563	CCCTTCATGCAGCGATCA	61.972	CCGCACGCCTCAGTTATT	59.823	348	(T)13	1	852	864	1
1435	Medium_contig_1564	GCAGTCCCTTCGAGGACA	59.911	TGTTCATCTGGATTACTCTGCAA	59.761	324	(TCTTT)3	5	1828	1842	1
1436	Medium_contig_1565	ACTCCTTCAAGCCGCCTC	60.497	CAGGGCACGCACATACAC	59.685	204	(T)13	1	1013	1025	1
1437	Medium_contig_1566	CAGATGCAGTGGCTGGTG	59.973	ACCCGCAATGGCTACTGA	60.225	158	(CTT)4	3	136	147	1
1438	Medium_contig_1569	GAACATGCATGCAACGGA	60.216	CCACTCTTTAATGCATGGAGTC	58.72	328	(A)12	1	2668	2679	1
1439	Medium_contig_1570	AATCTCAATGGGGCGACA	60.006	GAGGTTGCTCCACTCTTGG	58.364	312	(T)13	1	341	353	1
1440	Medium_contig_1570	AACCTTTTAGGTCGGCCTATTT	59.444	CCAATGAGATTGAACTCCCTTC	59.94	335	(TAT)5	3	2425	2439	1
1441	Medium_contig_1573	CTACGATCGTGAGCGGGT	59.812	TTTTTCCTTCTAGGTTTTTAGTCCC	59.509	313	(TATAAA)3	6	1659	1676	1
1442	Medium_contig_1574	TGGGCTATGACAGGCACA	59.77	TGCTTCAATTGGCTGGCT	60.504	235	(T)15	1	2235	2249	1
1443	Medium_contig_1577	CACCCACCTCCCCTAAGA	58.423	GGGGGTTTGGATTTGCTT	59.727	324	(CA)7	2	507	520	1
1444	Medium_contig_1580	GCGCGCTACTTTGACCTC	59.704	TGTTGCCTTAACAAATCAACCA	60.389	266	(AG)6-(AG)8-(AG)7-(GA)7	complex	479	639	1
1445	Medium_contig_1584	TTCAACAAGACCAACCATGC	59.547	TCCAAAAACCGATGCAAA	58.593	246	(A)12	1	183	194	1
1446	Medium_contig_1584	CCCGAGCGAGAAATGAAA	59.876	TTTTTACTTGCGGTCATGTTT	57.385	185	(A)13	1	652	664	1
1447	Medium_contig_1585	CTTTCAAAATTGCAGCATGG	59.301	CAAAATGAATGGCAGGGG	59.852	312	(AATGC)3	5	2159	2173	1
1448	Medium_contig_1586	TGTGCTTCGTGTGCAACC	60.471	CAGGAAACCTTCCCTCCAA	60.027	334	(AC)13	2	2555	2580	1
1449	Medium_contig_1590	TCGCCGCTGACTTTATGTT	59.435	TACGTCGACGCCCATACA	59.65	239	(T)13	1	2644	2656	1
1450	Medium_contig_1594	TGGGAATAAGGTGAGCGG	59.598	TGACGCCACGTCAGTACAA	59.877	246	(ATT)4	3	1461	1472	1
1451	Medium_contig_1596	AAATTTTGGCCACACCCA	59.75	TCGTGGGTTATGCTTGGAA	60.057	292	(CAT)4	3	2290	2301	1
1452	Medium_contig_1596	CGACTGGATTCGACTGGC	60.363	CCAGTGTTCCACAACGCA	60.297	336	(AG)6	2	2720	2731	1
1453	Medium_contig_1597	ATCCGGCAATTGCAACAC	60.49	TGTTGTGTTTTCCAGTCCCA	59.976	197	(GA)7	2	2840	2853	1
1454	Medium_contig_1598	GCCCTCGTATTATCCCCC	59.154	CAAAGTGGAGTGACCGGG	60.08	281	(AAT)6	3	1374	1391	1
1455	Medium_contig_1598	AACTGTGCACTGTAGACTTAAAAA	55.272	AAAAACATTTACCGATCAAAATAC	55.735	339	(T)12	1	2392	2403	1
1456	Medium_contig_1599	CGTTAACGTTTTGCTTGTATTAAG	57.393	AACATTCGGTGCAAATCAAA	59.016	296	(T)12	1	360	371	1
1457	Medium_contig_1599	AAAATTCCTCCCCTCCCC	60.066	TGGGGTGCTTAATTCCCA	59.852	198	(CCCTC)3	5	721	735	1
1458	Medium_contig_1600	CACCGCCGAATTAAAGGA	59.616	ACACGGAACTTGGACGGT	58.94	255	(T)15	1	2014	2028	1
1459	Medium_contig_1602	GGATGATCGAAAGCAGGTTG	60.603	TGACCCATCATCGAAACAAG	59.496	278	(A)15	1	1736	1750	1
1460	Medium_contig_1602	CTTGTTTCGATGATGGGTCA	59.496	TGGCATAGCGAAAAGTCAAA	59.443	270	(AAATA)3	5	2102	2116	1
1461	Medium_contig_1604	TATATGCATGGGGTCGGG	60.112	CGTCTTGGGCTAGGTTGC	59.394	259	(T)16	1	433	448	1
1462	Medium_contig_1604	GCAACCTAGCCCAAGACG	59.394	GATTCAGATTCTTGATTGCCG	59.659	330	(T)12	1	625	636	1
1463	Medium_contig_1607	ATGCCACACCAACTGCAA	59.658	CGCCAGTTCAAATTTTCGAT	60.074	349	(CTA)4	3	2382	2393	1
1464	Medium_contig_1609	TGCCCCTTAAGACTTGGC	58.797	TCTGGAACGGGTGAAGGA	60.172	250	(TCA)4	3	287	298	2
1465	Medium_contig_1610	CATAATGGGCCAATGATCTA	55.972	TGAGTCGTGAAAGGAGAGTTTG	59.515	322	(AT)7	2	1003	1016	1
1466	Medium_contig_1611	CGTGCTAAAGTCGGTGCAT	59.879	ATGTGCCCAACCGTCAAC	60.388	299	(AT)6	2	433	444	1
1467	Medium_contig_1612	GGGGTGTTTTGCGTTGAG	60.088	CCCATGGTGGGAAATGAG	59.685	171	(A)12	1	168	179	1
1468	Medium_contig_1612	TGGCCTAGGCAAGTGACC	59.787	GAAAATGGAATTGACCGGG	60.118	283	(T)16	1	2734	2749	1
1469	Medium_contig_1613	ACAGTGAGCCGAACCCAA	60.246	GGAGGAGGCAAAGGTGGT	60.048	214	(TGG)5	3	740	754	1
1470	Medium_contig_1616	TCGGATTTTCCTGATGCC	59.534	CTTCAGCGAAGGGTTGTCA	59.968	250	(AAT)6	3	2148	2165	2
1471	Medium_contig_1621	GGCATGACCAACAGACCA	58.958	AAAGGAGGGGCATTACGG	59.887	270	(AT)6	2	542	553	1
1472	Medium_contig_1621	CCACAGCAGCGCATTAGA	59.676	AGGAGCGTTGTTGTGTGTTG	59.794	314	(A)12	1	951	962	1
1473	Medium_contig_1621	TTGCCTTCATGGTCTTTTTG	58.745	AAGCACCCATCACAATGGA	59.909	333	(TC)6-(TC)13	complex	1133	1258	1
1474	Medium_contig_1625	GGGACAAATGAGCCGATG	60.006	ATTTGTGGGGTTCTGCCC	60.725	308	(C)16	1	2370	2385	1
1475	Medium_contig_1626	GCATGGAGTCACCGACCT	59.618	TCCAATCGGTTTCTTGGG	59.42	269	(TAT)7	3	497	517	1
1476	Medium_contig_1627	GGCAGGGGAAGTTGTATGG	60.324	CTTCTCCCAATCCCTCACC	59.445	239	(GA)17	2	2701	2734	1
1477	Medium_contig_1628	GCATCTATGCATGCCAGC	58.868	GGGTTACCCAAGTCCAAACA	59.688	325	(TC)15	2	1301	1330	1
1478	Medium_contig_1629	TGAGTAGAAATATAGGTCCCCG	57.302	TTCGGCACAAGGACTGAA	58.864	333	(A)13	1	919	931	1
1479	Medium_contig_1630	ACCGAATAAAATTAGCAATGAA	55.739	TGGGTGGGCTGCTAAAAA	60.189	342	(A)12	1	1033	1044	1
1480	Medium_contig_1631	ATGCTGGGATTCGGTCAA	60.006	TGTCTGCCACCACGAGAA	59.946	261	(TC)6	2	1731	1742	1
1481	Medium_contig_1634	CAGCTGATGGGTGTGTGG	59.633	TTTTGGTGACGTGCTTGC	59.382	325	(GT)8	2	1712	1727	1
1482	Medium_contig_1637	TTGATGATGTGTCCATTGGG	60.177	GGTTGGCTGAATTGGTGC	60.056	137	(GAAAA)3	5	966	980	1
1483	Medium_contig_1642	CATCCCAACCTACACGCC	59.918	CAATTTCAAAGTTGCATGGC	59.161	156	(TTC)4	3	1527	1538	1
1484	Medium_contig_1643	CCCTGCTACCAAGCCACT	58.827	TAACCGCGACTCCTCGAC	59.942	348	(TC)9	2	1280	1297	1
1485	Medium_contig_1645	GGGGTGGAGTTGTGACGA	60.527	CCCAATTCCTAAAGCCCA	58.492	254	(TTTTA)3	5	2745	2759	1
1486	Medium_contig_1649	CAAGAAATCACCCGTCGC	60.201	TTAGCCATATCGCCCCAA	59.989	339	(GAG)4	3	568	579	1
1487	Medium_contig_1649	TAGCTGAAGGTTTGGCCG	59.941	CCTTCAACACACACACACACA	59.053	342	(TA)7	2	2903	2916	1
1488	Medium_contig_1650	GGAGGGGAGGGTTTTGAA	59.832	ACGCGGGTCTTCAGTCAC	59.827	329	(T)12	1	606	617	1
1489	Medium_contig_1650	TCCAGGTGCCATGTTGACT	60.105	GTGCGGCAACAGGAAGAT	59.794	264	(T)12	1	2070	2081	1
1490	Medium_contig_1651	TAACACCACCAGGCGGAT	59.918	GGCTTGTGTGCTGTCACG	60.026	235	(A)16	1	1989	2004	1
1491	Medium_contig_1651	CCTTTAGCGCCCATTGAA	59.762	CGGCGGTCTAGGTTCTCA	59.935	304	(A)12	1	2614	2625	1
1492	Medium_contig_1652	TCGGAGGTTAGGCAGCAG	60.088	GCCAAGCCTTCAACCTGA	59.918	249	(TTA)4	3	1138	1149	1
1493	Medium_contig_1654	GACACACCGGCAGAAACC	60.096	TCATTGCAGAATGCAGAGG	58.443	310	(TTA)4	3	2137	2148	1
1494	Medium_contig_1660	AGGCACCAATTCCTGCTG	59.787	CATCAATCACCACTGAACCAA	59.405	146	(TTA)5	3	333	347	1
1495	Medium_contig_1662	CATTTGATGATATTGGGGCTTT	60.042	GGGTGGCCCGAAAGTAAT	59.75	241	(TTTTA)3	5	529	543	1
1496	Medium_contig_1662	ACGGTCTCCGCACAAAAG	59.831	TTTGGTCAAATGCAAAAGACA	59.192	301	(TCT)4	3	1712	1723	1
1497	Medium_contig_1663	AAAAAGGGTGATAACCTTGACA	57.663	CCAAATCGCCTCCTTTCA	59.725	344	(CAAAA)3	5	2173	2187	1
1498	Medium_contig_1663	TGAAAGGAGGCGATTTGG	59.725	CCGAAAGGACAAACAAGACA	58.746	273	(A)12	1	2608	2619	1
1499	Medium_contig_1664	CGCACCAAACCGATCTTT	59.648	TTTTTCCGATACGGCGG	60.551	260	(ACCCG)3	5	274	288	1
1500	Medium_contig_1664	CCCAGACAATACAAGGCTTCTT	59.653	GCAAAACCCATCCCGAAT	60.67	305	(TA)7	2	1285	1298	1
1501	Medium_contig_1666	CGTGGTCGTCGTCTTTGTT	59.736	GGGGTGTGGGTTTGGTTT	60.465	350	(CT)15	2	2056	2085	1
1502	Medium_contig_1666	CGTGGTCGTCGTCTTTGTT	59.736	GGGGTGTGGGTTTGGTTT	60.465	350	(ACA)7	3	2228	2248	1
1503	Medium_contig_1666	GTGTCGGTGTAACGTGCG	59.732	GGTACCCCAAATCAGGACG	60.18	210	(ATTTT)3	5	2792	2806	1
1504	Medium_contig_1669	GAAAACGGTTCGGTTTGG	58.947	GGAGTGGGCAAAGTTTGGT	59.958	179	(GGTTT)4	5	1092	1111	1
1505	Medium_contig_1670	GGGATCGAACCCAAACCT	59.713	AAGACCACACGACGACGA	58.729	173	(CTT)4	3	2637	2648	1
1506	Medium_contig_1671	CCCCCTGCCACACTTCTA	59.625	TTCGAACGAAACTACTTCGTGA	59.92	349	(ATTTC)3	5	1631	1645	1
1507	Medium_contig_1671	TCTTTTTGTTCCTTCTCACGAA	58.994	TGTGCGCCTCTCTTCCTC	60.23	329	(TTC)6	3	1820	1837	1
1508	Medium_contig_1671	TGGTGGGGTCACCATTTT	59.579	CCAAATCCACATCGGATCA	60.275	312	(TGT)4	3	2404	2415	1
1509	Medium_contig_1673	TTTGACATCGAGAAGGGGA	59.151	TCGAGTTTGAGACCGGAAA	59.354	347	(A)12	1	1766	1777	1
1510	Medium_contig_1674	TTTGGACGGGCCATGTAT	59.732	TGCGTCATATTTGCAACCTT	59.186	335	(T)12	1	380	391	1
1511	Medium_contig_1674	CATGCCCACAATTCAGCA	60.207	ATGGTGGTCTTTTCCGCA	60.048	101	(CA)6	2	896	907	1
1512	Medium_contig_1677	AAGGAGGTCCAGGGGTTG	59.889	CACAAATCCGATCAACAGC	57.591	336	(GT)6	2	1382	1393	1
1513	Medium_contig_1677	TGTTTGATTTTGTGGTTCAAA	56.638	CCAGGCCAAGTCACATCC	60.046	192	(TGA)4	3	2496	2507	1
1514	Medium_contig_1683	GGAGCTGAATTTGCTGCTG	59.688	AAACCTCCCTGCCCAAAG	60.042	210	(AT)14	2	877	904	1
1515	Medium_contig_1683	CACAAGCCAACCTGAGGG	60.237	GCAGGGCCAAATCTGGTA	59.604	346	(CAA)4	3	2408	2419	1
1516	Medium_contig_1684	TCCCTTTTCCGACCATCA	59.974	GCGGCTGACTGCTACACTT	59.206	284	(AG)8	2	2660	2675	1
1517	Medium_contig_1685	TGCTTCACGTGGTTGTGG	60.297	ACATTGCCTTTGCCCTCA	60.201	324	(GAA)4	3	1841	1852	1
1518	Medium_contig_1690	ATGAGCCCAATGATGGGA	59.806	GCCTTGAAACAAGCACAGC	59.587	288	(T)12	1	989	1000	1
1519	Medium_contig_1693	AGTGTGGTGCCGACTGGT	60.165	CAAAGCAGCGGATGAAGG	60.494	266	(TA)10	2	1159	1178	1
1520	Medium_contig_1701	CACTTGCTCCATCCAAAGG	59.226	TGATGATGCAAAGGCCAA	59.712	344	(TCT)4	3	2358	2369	1
1521	Medium_contig_1702	ACGCGTTGGTGTCACAGA	59.858	TCCCACCATGATTTTCCG	60.259	257	(GT)7	2	1233	1246	1
1522	Medium_contig_1703	TTAAGCATTTGTGCGCGA	60.096	GTTGATGCAAAGCCACCC	60.056	119	(GGA)4	3	343	354	1
1523	Medium_contig_1703	AGTGGGATGTCCGTGGAG	59.447	CGAACATGCATGCGAGAG	60.096	201	(AT)6	2	814	825	1
1524	Medium_contig_1703	CAACTGGGGTTGTTCGCT	59.676	TGTTTTCAATGTTTCGGCG	60.628	294	(T)13	1	1567	1579	1
1525	Medium_contig_1704	GCGTAGACCCCCTATTGTGA	59.955	GCGTGCATGTGTGTGTGT	58.559	350	(AC)12	2	2766	2789	1
1526	Medium_contig_1704	GCGTAGACCCCCTATTGTGA	59.955	GCGTGCATGTGTGTGTGT	58.559	350	(CG)7	2	2793	2806	1
1527	Medium_contig_1704	CACACACACACACGCACG	60.447	TGCATCCACAGGTGTGAAATA	59.98	137	(CA)6-(CG)6	complex	2811	2850	1
1528	Medium_contig_1704	CACACACACACACGCACG	60.447	TGCATCCACAGGTGTGAAATA	59.98	137	(CA)8	2	2855	2870	1
1529	Medium_contig_1706	CATCCATGCCACAAGCAA	60.207	CTTGGCACCAAATCCCAC	59.893	328	(GAA)4	3	2210	2221	1
1530	Medium_contig_1708	TGAGAATGCGATCGGTGA	59.862	CTCAAACTTGATGGCCCC	59.009	278	(TGA)6	3	1811	1828	1
1531	Medium_contig_1708	TTCCAACACCCATTTCCG	60.297	CTCTCTCAACAGCTGCAGTCA	59.503	149	(TCT)5	3	2803	2817	1
1532	Medium_contig_1710	TGTTGCTCTCAGGCCCTC	60.071	GAGCCCAAACCCTCTGGT	60.048	273	(CTTTT)3	5	982	996	1
1533	Medium_contig_1712	CGAGACAAAACTTCGGCG	60.53	CCATTCCTAGGGCTGCAA	59.75	310	(AT)6	2	835	846	1
1534	Medium_contig_1714	GGGTGGAATTGACGAAGC	59.012	TGGGCGTGCACAAATAAA	59.641	210	(TG)7	2	1995	2008	1
1535	Medium_contig_1715	AACGGCAATTTAGCGCAG	59.976	CGGGATTTCGTACATCGTG	59.933	286	(TA)8	2	1120	1135	1
1536	Medium_contig_1715	TCCCAACTTACTACGACGCA	59.342	CTCCCTTGCGTGCAGATT	59.942	225	(ATA)4	3	1900	1911	1
1537	Medium_contig_1715	AATCTGCACGCAAGGGAG	59.942	TGGCTTCTAGGGTGAGGG	58.744	171	(GA)7	2	2119	2132	1
1538	Medium_contig_1716	CCCCAGAAGCCACTTCCT	60.191	GGCCTTGGACCAATTCCT	59.862	199	(T)17	1	813	829	1
1539	Medium_contig_1716	CCTGCCCTGTGAAGTTGG	60.237	TGAAACCATTGTGCAATTCAA	59.961	199	(TGGTTT)3	6	2750	2767	1
1540	Medium_contig_1717	GCTCATCGCCTCACGATT	59.907	TCAAGTGCTTCACCGTGTTC	59.88	259	(AAT)4	3	2404	2415	1
1541	Medium_contig_1723	CAAGCTGGTGGTTCCCAT	59.473	TGTGTGCAGCCTTATCCTCA	60.413	181	(AGA)5	3	2886	2900	1
1542	Medium_contig_1724	CAAAACAAATGGAACAAAAGCA	60.014	TGCATAGAGATGGAGGAAGGA	59.782	228	(A)12	1	1303	1314	1
1543	Medium_contig_1724	TTAGTGTGTATAATTTGCGTAAAAA	55.354	CAAATTTTGGCGATTGTCAT	58.482	332	(T)12	1	1585	1596	1
1544	Medium_contig_1726	GGAAAAGGGCCTAATGCAA	60.024	TCGTTCCCTGATTTGGACA	60.031	268	(T)12	1	652	663	1
1545	Medium_contig_1731	CCCCTGATCGTGGTCATC	59.84	GAAAAGAAAAGGACATGTTGGG	59.85	177	(CAC)4	3	1682	1693	1
1546	Medium_contig_1736	TCGACCCAAAAGACTAAAAAGC	59.773	TGGGTGGAAAGTGAAAGGA	59.044	330	(AAT)6	3	239	256	1
1547	Medium_contig_1740	TCTGGCATGCTGTTTGGA	59.908	CAGGTTGAGCTCGATGGG	60.354	291	(CCA)4	3	2020	2031	1
1548	Medium_contig_1740	TCCCGTGCCATATGAGGT	59.875	TGTCCCGTGTTGTGATGG	59.919	224	(ATAGCC)3	6	2358	2375	1
1549	Medium_contig_1741	CTCAACACTGCTGCTGCC	59.241	TTTTGGCTCAGGCTCAGG	60.064	270	(CAA)4	3	784	795	1
1550	Medium_contig_1743	CACCCTCCTATTGAGGGGA	59.864	TCTCCCACTGAACCACGG	60.677	282	(GA)6	2	281	292	1
1551	Medium_contig_1743	CCGTGGTTCAGTGGGAGA	60.677	GACAGAAATGAGCAGGGGAG	59.803	279	(A)13	1	560	572	1
1552	Medium_contig_1744	AACGTTGGAGAGGCATCG	59.787	ATTCGATTGTTCCCCGTG	59.296	161	(TTAT)5	4	294	313	1
1553	Medium_contig_1744	CTGCTCGTGATAATGCCG	58.915	CCTTGAACATCTCATTCCAGC	59.685	337	(TAT)8	3	1307	1330	1
1554	Medium_contig_1744	GCTTCTTGGATCCTCCAGC	59.902	CAGCCTTAAGCCAAGCCA	60.088	257	(T)12	1	2732	2743	1
1555	Medium_contig_1747	TGCTACGTGGTGTGGACC	59.043	AAAAGCACAAACGTCGGC	59.847	262	(ATT)4	3	305	316	1
1556	Medium_contig_1748	TCGCAGACACTGCAGCTA	57.818	TTTTTAAGGAACGCGATTGA	58.42	266	(T)14	1	244	257	1
1557	Medium_contig_1748	TGCATGAGCCCATATAAACC	58.457	CGAAGTGGAGGGGTGAGA	59.742	349	(T)18-(T)16	complex	1582	1624	1
1558	Medium_contig_1749	TTGTTTTCCAAAAATGGATGAA	59.319	TTGGGTGGTGATTGAGGG	60.305	157	(T)15	1	93	107	1
1559	Medium_contig_1749	TTGGCATTTCTTGTGCCA	59.757	TGCAACAGGTTGAGGATGAG	59.831	347	(A)14	1	557	570	1
1560	Medium_contig_1755	CGGATGACAACTGCAACG	59.816	TTCCCTTCCAAATTCCCC	59.655	309	(TTAT)4	4	462	477	1
1561	Medium_contig_1755	GGCACTCTCCTCTCAGCG	59.801	CATACTATCCGCGCCCAC	60.057	349	(T)13	1	2729	2741	1
1562	Medium_contig_1758	TGAACCCCGTGGGAATTA	59.701	AAAAATCTCATCCGGCCC	59.831	339	(TG)10	2	1663	1682	1
1563	Medium_contig_1758	TTCAGCAACGGAACGATG	59.328	GGTGCTGTGGTGTGGGTT	60.44	202	(CACT)4	4	2238	2253	1
1564	Medium_contig_1761	TTGGGCTTAGGCCCTCAT	60.56	TGTCTGTTCAAGCACGGC	59.52	287	(A)14	1	2092	2105	1
1565	Medium_contig_1762	TCCCTTTACCAAGTGCCAA	59.108	TTCTGAACCAAAGACGGACC	60.088	286	(TAT)4	3	2117	2128	1
1566	Medium_contig_1763	AAACATGAAAATTCACAAACAAAAA	58.949	TCACTCTTCATTACAATTTGGCA	59.639	306	(GAAAA)3	5	732	746	1
1567	Medium_contig_1765	CGGGATGAACATGCAGAA	59.113	TGAGGCATGCTCTGGAAA	58.976	243	(TAAAA)3	5	671	685	1
1568	Medium_contig_1766	GCTGCACAGCTTGTTCCA	59.685	CGGCACACTTGATGGTTG	59.652	275	(AT)9	2	286	303	1
1569	Medium_contig_1771	TTTGGTAATCAATGTTGTGAGC	57.69	AACCAACCAACCAACTGC	56.863	339	(TGC)4	3	2448	2459	1
1570	Medium_contig_1775	TCGATGCCCAAGTGGATT	60.006	CGTGATTCACAAAGAGAGGG	58.286	262	(TTG)4	3	1916	1927	1
1571	Medium_contig_1775	TTTTCCCTCCTCCAAAACA	58.103	AATGGGGAAGATGGAGCC	59.821	264	(ATCA)4	4	2328	2343	1
1572	Medium_contig_1776	TGGGATTTTAATGGATTTTGATG	59.908	CCAGTTTTGGCAAGGCAT	59.648	344	(TTTTA)3	5	861	875	1
1573	Medium_contig_1778	CAATTCATTTGTCCCTCGG	58.909	TTGCTAATTTGTTGACTGGTGG	60.032	327	(A)12	1	2113	2124	1
1574	Medium_contig_1780	GAGGAGGATGAGCGGTGA	59.866	AATGTCGCTTCCAATGCC	59.61	188	(ATG)4	3	137	148	4
1575	Medium_contig_1780	TCTCAAAAGGTGCGACCA	58.864	TGCCAAATCCAACTGCAA	59.757	241	(TG)6	2	1197	1208	1
1576	Medium_contig_1780	TAATTGCCACCTCTGGGC	59.604	CCCTTCAACAGACATTGTGC	59.139	350	(A)12	1	2029	2040	1
1577	Medium_contig_1780	GGTGGACTACGCTTGAGCA	60	CTGGGGACTTCGTGGTTG	60.08	294	(TGT)5	3	2475	2489	1
1578	Medium_contig_1780	GCCCAAAATTGTGCAAGG	60.049	ATTCGAACCCCGGACACT	60.326	197	(TCCTCT)3	6	2674	2691	1
1579	Medium_contig_1781	TTGCTGATGCAAGTGGGA	59.908	TGGACTGGAGTAGATATTGGGC	60.34	176	(CTTTT)3-(AAAAT)3-(ATT)10	complex	2298	2389	1
1580	Medium_contig_1781	CCTCTTAGAGTCGCTGTCAGACT	59.352	TCAACGGATCCCTCCTCA	60.13	109	(AT)8	2	2841	2856	1
1581	Medium_contig_1783	GGAGGAATGTTGGCAGGA	59.559	GGCAAGTGGAAACCCTTGT	59.958	202	(CTT)4	3	1772	1783	1
1582	Medium_contig_1783	CAAGGGTTTCCACTTGCC	59.059	TTTCAGCAGCCCAGATCC	59.875	266	(TTTC)4	4	1957	1972	1
1583	Medium_contig_1784	TTGCATTGTGCTTCATGGTT	60.119	TTTTTCTGAGACAGCACAAGT	55.252	262	(TA)7	2	2567	2580	1
1584	Medium_contig_1785	ATTGCTACAGGGCGTTCG	59.823	TTTTGATATTTGGAGGGACCA	59.26	203	(T)13	1	884	896	1
1585	Medium_contig_1785	TTGAATGGTCCCTCCAAAT	57.761	TGGAATGAGACCAACCTATCG	59.94	336	(AAT)5	3	1197	1211	1
1586	Medium_contig_1787	ATAGGCCCTCTCCGTTGC	60.181	GACTTACTCCCTCTTTCCCAAAA	59.992	333	(AG)9-(AG)10	complex	1434	1513	1
1587	Medium_contig_1788	TGAAGAAGGGCCTCCAAA	59.291	GAGGGGCCAAAATTGCTC	60.548	170	(ATT)4	3	1258	1269	1
1588	Medium_contig_1788	GAGCAATTTTGGCCCCTC	60.548	CCAAACAGAACCAAAAATGGA	59.825	341	(A)14	1	1643	1656	1
1589	Medium_contig_1790	CACCATTGTTAAAATGTATGGA	55.153	GGGCAATGAAGCTACCACA	59.664	219	(ATA)8-(ATTT)5	complex	2436	2526	2
1590	Medium_contig_1796	CCATCAATTGCATTTTGGG	59.73	GGCCGGATACTGGTGATG	59.875	325	(T)13	1	2644	2656	1
1591	Medium_contig_1798	TTGTGAATTGGCCACAGC	59.17	AAAATTGAGAGGGGTTGTTTGA	59.85	231	(ATT)4	3	1961	1972	1
1592	Medium_contig_1799	TTGCGTCTGCAGTGTTGA	58.56	AGTTTATCAATGCATTTAAATTTTC	55.252	323	(TAA)7-(AAT)4	complex	350	404	1
1593	Medium_contig_1800	TTAAATGGACCTGCCCGA	60.002	CATGCCGGAACAAATTGA	58.992	207	(AAAT)6	4	2861	2884	1
1594	Medium_contig_1811	TCAGGTGCATGTAACCCAAG	59.566	TTCTCGGCACATGGGAAT	60.006	177	(TAT)10	3	2707	2736	1
1595	Medium_contig_1812	GCCCGGGTTGTTCAGTTT	60.903	CGCGCACACATACACACA	59.882	329	(TG)6	2	656	667	1
1596	Medium_contig_1814	GGTGAAGACTGTGAGATGCAA	58.869	CCCTAGTTCACCTTTTGACCC	59.85	294	(GAT)4	3	1948	1959	1
1597	Medium_contig_1815	TTGATTCACCATGCGTTTCT	59.127	CGGGATGACAAAGAGCGT	59.787	263	(AAT)4	3	666	677	1
1598	Medium_contig_1815	ACGCTCTTTGTCATCCCG	59.787	TGAAAGATGGATAAAAGAAAGAGGA	59.651	244	(TA)8	2	988	1003	1
1599	Medium_contig_1815	CGTACCTCTTCTTGAGGATGC	58.947	TTTGCCTTAGAATCCAAAACAT	57.823	349	(TTA)4-(ATTT)4	complex	1125	1174	1
1600	Medium_contig_1816	TGTGCACGATACACCATTTG	58.994	CTGTACCCGTCGGACCAG	60.105	259	(AC)9	2	1100	1117	1
1601	Medium_contig_1816	AACTGGCTCAGTAGGCGG	58.984	TGCAGGAAACTCCAAGCA	59.029	115	(TGG)5	3	1255	1269	1
1602	Medium_contig_1818	TCACAACCAACGGAGAACAA	60.128	TGGGTTGGTTTTGTTTGGA	59.777	131	(ATCCA)3	5	786	800	1
1603	Medium_contig_1818	TTTTCTTTTCAATTTCACGGG	59.085	CGCCAGAGTTTGTGTCCA	59.348	348	(TCT)4	3	2185	2196	1
1604	Medium_contig_1818	TTGTCCACGCTAGATCTTATTG	57.108	TGCGACGAAAGTCTAAACCC	60.249	347	(T)12-(TCT)4-(ACC)5	complex	2196	2327	1
1605	Medium_contig_1819	TGCCGGAAGAAGAACTTG	57.445	GCTGCATGTGTCGGTCAA	60.431	349	(A)14	1	1281	1294	1
1606	Medium_contig_1819	TACACGCGCCCCATATTT	59.914	TGGCTCGGGAGTCAGTTC	59.911	218	(T)12	1	2692	2703	1
1607	Medium_contig_1823	GTGTTTCGCTCCGTTGCT	59.992	GTATGGCAGGGATGACGC	60.039	333	(CA)9	2	762	779	1
1608	Medium_contig_1824	AGGACAACTTTGTGCATGTTTC	59.149	AGAGGGGAAGGAGGGAGAG	59.745	177	(ATA)4	3	120	131	1
1609	Medium_contig_1825	AACCCTATGGTAACCGTTGAA	58.365	TTTGACACAGTTACATGCAAAAA	58.327	261	(A)14	1	190	203	1
1610	Medium_contig_1825	TGTTTTGCGCTCTTCTCTCA	59.864	CAATGGGGTCAATGCTCC	59.85	212	(TC)13	2	997	1022	1
1611	Medium_contig_1826	TTTGGCCTAATCCCCTGA	58.997	GTACGGTTTGGTCCCCCT	59.63	252	(AT)12	2	1692	1715	1
1612	Medium_contig_1831	AAACACTTGCCACCCTTCA	59.124	AAACCCTGGAAAGTGAATAGCA	60.001	180	(TTTA)5	4	1345	1364	1
1613	Medium_contig_1837	CCATTTACCTCAAAGGATCCAC	59.704	TGTGTGGTTACGGTTGTGTTG	60.368	308	(ATT)8	3	686	709	1
1614	Medium_contig_1839	GGACAAGGCAAGGAGAAGG	59.788	CATTGAGATTTCGCAACCA	58.187	349	(TG)8	2	981	996	1
1615	Medium_contig_1840	TTTTTGTCGTTTTGTTCGTTTC	59.184	TCATGTGCTTGAGCTGGC	59.638	324	(A)12	1	92	103	1
1616	Medium_contig_1840	CCCAATCTTCTTTCTGTTGTCA	59.215	TCATGTGCTTGAGCTGGC	59.638	193	(A)14	1	218	231	1
1617	Medium_contig_1840	GAGGGTTTAAGCCCCCACT	60.313	CGGTTTTAACCGCCACAA	60.492	134	(TAAAA)3	5	856	870	1
1618	Medium_contig_1845	TCAGCAGCCCTGCCTATT	59.502	AGGCATTTTTGCTGGTGG	59.648	266	(A)12	1	2737	2748	1
1619	Medium_contig_1846	GCTGAGCAAAACAACTGCAA	60.18	TCAGGCTCTGGGTGGGTA	60.197	337	(T)14	1	2461	2474	1
1620	Medium_contig_1848	CTTACTCCCTCCGGCCAT	60.027	TGGTCCCTTTAGACCGAGG	60.05	347	(AAAT)4	4	1917	1932	1
1621	Medium_contig_1848	CATGGAACACGAGTACGGG	59.968	GATTTCGACCGCGAGAGA	60.031	321	(ATTTT)4	5	2424	2443	1
1622	Medium_contig_1852	TTCAACATAGATTGAATTGCACG	60.013	TGTGTGTGTGTTTTGACCCA	59.425	305	(AC)10	2	346	365	2
1623	Medium_contig_1855	TGGACAAACACAGTTTAAAACCA	59.451	GATGGGAATTTTTGGGGC	60.073	150	(TTC)5	3	90	104	1
1624	Medium_contig_1855	TTGTGCGAATCACATTGGA	59.613	TGGTGCTGGTGGAATAGGA	60.056	269	(TTC)22-(CAT)6	complex	2642	2799	1
1625	Medium_contig_1859	GCACTTTTTACATCTCTCATTCCA	59.672	GCACATGTTAGCATGATCTTTTG	59.666	345	(A)13-(A)15	complex	2405	2459	1
1626	Medium_contig_1860	AAAAATGGGGGAAGGAAA	56.882	TCAGATACATCAATTTTTGTTGA	55.009	240	(ATAAA)3	5	273	287	1
1627	Medium_contig_1860	TGCATGCATCAACTTTTGTT	57.761	TTGTTTCTCATATGCAACCTCA	58.294	289	(A)16	1	496	511	1
1628	Medium_contig_1862	GGCGGCTATGACCAGAGA	59.9	TCGCCTCTTCCAACCAAC	59.762	251	(AAATAT)3	6	211	228	1
1629	Medium_contig_1864	GCGACATTGCACACTTGG	59.823	GGTGTTAATTTGGGTGGGC	60.044	243	(A)13	1	2717	2729	1
1630	Medium_contig_1869	AAAGGGTGACGGCTAGGG	60.065	TTCAACCATACAAAATCGGC	58.482	259	(AGA)4	3	183	194	1
1631	Medium_contig_1869	TTCAAAAGCCAGGAGGGA	59.291	GCAAGCCACTCCGTTCAT	59.794	325	(T)16	1	1321	1336	1
1632	Medium_contig_1870	CGCAAAGACTTCCATCACG	60.397	GGCCCGTCGGGTATAGTC	60.303	200	(A)12	1	1973	1984	1
1633	Medium_contig_1875	GCGGAGCAGAGAGACTCG	59.962	CGATGAAGTTGATGATTGAAAAA	59.111	212	(TTA)5	3	2356	2370	1
1634	Medium_contig_1878	CAAATACGGAGCATCCCAA	59.484	TGCCAAAAGGTGCTTTGC	60.936	267	(ATA)9-(TTAA)4	complex	1588	1685	1
1635	Medium_contig_1881	TCCCACTCCACTATGCCC	59.425	GGTTCGAAAGTGTTCTGCG	59.43	336	(AG)9-(GA)10	complex	317	363	1
1636	Medium_contig_1885	TTGGTGGGGTTTTAAGCA	57.514	CCCCTCCCGATCGTAGTT	59.879	255	(TGAGAG)3	6	1554	1571	1
1637	Medium_contig_1886	TTTTGTCCAGCCCCTTGA	60.169	AAATGCCGGGATAGGAAAA	59.355	316	(A)12	1	2497	2508	1
1638	Medium_contig_1887	GCACCAATTGAGGAGGCA	60.784	TCCATTTGGGGAGGATCA	59.773	315	(AGA)4	3	1171	1182	1
1639	Medium_contig_1889	TGAAAGGGTCCTGTCCAA	57.445	TTCGCGACCCAAACAACT	60.24	321	(CTG)4	3	185	196	1
1640	Medium_contig_1889	GTTGTTTGGGTCGCGAAT	59.502	CCCATCCCAACTTCATTCC	60.119	289	(GAA)4	3	547	558	1
1641	Medium_contig_1891	GAACTCACATCGCCGGTT	59.637	TCCTTGCTGTTTCAAAGCG	60.119	311	(TAA)4	3	200	211	1
1642	Medium_contig_1896	TTTGCACCAAAATTTGAACT	55.87	CGCGTTCCGTGTCTGTC	59.964	341	(TA)6	2	1824	1835	1
1643	Medium_contig_1897	CACACACTGTCACACACACATT	57.91	AAGAAAAGAGAGGAGGCCC	57.51	304	(A)14	1	225	238	1
1644	Medium_contig_1897	GCCATCATTCCTGCGAAC	60.17	TGTGCGGTTGAATCGAAA	59.757	133	(GGC)4	3	1681	1692	1
1645	Medium_contig_1899	ATGGCCTTTTCGGCTTTC	60.155	AGGGAACGCAAACAGAGA	56.829	253	(CCTTT)3	5	1225	1239	1
1646	Medium_contig_1899	TTCTCTGTTTGCGTTCCCT	58.428	CCAAAACAATTTCCCACAAAA	59.701	349	(ATCAT)3	5	1432	1446	1
1647	Medium_contig_1905	TGCAATATTTCTCTTTTGTTTTGC	59.697	ACCTCATACGGAGCCACG	59.656	330	(TTTTA)3	5	288	302	1
1648	Medium_contig_1905	TGTTGAAGGACCAGGTAGCA	59.288	AAACATTGCACAACAAATTCA	56.663	335	(AAAAT)3	5	880	894	1
1649	Medium_contig_1905	GCTGCGAGCTGAAAGACC	59.819	TTTTTATGGATTCAACAAATTTTCA	58.902	308	(A)12	1	1784	1795	1
1650	Medium_contig_1908	TTCGAAGAACAACCTGGGA	59.199	TTGCCTCTGCTAGCCTGC	60.399	251	(T)19	1	614	632	1
1651	Medium_contig_1914	TCAATGTCGTGTCCGGTG	60.088	CGTTCGCCCTTCTTTTGA	59.917	266	(AAC)5	3	510	524	1
1652	Medium_contig_1917	CGTTGATGGCAGCTACGAC	60.429	TGGCAGCTACGACTTAGCAA	59.776	195	(AAAAT)3	5	1096	1110	1
1653	Medium_contig_1918	CATGCCTACCTTGCCTCA	58.292	CCTTTCGGATTGCACCAT	59.451	272	(GAA)4	3	1696	1707	1
1654	Medium_contig_1920	TCCCGCTAAGCATCCAAT	59.179	GGTGGATGTCATGTGGGG	60.627	285	(CAT)4	3	353	364	1
1655	Medium_contig_1920	ACGCATTTGTCCGTTGGT	59.967	GGTGCAACTTCAATTTTGGG	60.344	330	(AAT)5	3	1312	1326	1
1656	Medium_contig_1922	CTCTGCATTACCTGCGCC	60.526	TGGTGGCCAGAAAAACTTG	59.676	211	(GT)7	2	2808	2821	1
1657	Medium_contig_1925	TTGCAAACATAGGATTACCATTG	58.927	CTCGAGACCCGACTCAGC	59.639	212	(TATTCA)3	6	124	141	1
1658	Medium_contig_1926	TTGAATTTCGGATGGCTCA	60.143	TGCCATCTATGCTGCGAA	60.055	312	(A)12-(A)14	complex	1948	2072	1
1659	Medium_contig_1926	GGATCCAATTTCAGGGGC	60.221	ACGAGATCCACTGCGGTC	59.782	337	(A)12	1	2432	2443	1
1660	Medium_contig_1928	TGTGTGCTTAGATGTTGATTGAA	58.359	GAGCGGAGCTTCCTGACA	60.23	274	(TG)7	2	1107	1120	1
1661	Medium_contig_1931	GTGGTTCGGAATTGGGTG	59.737	GACTCATGGGCTCCCGTA	59.585	100	(GGT)4	3	2400	2411	1
1662	Medium_contig_1932	TGTCGTTCACGTATGTTGTTGA	60.073	CCAGATTTTTGGGTGTCAGAG	59.578	293	(AT)7-(AT)13	complex	2230	2310	1
1663	Medium_contig_1933	CACAGTCATCGTCCTTTTTCA	58.761	TGACCGGTTGACCATCCT	59.885	309	(CAAT)5	4	114	133	1
1664	Medium_contig_1933	AGGATGGTCAACCGGTCA	59.885	GGCTGATGCAGTTTGGTTTT	60.118	182	(TATTT)3	5	522	536	1
1665	Medium_contig_1936	CAGAATTGTTTGGATTTGCTT	56.916	AGCTCGCGGGGACTTATT	59.797	342	(ATAAA)3	5	1135	1149	1
1666	Medium_contig_1936	ATACAGGGGCTGGGGTTC	59.737	TTGGTAATTTGGCAGGGC	59.474	292	(A)13	1	1356	1368	1
1667	Medium_contig_1939	TGCCGAGGATTTGGAAAA	60.127	CACCGTTACGACTGCGAA	59.404	171	(AAT)5	3	2281	2295	1
1668	Medium_contig_1944	CGGAACCCTAACGTGGTG	59.952	GCACTTTTGTCCCCTAACTTT	57.421	283	(T)12	1	827	838	1
1669	Medium_contig_1947	GGCTTGGGTCCTTGGAGT	60.048	CGGATTTGAACCTGGCTG	60.192	246	(A)12	1	2319	2330	1
1670	Medium_contig_1953	TCACCATCTCGGCATTCA	59.696	CGCAGTTACAGGGGATCG	60.216	268	(A)12	1	579	590	1
1671	Medium_contig_1953	GGTGAGGCCTGGAAGGTT	60.048	CCGTCGGAGAACCTGTGA	60.836	291	(AT)6	2	2285	2296	1
1672	Medium_contig_1960	GTAACGCTTGCCTTCCGA	59.948	TTCCCGTTTTCTTTGCGA	60.312	267	(GTG)4	3	529	540	1
1673	Medium_contig_1964	GCTGAGGGTTTTTCCCGT	60.05	TGACAAATCAGCAACTCATAAGG	59.28	332	(T)13	1	1198	1210	1
1674	Medium_contig_1966	AGTGGTGGCATCATCGGT	59.918	CAATACCACGTCCATTGGC	59.79	300	(ATT)4	3	1410	1421	1
1675	Medium_contig_1967	TGAATCAATTTTGGAGGGAAA	59.374	GTGCCCCCGTGCTTACTA	59.673	346	(TTC)4	3	2478	2489	1
1676	Medium_contig_1968	GGCCCTCATCCACCACTA	59.425	CGGGTAATCCGTGGTTTTT	59.671	341	(TAA)6	3	517	534	1
1677	Medium_contig_1969	TTGGGGGTTTTATGGGGA	60.89	TCGTATAGCAGCGGAAAATTG	60.232	350	(ATT)4	3	463	474	1
1678	Medium_contig_1969	AGCGGCTATGGTGTTTGC	59.83	TACGCGCCACAGACAAAA	59.982	171	(TATT)4	4	2541	2556	1
1679	Medium_contig_1976	CAATCATGGTCGTTGCCA	60.045	ATATATGTCGGTCCGCCG	59.33	220	(AT)9-(AT)8	complex	1008	1085	2
1680	Medium_contig_1976	TCCGCCTAAACGCCATAA	60.171	TTGACATGACGCGCATAAA	59.81	302	(A)12	1	1555	1566	1
1681	Medium_contig_1978	GCAGCTACTCATCCCTCCC	59.777	TCCTCCATATCCATGGCTTC	59.854	325	(T)12	1	279	290	1
1682	Medium_contig_1979	GGAATTTGGAGATCAATACACGA	60.197	GCATTGTGCGCTTGACAC	59.994	345	(CG)6	2	873	884	1
1683	Medium_contig_1984	CCTTAACAAAAAGCAATAAGGTCAA	59.954	GGGTCAATAACATTTATTTAAGGTC	56.487	324	(ATT)4	3	187	198	1
1684	Medium_contig_1984	TTTCGTTGCTCCAATGACTG	59.84	ATGGATTCCACATACGGC	56.634	274	(TTA)8	3	987	1010	1
1685	Medium_contig_1984	TATAGGAGGTGGTGGCGG	59.471	AAGTCCACTTGGTTTGGTGG	59.861	183	(T)12	1	2012	2023	1
1686	Medium_contig_1985	CAGCCTTTAAAACCCAAATCA	59.107	CCATGGGTTTCTTTTGGC	58.897	333	(T)17	1	1933	1949	1
1687	Medium_contig_1992	TGTCTGGGGGCACTGTTT	60.088	TGGGGGAGTGAAACCAAA	59.861	350	(ATATAA)3	6	261	278	1
1688	Medium_contig_1992	TTGGGGCCTAAAACCCTT	59.359	TCGCATAAAATTTTGTAAGGTCC	59.428	283	(T)12	1	867	878	1
1689	Medium_contig_1993	TCGAGAAAAGTTGGTCTGGAG	59.458	GTGGTGCGGAAATCAAGG	60.048	317	(TTA)12	3	631	666	1
1690	Medium_contig_1994	CGTCGGTGGAGACATCCT	59.612	CGTGGTCGTTGTGACCAA	60.132	268	(T)12	1	2217	2228	1
1691	Medium_contig_1995	GCCATTGGCTTTTGCAGT	59.805	TGGTGTTTTCCATCGTGC	59.004	326	(TAA)4	3	1379	1390	1
1692	Medium_contig_1995	TTTTTAGGACCAAAACATGTCA	57.229	TCCATGGCGGCGTATAGT	60.057	245	(A)12	1	2215	2226	1
1693	Medium_contig_1999	TGGAGTGCAATTGGAGCA	59.908	TTTTTCCGTTGGGGGTTT	60.14	292	(GAG)4	3	1788	1799	1
1694	Medium_contig_1999	TTTTCGATTCCCCCTCGT	60.395	TGAAAGGATGATGAACGGG	59.435	271	(AAT)4	3	2525	2536	1
1695	Medium_contig_2002	CACCCCCTTCACGAATTG	59.886	TGGCTCCTGTTGCCAAAT	60.201	221	(AG)6	2	2629	2640	1
1696	Medium_contig_2004	CCCAGCTCGTAGTCGGAA	59.935	TCCTGTAGGTAGCTTTTGGCA	59.89	326	(ATA)4	3	807	818	1
1697	Medium_contig_2004	TGGGCACAATTTTGGGTT	59.75	CTATGCAGCACCGACACG	60.003	313	(TA)10	2	1993	2012	1
1698	Medium_contig_2007	TGGCTCAAATTGGTGAAGG	59.633	ATGAGTGCAAGTGGGGGA	60.046	192	(AAG)4	3	1372	1383	1
1699	Medium_contig_2009	GCAGTGGCGGGTTCTAAG	59.394	CAAGACCTCAACCTCAAAACAA	59.258	300	(AC)6	2	862	873	1
1700	Medium_contig_2010	CAAATTGCAGCCACATGC	59.789	TGCAAGAAGGGTGTGGAA	58.697	215	(CA)6	2	2034	2045	1
1701	Medium_contig_2015	CGGCAGGAATCAACCATC	60.006	TGAGGGCGAACCTGAGTC	59.911	316	(TCT)4	3	737	748	1
1702	Medium_contig_2016	AGGAAAAGGATGGGAGCG	60.15	GACCCGTGTTAGTGCATGTG	60.032	288	(T)12-(TTTA)8	complex	924	1010	1
1703	Medium_contig_2020	CTTCACCTTCTTGCCGGA	59.91	GCCACCGTTTTTGAGCAC	60.249	286	(TTG)4	3	2302	2313	1
1704	Medium_contig_2023	TGCCACGTGCAACCTTTA	59.826	TTCAATTCCACCCTCCCA	59.817	142	(AT)7	2	1108	1121	1
1705	Medium_contig_2024	GCACGTTGAAATTTCCCATT	59.807	GCGAGAACTTTGTTTGGCA	59.98	172	(ATT)4	3	2045	2056	1
1706	Medium_contig_2024	TGCCAAACAAAGTTCTCGC	59.98	CCACACACCTGGCACTGT	59.054	234	(TTTTTC)3-(AAT)4	complex	2167	2218	1
1707	Medium_contig_2027	GCTGGTAATGAACCGAACCA	60.894	GTGGGCCGGATACTGATG	59.875	100	(T)13	1	177	189	1
1708	Medium_contig_2027	TCATGGAAAACCACAGAGGA	59.059	CAAGTGGAAATTGGTGGGA	59.328	157	(TGT)4-(TTG)6	complex	581	633	1
1709	Medium_contig_2027	CGACTTTGACAATTCAGGAGG	59.72	GGCAGGTTCTCTCTCCCTCT	59.952	303	(TTG)5	3	1198	1212	1
1710	Medium_contig_2027	TCTAAGGGTGCAGCTCCG	60.088	GGCCTCTAGTCCTTCTTGTCC	59.337	265	(TA)7	2	1945	1958	1
1711	Medium_contig_2028	CGGTGCTTGGTCCAGTTC	60.246	CATTAGGCGACCAATCCG	60.026	200	(CCGGT)3	5	89	103	1
1712	Medium_contig_2031	TGTTGCTGCTCGGATGAA	60.071	ATTGTCGAAGACGCTGGG	59.787	277	(CTC)4	3	2500	2511	1
1713	Medium_contig_2034	TGTAATGGACGCGCTGAA	59.94	CGACGTCGTTCCACCATT	60.534	271	(GCG)4	3	2279	2290	1
1714	Medium_contig_2035	CATGCCTATTGCCTTCCG	60.174	CTCGGGTTGCTTTTAGCG	59.561	297	(AT)6	2	378	389	1
1715	Medium_contig_2037	TCAAGATTTGAACCCCGAA	59.035	CTCCTGCGGGTGATGTTC	60.205	346	(AACAA)3	5	559	573	1
1716	Medium_contig_2039	ACGCCGTAGTTCCATCCA	60.072	CAAGGGATCGTAATCGGAGA	60.029	120	(CT)7	2	2748	2761	2
1717	Medium_contig_2042	TCAATTAAACACTTTTGACCCG	59.03	AGGCTATGCCGACGTTTG	59.823	211	(TCA)4	3	912	923	1
1718	Medium_contig_2042	TTGACCCGACAAATTCATCA	59.9	AGGCTATGCCGACGTTTG	59.823	197	(CAT)5	3	925	939	1
1719	Medium_contig_2042	AGAGCGAGTTGCAGAGGC	59.399	AAATGTCCTTTTCACAAACTTCTTT	58.765	276	(TAAAA)3-(T)14	complex	2228	2330	1
1720	Medium_contig_2043	CCACCCACGATTAGGCTG	60.064	TTTCGTCATTCGCCAAAA	58.75	272	(AAAAAT)3	6	657	674	1
1721	Medium_contig_2047	TGTCGCAACTCACAATCCA	59.806	CGAATTGTCGTTCTGTTTGC	59.322	314	(ACA)4	3	2395	2406	1
1722	Medium_contig_2048	CGGCACCCAAAAGCTAGA	59.941	TTGCAATGTGGGCATTTG	60.047	337	(AG)11	2	1553	1574	1
1723	Medium_contig_2048	AGGGATGCATGGTGAAGC	59.591	CATGTCTTTGGCCCCTCA	60.618	294	(TTG)4	3	2374	2385	1
1724	Medium_contig_2048	AGGGATGCATGGTGAAGC	59.591	CATGTCTTTGGCCCCTCA	60.618	294	(AAAAG)3-(A)13	complex	2502	2555	1
1725	Medium_contig_2051	TGATTGCAACCTCCATGTG	59.017	TGGTGAACCAAATCTAAAACCA	59.357	245	(AT)11-(CAA)4	complex	2082	2124	1
1726	Medium_contig_2051	TTGCATTCCAAGAAGTAACACG	60.166	AAGTGCTCCGATGACACTTG	58.882	304	(A)13	1	2453	2465	1
1727	Medium_contig_2055	CTGGAACCGGGAAAAACC	60.287	TGTGATTGAAATGCTCTCATCC	60.081	331	(AAG)4-(GAAAA)3	complex	2555	2618	1
1728	Medium_contig_2058	GGTTACGGCTCACAACCG	60.112	GCAACGGAAGGAAGACGA	59.918	350	(T)15	1	309	323	1
1729	Medium_contig_2061	TTTGGACTGGTTGCACTTG	58.231	AAATGGGTCCTCCTGTCCA	60.31	309	(AC)13	2	712	737	1
1730	Medium_contig_2063	TGTTCAGCCCGCTATCAA	58.887	GCCTTGCAATTTCGTTCC	59.205	341	(A)14	1	243	256	1
1731	Medium_contig_2065	TATTCCAAACGGACCCCA	59.701	TTCCGCAACATTCCATCA	59.55	112	(A)16	1	821	836	1
1732	Medium_contig_2065	CAATGAAGCACAACACAATCC	59.039	TGATTTTTCACGGGAGGG	59.42	279	(ATT)4	3	1538	1549	1
1733	Medium_contig_2067	CTTTTTGGCGGCAGTTTG	60.37	AGACCCTGCCCCAGAATC	60.008	213	(GAT)5	3	265	279	1
1734	Medium_contig_2074	TCGTTCAATTGCATTGGTCT	59.127	GCGGGAATGGATTTTGTG	59.859	171	(A)13	1	105	117	2
1735	Medium_contig_2076	GGCATCAAATAAAAATCCACA	57.503	TCCAAACAGACCCTATATCCA	57.02	153	(AGT)4	3	2681	2692	1
1736	Medium_contig_2079	ATGGAACCGCCAACTGAA	60.048	TCCGAATCTTCTTCCACCA	59.151	100	(T)12	1	2520	2531	1
1737	Medium_contig_2080	TGCTTTGCAACCACAGGA	59.952	ATCCGCCCCCTTGTTTT	60.265	238	(CAACA)3	5	1973	1987	1
1738	Medium_contig_2080	TGGGGAAAGAGGCTGATG	59.711	AACACGCGGGGAACTACA	60.112	304	(T)15	1	2620	2634	1
1739	Medium_contig_2085	GGGTGCTTAGTTGGCAAGTT	59.242	CGGTGAGATTGTTTGGGG	59.886	307	(AAAAT)3	5	505	519	1
1740	Medium_contig_2085	TTTTCAGAATGGGATCAAAA	55.694	TTGGTGCGTTTATTTTAACTTT	55.872	349	(TTTTA)3	5	2479	2493	1
1741	Medium_contig_2087	CGGGAAGGAGATCGGAAT	59.964	TTTTGTGACACTGTTTGGCA	58.729	349	(AAATT)3	5	1475	1489	1
1742	Medium_contig_2091	TCCAGTTCGCCACTGGTC	60.847	TTGCTGGATGGTAGACCGA	60.209	204	(T)12	1	1012	1023	1
1743	Medium_contig_2092	TGTGCGTCAAAAATTAACCG	59.603	CGAAAAATTCAAGAAAAGGTTCA	59.647	282	(ATA)5	3	733	747	1
1744	Medium_contig_2092	TTCATAGTCAAGGGTGCAAT	55.67	CCATCTCTTGAACTTGACATCATC	60.004	307	(TTA)17-(AT)11-(AT)10	complex	1997	2103	1
1745	Medium_contig_2095	GGAGCTTGGGGTGTTTCA	59.605	CCTGCATGTCCTTCCAAA	58.095	253	(T)13	1	1137	1149	1
1746	Medium_contig_2095	TTCACTTGCTCAATTGGGAT	58.145	ATGCATGGCTGGCTTGAT	60.194	324	(T)12	1	1907	1918	1
1747	Medium_contig_2097	ATTTTCGGACGGAGGGAG	60.003	GGGGATAACCCACCTTGC	60.135	210	(TTTTG)3	5	1167	1181	1
1748	Medium_contig_2099	GAGCAACACGGAGGCATT	59.794	TCCGCCAATAGTTGCCAT	60.033	154	(AC)7	2	1961	1974	1
1749	Medium_contig_2100	TTGGTCTTATGAATTGTGTGGC	59.867	TTCCAAATCATGAATCACTCAAA	59.442	255	(A)14	1	827	840	1
1750	Medium_contig_2100	TTTGGAGTTGTATGTGCATGTG	59.512	TCCAGCCTTGGGTGGTAG	59.625	337	(ATTTT)3	5	2120	2134	1
1751	Medium_contig_2109	TTGCAGTGAGAAAATTCATCTTG	59.393	AACTTGAGCACGTGAAGGG	58.867	323	(TTATT)3	5	1451	1465	1
1752	Medium_contig_2114	TCCGCCTCAGTTTGCTTC	60.072	TGCCATTTTGCCTTTTCA	58.75	266	(T)12	1	1128	1139	1
1753	Medium_contig_2116	GTTTGGTTGGTGCACACG	59.541	TGGATGATTCACACATACAACAAA	60.152	262	(AAATA)3	5	2001	2015	1
1754	Medium_contig_2116	CAAAAGCAATCATTTTCCACC	59.442	TTGATTCATCCGATTTGCC	59.42	257	(AAT)11	3	2329	2361	1
1755	Medium_contig_2117	CATTGCTTTTTCGTGGCA	59.358	CCCAGCCAACGGTACACT	59.545	195	(GT)7	2	936	949	1
1756	Medium_contig_2120	TTAGCATCACTGCCACGC	59.522	TGTTCCCTCCACAAATCACTC	59.958	340	(GAA)4	3	2200	2211	1
1757	Medium_contig_2120	GAGTGATTTGTGGAGGGAACA	59.958	CTCAAAAATTTATGCGGCT	55.646	161	(A)12	1	2547	2558	1
1758	Medium_contig_2122	TCGGTTCCAAAAAGAGAGGA	59.784	CGAGTCCCTTAAGGTGAAAACTT	60.044	318	(ATTTT)3	5	326	340	1
1759	Medium_contig_2123	TACATCGCGGACTGCGTA	59.965	TGAGAGTGGGGTGGTGGT	59.922	255	(TCT)4	3	1550	1561	1
1760	Medium_contig_2125	TTTGGACAAACTACCCTTTGAA	58.65	GGCTTGTGCACCAGAGAAG	59.561	243	(TATT)6	4	553	576	1
1761	Medium_contig_2125	CAAGAACAAAGGCAACCCA	59.676	TGGGGTCCAAGTTCTCCA	60.012	269	(GCA)4	3	2440	2451	2
1762	Medium_contig_2127	GACAGTGCCGCAAAATGA	59.333	AGTGCATGGGGTTGCTGT	60.121	344	(CAA)4	3	909	920	1
1763	Medium_contig_2130	TCCCATGTTGGTTCAAAGC	59.486	AGCCATTCCTCTTCGCAA	59.476	319	(TTAAT)3	5	1043	1057	1
1764	Medium_contig_2130	GAGGATGCGGACAACCAT	59.431	TGCTGTCTTGATTTGCCG	59.49	350	(GAT)5-(GAT)6	complex	2077	2124	1
1765	Medium_contig_2133	GCACGTCTTGCTGGGAAT	59.794	CGGCCTAGAAGTTCCCTGT	59.294	334	(T)12	1	1052	1063	1
1766	Medium_contig_2135	CATTCCCCCATTTTTCCC	59.922	TGAGCTCAACAGGTCGCA	60.281	307	(TCT)4	3	1535	1546	1
1767	Medium_contig_2136	TCCACCAACACAAGGGGT	59.768	TCTGAATTGCTCCGACTCAA	59.522	349	(T)12	1	175	186	1
1768	Medium_contig_2137	TTGGGCCAGATTGACAAAA	60.034	ACGACGCAATGGGAACAT	59.925	303	(A)14	1	2208	2221	1
1769	Medium_contig_2138	TGTTTCGGTTGTGTTGGG	58.889	CAGTGTCAAAACCGCGAA	59.377	333	(AGA)6-(GAG)5-(GGA)9	complex	223	309	1
1770	Medium_contig_2139	CAAAGTTGATCCTATGCGGAA	60.081	TCAGCTGATAAAATGAACGTGG	60.131	178	(AATTG)3	5	1339	1353	1
1771	Medium_contig_2144	AAAGTGTTACGGAGGGGG	57.424	CTGCGAAGGACCCAAAAA	59.768	347	(TAA)4	3	2367	2378	1
1772	Medium_contig_2146	TGTAGGGGACGGAGTTCG	59.625	GGAAAGAGGGAAGGGGGT	60.248	319	(AAAAG)3	5	1182	1196	1
1773	Medium_contig_2149	TCATTGCTTCCCCCTTCA	60.129	TGGGCTACGGTTCAAGGA	60.192	310	(TGT)5	3	1388	1402	1
1774	Medium_contig_2152	TGTGCCTATTCGTTGCACA	59.843	CACCTCAGCGAGTCAGCA	59.831	317	(A)12	1	2175	2186	1
1775	Medium_contig_2153	TCCAGGTTCGTTTTGCTTG	59.825	ATATATGCACGGGGCTGG	59.33	284	(TAA)4	3	781	792	1
1776	Medium_contig_2153	TCCAGGTTCGTTTTGCTTG	59.825	ATATATGCACGGGGCTGG	59.33	284	(T)19	1	913	931	1
1777	Medium_contig_2153	GCTCACGGGACTGATACGA	59.803	CTGCAGCTCTCACCGACA	59.831	321	(TGTT)4	4	1310	1325	1
1778	Medium_contig_2154	AATTTCTCCCGGAGTGCC	60.011	CAGGCCAAAAGTAGGACGA	58.859	286	(TA)6	2	2671	2682	1
1779	Medium_contig_2155	GGGGGTTTTATCAGGCTT	56.5	GCCTTTGTCTTGCCCTGA	59.918	302	(TTAAA)3	5	2531	2545	1
1780	Medium_contig_2156	CCCTCCCCCTTTTTGATG	60.242	TGAAAGTGACATCACCACCG	60.57	336	(TTA)4	3	1934	1945	1
1781	Medium_contig_2161	CGACCCTATGACCACTTGC	59.101	TTGGCACTGCAAATCCAC	59.17	275	(A)12	1	724	735	1
1782	Medium_contig_2161	TGCCGTGAATGTTAAGCCT	59.287	TCTGTTTTGGACTGGGGC	59.605	316	(T)13-(T)15	complex	1364	1465	2
1783	Medium_contig_2162	CACTTCTTTTGGCCCCCT	60.042	TGTCCGGATAACCGAATGA	59.868	187	(AGAAA)3	5	217	231	1
1784	Medium_contig_2162	TCGAAAGCATCAATTTTTCTG	58.031	CAACTTTGGTCGACCCGT	59.52	339	(CAG)5	3	608	622	1
1785	Medium_contig_2162	AAGTGGGGGTGTGGATCA	59.722	GCCGAACCCTCAAAAGGT	60.05	345	(AAT)5-(ACATAC)3	complex	1075	1126	1
1786	Medium_contig_2162	AAGTGGGGGTGTGGATCA	59.722	GCCGAACCCTCAAAAGGT	60.05	345	(TTGT)4	4	1278	1293	1
1787	Medium_contig_2162	TCGTCTGCCCTTTCCAGA	60.486	CGTTCGAACAACACGAAATG	60.149	305	(A)16	1	1534	1549	1
1788	Medium_contig_2164	TGATGCATTCTTCTGCTGCT	59.704	CCCCCACCACATTTTCTG	59.73	319	(ATTTA)3	5	564	578	1
1789	Medium_contig_2164	CAGAAAATGTGGTGGGGG	59.73	AAAATGTTTGAATCACCAAAATCA	59.644	342	(TAA)4	3	790	801	1
1790	Medium_contig_2164	GAAACTGCCTCATCCAGAGAA	59.42	TTTCGGGGACACGGTTTA	59.893	242	(TAAAA)3	5	1182	1196	1
1791	Medium_contig_2165	CGGCCAACTCTCGCTACA	61.129	TTGCTTCAAATTGTCCAATCA	59.147	298	(TAAA)4	4	2159	2174	1
1792	Medium_contig_2165	TGGCAAAATCAAGAAACGAG	58.892	GGGGGTATTTGACGAATTTT	57.782	285	(CAT)4-(TC)6	complex	2553	2604	1
1793	Medium_contig_2166	TCACTTCCCGTGGTTGCT	60.246	TCCCCACACCACACAAGA	59.431	328	(AGA)4	3	1668	1679	1
1794	Medium_contig_2169	TTTGTCAACCAAAGGGGC	59.471	CCGATCCCTCTTTCCGAT	59.964	342	(ATA)4	3	1052	1063	1
1795	Medium_contig_2170	GGACGGTGCACAAGCATA	59.197	GCGTAGCTGTTACTCTGAGCC	59.304	325	(T)14	1	730	743	1
1796	Medium_contig_2170	TGGTGGAGTGTACTTCGGG	59.53	GGATTCCGCGTTTCTTCA	59.732	202	(T)14	1	1531	1544	1
1797	Medium_contig_2172	TCCAAACACACTCCAAGGG	59.504	TTCATCAAGATGGTTAGCACAAA	59.639	277	(GA)15	2	164	193	1
1798	Medium_contig_2172	TTGGCGAAAAGCAACCTT	59.395	TGCGGCCATTTTTAAGGA	60.149	150	(CAG)4	3	2305	2316	1
1799	Medium_contig_2174	TGCACCAGGGACCTGAAT	60.046	TGGGGACAGCTTGCAAAT	60.201	174	(TTTTA)3	5	778	792	1
1800	Medium_contig_2174	GTTGCTTTGCCGCATCTT	59.955	GGATTGCCATGACTGCCT	59.591	121	(CCT)4	3	1823	1834	1
1801	Medium_contig_2175	TGATTTGCTTGTAACCACCG	59.585	TGCTTGTCTTCGGCATCA	60.071	325	(TTA)5-(TTG)5	complex	273	323	1
1802	Medium_contig_2176	GCGCTTTCTTGGTCCTAGC	60.111	CCATGATTTCTTTGCAACTGAT	59.091	311	(TAAT)4-(AATATA)3	complex	810	878	1
1803	Medium_contig_2177	CCTTGATGCCTGGTTGCT	59.787	CAAAAATCTTCCCTGCAAGC	59.823	163	(T)18	1	449	466	1
1804	Medium_contig_2181	GCCGTAAGGCCTACACGTT	60.147	GGCATGTCTTGCCAATGT	57.956	203	(ATATT)3-(TTTTA)3	complex	714	839	1
1805	Medium_contig_2182	TTGGGTTATTCGCTCAATCA	59.112	CAAGCTAAAATCGACTTCTTCAAA	59.149	343	(CT)6	2	888	899	1
1806	Medium_contig_2182	TTGGGTTATTCGCTCAATCA	59.112	AAACAAGCTAAAATCGACTTCTTCA	59.858	346	(T)13	1	899	911	1
1807	Medium_contig_2182	TGTTCTGGTGAACATTTAAGGG	58.994	GTAACCGCCCACTTTCCC	60.317	205	(TAT)4	3	2533	2544	1
1808	Medium_contig_2188	CACTCGCTTTAAAGGAACTTGA	58.698	TCAGGGACGGATCCAGAA	60.13	291	(AAAAT)3	5	746	760	1
1809	Medium_contig_2188	TCTTCACCATTTCACCACCA	59.935	TTGGGTTTTTCGCTCTCG	59.917	309	(T)12	1	1840	1851	1
1810	Medium_contig_2191	TCTTCTGACCCTCCCTCAAA	59.773	TCAGGAATCAAAATCAAAGGTG	59.064	343	(TTTC)4	4	1953	1968	1
1811	Medium_contig_2194	GCCTTTGGAAGGGGTTTC	59.459	TTGGTGCCTGCAGTTTTG	59.377	226	(T)13-(AGAAAC)3	complex	1473	1594	1
1812	Medium_contig_2197	GATGGTTGAGTTCTGGTGGAA	59.958	TCACCAAAGGTTGTGCAAT	57.491	342	(TA)8-(A)12	complex	329	370	1
1813	Medium_contig_2197	CAATGGCCAATTCCAAGC	60.009	AGCCTCCTGCTTCTCGGT	60.096	179	(A)13	1	1383	1395	2
1814	Medium_contig_2198	CATGAAAAAGATGCCCCG	60.002	TGGTACTCCCTCCGTCCC	60.89	249	(TATCAT)5	6	1795	1824	1
1815	Medium_contig_2200	CAGCAGTTCCAAAGTGCG	59.109	GGCAGAGAAACAATACGGGA	60.074	240	(TTA)14	3	806	847	1
1816	Medium_contig_2206	GAAGGATCCAGCAAGTTTGG	59.67	ATCTCCCCTCCCCTTCCT	59.818	153	(AGGGG)3	5	2372	2386	1
1817	Medium_contig_2211	ATTGGGTCAGGGAGGCA	59.986	TTCCTCCCATTTCCACCTC	59.847	208	(TTG)4	3	1698	1709	1
1818	Medium_contig_2213	TTGTTCCAGAGGAAGCTCAAG	59.601	AAGGAATAAGATGATGGAGTGGA	58.971	328	(TTTAT)3	5	523	537	1
1819	Medium_contig_2213	TCTGGATGGCATCAATTTCA	60.009	CCGACGACAGTTTGGTCA	59.18	230	(ATAAA)3	5	1145	1159	1
1820	Medium_contig_2216	TGCCTTGCTTGTTTTTGTTG	59.888	TTCACATTTCTCTTCACACGG	58.761	327	(AAACA)3	5	188	202	1
1821	Medium_contig_2216	AAGGTTGAGAGGCGGAGG	60.34	CCATTTTGAAAAGGCCCA	59.445	240	(T)13	1	2406	2418	1
1822	Medium_contig_2218	CATGAGCATCAAATCAACCG	60.073	CGGTCACAAGCACAATGC	59.823	174	(CATGA)3	5	1722	1736	1
1823	Medium_contig_2219	TGTGGGATTATGGGTGGC	60.137	TGGGCTGAGCCAATAGGA	60.306	149	(ATAAG)7	5	1450	1484	1
1824	Medium_contig_2221	CATGATGGCACCAACGAA	60.045	TGGATCACACAGGAACGTG	59.027	314	(TTA)7	3	2497	2517	1
1825	Medium_contig_2222	TTTGTGTGTGTGCGCCTAA	59.886	CAGTGGGTACCACATGCAA	58.934	329	(ATTTA)3	5	1899	1913	1
1826	Medium_contig_2223	TGGGGATCAAACCCAAGA	59.817	TCCGGAGGCACTCGTTAG	59.935	178	(A)13	1	236	248	1
1827	Medium_contig_2225	TTACAGCCCGGCGAATAA	60.171	TGATGGCCCTGATACTTCATC	59.909	239	(ATT)6	3	860	877	1
1828	Medium_contig_2225	TCAGGGCCATCATCAACT	57.404	TGCGTAACAAAGCCACCA	59.826	335	(ATT)4-(A)14	complex	1007	1124	1
1829	Medium_contig_2226	AGCTCGGGTGGCTACATCT	59.842	CGCGCATGCCTATGTCTA	59.518	217	(A)15	1	1819	1833	1
1830	Medium_contig_2228	TTGCTCGTCCACCTTCGT	60.402	ACGCGTTCTTCCCATCAA	60.201	175	(TA)6	2	469	480	1
1831	Medium_contig_2228	TTGCAACAAAGGAACCGA	58.751	CACAAAACAGGGCCAGAAG	59.273	293	(TTAC)5	4	1541	1560	1
1832	Medium_contig_2228	TCTGGCCCTGTTTTGTGTT	59.124	CCACTTGCTTGCCCAATTA	59.673	350	(T)13	1	1834	1846	1
1833	Medium_contig_2230	TGACATCGATCTAATCTTCGTTTT	59.188	CTTGCGTCTAAATGTGGACAA	58.833	349	(T)15	1	1648	1662	1
1834	Medium_contig_2231	TTGAAACCGACATAGAGCCA	59.272	CCACAATTGGGCCAAAGA	60.448	241	(TAGT)4	4	397	412	1
1835	Medium_contig_2234	CCAACACCAACAAATAGCAAAA	59.904	GGCAGCCTATTTGCAAGC	59.529	231	(A)18	1	187	204	1
1836	Medium_contig_2234	CCAACACCAACAAATAGCAAAA	59.904	GGCAGCCTATTTGCAAGC	59.529	231	(CAA)5	3	205	219	1
1837	Medium_contig_2236	CCACATGTCACAACAACGG	59.387	TGATGATGCTGGTTTTCTGG	59.648	274	(T)14	1	1362	1375	1
1838	Medium_contig_2237	TGCGAGTTCATTAGGCTGG	59.956	CGATATCGGGCTTCATGC	60.143	283	(TA)10	2	874	893	1
1839	Medium_contig_2237	GCTTCCTCTTGAGAGAAACTCG	59.773	CCTGCCTGTATGATTTGGC	59.09	347	(A)12	1	1220	1231	1
1840	Medium_contig_2239	TAGCCATGCAGCAAACCA	59.94	ACCCAGGTGAAGCCACAA	60.088	333	(T)12	1	399	410	1
1841	Medium_contig_2239	TTTATGCGTCGTTGGCCT	60.22	TCCCTACCGCAGAGAACCT	59.812	291	(AG)16	2	1295	1326	1
1842	Medium_contig_2239	CCAAGCACGGGCTAGAAA	59.941	GCGAACAGGGAAAAATCG	59.2	194	(TTTTA)3	5	2379	2393	1
1843	Medium_contig_2240	TTTGCTTTTCACCATCATCAA	59.147	TTTGTTTTGCCATGGGCT	60.049	130	(A)13	1	2598	2610	1
1844	Medium_contig_2241	ACCTGATCGTCAGGCTGC	59.944	ACGCCATAACAACGGCAT	59.955	296	(ATA)6	3	1295	1312	1
1845	Medium_contig_2243	AGCAGGCTTGCCTTCAAC	59.116	ACCGGTACAGGACTCACCA	58.952	347	(A)13	1	2517	2529	1
1846	Medium_contig_2244	TCCAATGAACATGGCTGG	58.947	GGAACCACCATAGCTTCAAAA	59.077	327	(GTA)4	3	614	625	1
1847	Medium_contig_2247	TCATGCCGATATTTTCATTCTTT	59.83	GGTTTCTTCCCCGCCTTA	60.006	262	(T)12	1	894	905	1
1848	Medium_contig_2247	TGCATGCAAAACAACTTTGA	58.882	TAGCCGTTGGCACTTGAA	58.939	256	(T)12	1	1580	1591	1
1849	Medium_contig_2248	ACGGCTTGAGGGGAGTGT	60.678	TGGCTCGAGAGGAGGACA	60.664	189	(A)12	1	342	353	1
1850	Medium_contig_2248	CCATCGTTTCGAGTAGGGTT	59.052	TGTCCAATTTATGAAGCAGAGG	59.225	288	(TA)9	2	1665	1682	1
1851	Medium_contig_2249	AACCTGAAATTCCATCAAGCA	59.56	GGGAGTGAGATGGAGGGC	60.584	307	(TAT)4	3	2218	2229	1
1852	Medium_contig_2251	GGAGCCAGGGGGTATTTG	60.272	CGGTCATGCAAACCCCTA	60.471	335	(ATG)4	3	776	787	1
1853	Medium_contig_2251	ACCACCGTGATTTTCCCC	60.578	TTCCGTGGGCCTAAATTG	59.469	256	(ATTTT)3	5	2282	2296	1
1854	Medium_contig_2252	CGAACTTGAAGAGTTCCGCT	59.615	AGGCACTAAGGCCACAGA	56.863	158	(AATA)7	4	1469	1496	1
1855	Medium_contig_2256	TGCCAATAGCTGGTTCTCAA	59.42	TGCCATGGCTATGGTGTG	60.071	108	(TTAGGA)3	6	105	122	1
1856	Medium_contig_2257	TGATGCAAAGGAAGCACAAG	59.988	TTTGGGAGGGAGATTTTGG	59.849	347	(CCCTC)3	5	1419	1433	1
1857	Medium_contig_2259	GTTCTGGTACGCGGTTCG	60.263	AGTGGTGTTCGGTGCCAT	59.962	200	(A)12	1	2077	2088	1
1858	Medium_contig_2261	GCGTGCTCATGAGTGTGG	59.981	TTTTGCCCGATAAGCTGC	59.914	169	(AACTCA)3	6	2413	2430	1
1859	Medium_contig_2268	TCCTCTACACACGGGGGA	60.038	GCCCGAATTTTGAACTGG	59.049	296	(TA)6	2	361	372	1
1860	Medium_contig_2273	CGGGTCGGGTCTTAGCTT	60.21	TGTGCTGCAACCGTTGTT	59.868	236	(TTC)4	3	734	745	1
1861	Medium_contig_2274	TCTTTCCTTCTCTTTCCCCC	59.623	CAATCAAATTGCCCCCTG	59.852	297	(CT)7	2	41	54	1
1862	Medium_contig_2275	AGAATGGCAGCAAAGCCA	60.504	CGATGATGATGAACCCGAG	60.015	327	(A)15	1	2139	2153	1
1863	Medium_contig_2276	TGGTTGTTGTTTATTGAGAAAATGA	59.809	AACGAAAAGAGTATCGTGGATGA	60.014	277	(A)14	1	1910	1923	1
1864	Medium_contig_2276	CATGCGTGAAACGGTCAA	60.248	GTTCCAGGCCTTCCTCCT	59.18	270	(AT)8	2	2299	2314	1
1865	Medium_contig_2278	CGGTTTGTGTGGCAAATG	59.51	TCGGTCAAGGACCGGATA	59.998	328	(T)12	1	2327	2338	1
1866	Medium_contig_2279	TCACGTCTAGGAGTTTTATATTCGC	60.059	GGGTCCGTTTGAATTGATTT	58.74	262	(TTG)4	3	268	279	1
1867	Medium_contig_2279	TTTCTCCTCTCCCAATTTGC	59.244	TGGAAGACACGGCAACCT	60.246	126	(A)17	1	1404	1420	1
1868	Medium_contig_2279	TTAGTGGGGTTTGGTGGC	59.343	TGTCATGACCCACATCAAAA	58.292	349	(TA)6	2	1926	1937	1
1869	Medium_contig_2281	CATCTGGTGCTTCAGGGG	60.197	CCACTCCCCCTTCTCGTT	60.04	218	(CTT)4	3	231	242	1
1870	Medium_contig_2282	GCAGTGGGAACGAGAGGA	59.911	CCACCGCGAGCTACATTC	60.376	271	(A)12	1	912	923	1
1871	Medium_contig_2287	ACCCGCATGCAAGATAGG	59.629	TGCTGTAGCTTTTTGGCCT	58.663	342	(GATAG)4	5	641	660	1
1872	Medium_contig_2291	ATGCAGTGCAGTGGGGTT	60.121	GGCGGCTATCCCGATATT	59.846	296	(AC)7	2	1935	1948	1
1873	Medium_contig_2295	TGCAATGCTAGAGCACAGG	58.69	GCTTGTCATCAGCCGCTT	60.104	303	(ATAGT)3	5	957	971	1
1874	Medium_contig_2297	AAACCACCGCGTCAAAGA	60.24	CCCGAAAAAGTTTCCGTTT	59.05	296	(AG)9	2	249	266	1
1875	Medium_contig_2297	TGGATTCTCTGTCCCCCA	59.969	GGCCCTAAGGCCATTTTT	58.974	210	(TTTGT)3	5	1688	1702	1
1876	Medium_contig_2298	GAGGGCGCGTTGAAAATA	59.769	CAGTGGGAAAGGTGGTGG	59.921	283	(CAC)4	3	929	940	1
1877	Medium_contig_2302	TCCGGCATTGAACCATCT	60.006	GAAGGGGAAACCCTTGGA	59.832	162	(GA)13	2	1367	1392	1
1878	Medium_contig_2303	TGCAACCATTGATTTGGG	58.831	CGATTTTACGCCGGGTC	60.018	329	(A)12	1	675	686	1
1879	Medium_contig_2303	AAACCGACCGAACAAGCA	60.24	GGATGACGCGTAAAACGAA	59.679	348	(A)12	1	1124	1135	1
1880	Medium_contig_2303	GAGCCGTTTGAATTGATATGTTT	59.411	GACCGGGTTTGGTTCTCC	60.303	331	(T)12	1	1642	1653	1
1881	Medium_contig_2303	AGAGGGGTGAGATCGGCT	59.749	CATCAATGATTCCTCAAAATCG	59.411	185	(A)15	1	2646	2660	1
1882	Medium_contig_2308	TCGTTGAACTTGACACACTGG	59.779	CACCACCACCCCAACAAT	60.063	217	(CTT)4	3	409	420	1
1883	Medium_contig_2308	CTCACGGGCCCCTTTACT	60.065	TCGATCGCCAAACAACAA	59.757	349	(TAT)17	3	1087	1137	1
1884	Medium_contig_2310	ATGGGAGTTTCAGCCCCT	59.46	AACTCAAGACCTGCCGGA	59.34	299	(T)13	1	637	649	1
1885	Medium_contig_2314	TTGCAATGATTTGGCACA	58.062	GGCATGCGTCTCCCAATA	60.596	298	(T)13-(ATT)9	complex	2511	2569	1
1886	Medium_contig_2315	GGCACAGGCAAACCAAAC	60.096	CATGCTGCAGATGTGGGT	59.16	123	(AT)7	2	1223	1236	1
1887	Medium_contig_2319	GGCGCGAACAACAACATA	59.232	TCTTGCAACATTTTCATTCCA	59.147	243	(TATGG)3	5	725	739	1
1888	Medium_contig_2322	CCCAAAATTGGGTATCTCCAT	59.896	TCACTGCCCCTGTTTTCC	59.605	293	(AT)6	2	865	876	1
1889	Medium_contig_2322	CGCCCCCTTAAGTTTGCT	60.206	GTGAACTTCCCTGCCCCT	60.048	190	(A)15-(A)14	complex	1401	1460	1
1890	Medium_contig_2324	GATTCGGTTGGGGTCCTT	59.713	GGATCATGGTCAACCGGG	62.179	279	(AATA)4	4	1069	1084	1
1891	Medium_contig_2325	TCACTTAATTTTGATGCTATTTCAA	57.253	CTTTCAAAAGCACGCGGT	59.988	327	(A)13	1	629	641	1
1892	Medium_contig_2325	CTGCTTTGAGAACCGCGT	60.136	GAGCCAGACAACGATGGAA	59.778	157	(ATTTT)3	5	804	818	1
1893	Medium_contig_2331	TGCGTGAAACTGCGTGAT	59.986	GCAACTTATCAACCGCCC	59.079	237	(TTTTA)3	5	112	126	1
1894	Medium_contig_2331	AGTGGGCGTGGGTGATAA	59.918	CATCAACGACCGCCTTTC	60.201	113	(GTT)19	3	1174	1230	1
1895	Medium_contig_2331	GGAGGACCAAGCGGAAAT	60.011	GCCTTTAGGGCAAATGTTGA	60.074	282	(ATA)4-(AT)14	complex	1837	1918	1
1896	Medium_contig_2331	GGAGGACCAAGCGGAAAT	60.011	GCCTTTAGGGCAAATGTTGA	60.074	282	(AC)6	2	1919	1930	1
1897	Medium_contig_2331	CGGCTGCTGTCAGAGTCA	59.831	ACCGCCTTTCAAACACCA	60.088	124	(GTT)4	3	2498	2509	1
1898	Medium_contig_2333	ACACCTCCCCTCCCCTTT	60.706	CCTCCTTCCTCCTCCCAC	59.561	294	(TTA)4	3	105	116	1
1899	Medium_contig_2333	GTGGGAGGAGGAAGGAGG	59.561	TCGACTTAGGTGGCCGAT	59.193	178	(TAA)5-(AAAT)4	complex	437	489	1
1900	Medium_contig_2342	GAGCCACTTCCAGAGCCA	60.071	ATGGTGAAGGGGGTGGAT	59.983	130	(CCA)5	3	2621	2635	1
1901	Medium_contig_2343	CCAAATGTATGTAATCCAAACCC	59.386	TGTGACGCATCATGTGTTTTT	60.027	309	(ATATT)3	5	264	278	1
1902	Medium_contig_2344	ATTGGAGTGGTCGGGGTT	60.176	AGCGTTGGAGTCAACCAA	57.714	337	(AT)13	2	389	414	1
1903	Medium_contig_2344	TGTTGTTTATGCTGTTGACAAAAA	59.612	CCGGCAAGACTAAAGCCA	59.941	183	(TCTTTC)3	6	1973	1990	1
1904	Medium_contig_2345	AAAAATGAAAGTCACGGGAT	56.135	CCGACAAATGTGCCAGTG	59.652	189	(AT)7	2	568	581	1
1905	Medium_contig_2346	TGCCCCTTTGATGCTCTC	59.875	TTACCTCGTGCAGCAGCTT	59.755	236	(TTAT)5	4	567	586	1
1906	Medium_contig_2348	GATTCATCAGCGAAGGATCA	58.748	ATGGGGGTGGTAAAGGGA	59.98	190	(GA)11	2	1426	1447	1
1907	Medium_contig_2351	GGCACAAACTTAGGCGCA	60.958	AAAACGAATTGGGCTTCAAA	59.564	308	(T)13	1	2090	2102	1
1908	Medium_contig_2354	TGTGGTGCTGTGTTGGAAA	59.689	TGCAGAAAATAACTTCAAATCGAG	59.802	336	(AAATA)3	5	2032	2046	1
1909	Medium_contig_2354	TTGGTCGTCGGCTTTCAT	60.201	GGCCTTAATACGGTGAGCC	59.542	323	(AAAAT)3	5	2270	2284	1
1910	Medium_contig_2357	TTCCACACTCTCCCACTCAA	59.23	CCGACTCTTCCTTTTTCGAG	59.049	188	(ATT)4-(AT)12	complex	796	865	1
1911	Medium_contig_2357	GACCCCATAATCACCCCC	59.797	TGGGTAAGGCATAGTCCCC	59.759	104	(AC)6	2	1415	1426	1
1912	Medium_contig_2361	CGACAAATAAAAAGGAACGGA	59.107	CCCACCGCCATATCAAAA	60.275	313	(AAACA)3	5	71	85	1
1913	Medium_contig_2361	TTCCCCTTTTTGGTGGCT	60.43	TGATGAATGTATGCGGCCT	60.049	344	(A)12	1	2406	2417	1
1914	Medium_contig_2365	CGCGGCTTTTGGTAACAT	59.688	CCACCAAGGTGAACCAGC	60.088	251	(GAT)5	3	612	626	1
1915	Medium_contig_2366	TTTGGGCTCAGAAAATCCC	59.999	TCAAGGGAAATACCGCCA	60.002	258	(TTTTA)3	5	1287	1301	1
1916	Medium_contig_2369	GGTGCTCTGTTTTGGGGA	59.605	TGGCATTGTTGTCGTCGT	59.658	305	(ATT)4	3	78	89	1
1917	Medium_contig_2369	CGTCGTGCTCCTCAAACC	60.402	TGCTGCACGTTTTAGCCC	60.958	198	(T)12	1	873	884	1
1918	Medium_contig_2371	CACGCCAACTTCCCATTT	59.496	CTGGTGTTGTGAGTTTGTTCG	59.245	268	(TTTA)4	4	1943	1958	1
1919	Medium_contig_2373	GCATGGTAGCATTGTGGATG	59.955	CCAAACAATGCTTGCCTCA	60.796	345	(A)14	1	311	324	1
1920	Medium_contig_2373	CACATGGCCATCCACTCA	60.043	CGAAAGTGTGGCCCATTC	60.048	278	(TTGAA)3	5	559	573	1
1921	Medium_contig_2373	CACATGGCCATCCACTCA	60.043	TCCAATCGTTTTCCCCCT	60.25	340	(AATGG)3	5	689	703	1
1922	Medium_contig_2374	TTCCTCCAGAGAATGCCG	59.868	TTCCTGGTCGTGGTCCAT	59.885	101	(GAG)4	3	1874	1885	1
1923	Medium_contig_2376	GCGTTTGTGGGGTTATTGA	59.385	CCGATGCCATAAAATGTCCT	59.784	350	(AATTC)3	5	356	370	1
1924	Medium_contig_2377	TTTTGGGTGTGGGCAACT	59.935	GAGAGCTGGGACGGACCT	60.359	188	(ATATA)3	5	262	276	1
1925	Medium_contig_2377	TCCAACGGTGGATTTTGT	57.241	ACACAACACCCATGCCAA	59.325	236	(AT)8	2	1467	1482	1
1926	Medium_contig_2379	CCAATTGAGCTATGCTCACAGA	60.407	GCCCATATTAGACAGGCCC	59.358	229	(A)13	1	564	576	1
1927	Medium_contig_2379	CGGGCCTGTCTAATATGGG	60.294	ATCTGCTTCAAGCGGGG	59.884	184	(T)12	1	810	821	1
1928	Medium_contig_2379	CACCATGAAAGGATGCCC	59.85	AAGTGGCACATTCGAGGC	59.794	333	(AAAAT)3	5	2554	2568	1
1929	Medium_contig_2380	GGGACCTTTCCACTCTTATGC	59.954	GTCAAGCCCCTGCAGAAA	59.918	328	(AT)7	2	911	924	1
1930	Medium_contig_2385	ACACCCCTAGTCGCACCA	60.113	TGGGCGCATAAAGAAGGA	60.298	228	(AATA)5	4	1139	1158	1
1931	Medium_contig_2386	CGGTCCAAACATAAGGCG	60.065	AAGTGTTTGAGCTATTTATGCAACA	59.323	319	(T)16	1	186	201	1
1932	Medium_contig_2393	TGGAATCCAAACTCCACAAA	58.947	TGATTGATGTTTGGGAATGG	59.175	332	(CT)8	2	767	782	1
1933	Medium_contig_2393	CTCATCGGGGAATTTTCTCA	60.006	CCCACCTAGCTGCCTTCA	59.935	335	(ATTTT)3	5	1897	1911	1
1934	Medium_contig_2399	AGGTTCGATCCTCATTGCC	60.026	AGCTGGTTTTCCTTGGGG	60.042	132	(A)12	1	1213	1224	1
1935	Medium_contig_2399	CAAACGTCTCGGAGGCAC	60.402	TCTGCGTTGCTCCATTTG	59.49	274	(TAA)6	3	2574	2591	1
1936	Medium_contig_2400	TTGTGGTAATGAGGTGTCGG	59.415	AATCAATTTATGTACATGACAACGC	59.269	100	(TTTAG)3	5	2639	2653	1
1937	Medium_contig_2401	GCGCCGTAGATTCAAGAGA	59.116	TCCTTTGCTTTTGAACTGGAA	59.847	298	(AGAAA)4	5	150	169	1
1938	Medium_contig_2403	CTTTCGTGCAGAGACCTGG	59.555	GCAAACAGGAAGCCACCA	60.818	302	(T)17	1	1767	1783	1
1939	Medium_contig_2405	TCATCCTTGAAAGCATCACAA	59.262	TGCCTGATGCCTTGGACT	60.363	305	(A)12	1	753	764	1
1940	Medium_contig_2408	TTGGAGGCTGTTACATTGG	57.104	TGCTCCTCTCATCATCACCA	60.363	179	(AG)17-(TAAT)4	complex	690	759	1
1941	Medium_contig_2408	TGAATTAAGCACATTGGAGCC	60.089	TTGGTGATTGAATTTTCCGA	58.94	306	(ATAAA)3-(ATAAA)3	complex	1149	1207	1
1942	Medium_contig_2408	GCGGAACACCCTACCAAA	59.496	CAATCTCCACCCAGCCAC	60.046	276	(A)12	1	2013	2024	1
1943	Medium_contig_2408	GTGGCTGGGTGGAGATTG	60.046	CATGTTTCGAGCTGCGTG	60.139	319	(TAAT)4-(CTTGCA)4	complex	2184	2251	1
1944	Medium_contig_2410	GAAAATCTTAGGGCCTGTTTGA	59.609	TGATTTGTGCTTGGGTCG	59.165	315	(GAAAAA)3	6	223	240	1
1945	Medium_contig_2414	ACATGCCGCAGAAAGTCC	59.794	TGGCATAAACACTTGTGAGACTG	60.218	345	(AAC)4	3	1907	1918	1
1946	Medium_contig_2414	TGGCCACGATATTCCACC	60.291	AAGGCAAGCATCGCAAAC	59.955	350	(A)15	1	2204	2218	1
1947	Medium_contig_2415	CCTGGCTGGCTTAGGGAC	60.758	CACCAATAGCTTTTGCTCCA	58.917	232	(ATG)4	3	2143	2154	1
1948	Medium_contig_2416	AACACCCTCTCTTAAACTGGA	55.547	GCATTGGCTAAGACTGGCA	59.964	246	(AT)8	2	42	57	1
1949	Medium_contig_2419	CCAAATGCATTGTTGTTGAGA	59.576	TCAAAGAGGCGAGTGTGCT	59.717	348	(A)13	1	1246	1258	1
1950	Medium_contig_2419	GACAAACTTTCGATGCTCCC	59.676	TAAACAGTGCATCCGGGG	60.471	297	(TAT)4	3	2264	2275	1
1951	Medium_contig_2421	TCCTATTCCACCCATGCC	59.248	CCATCTCATCCCATTGAAAAG	59.373	288	(AAAT)5	4	1547	1566	1
1952	Medium_contig_2421	CCAATGTCTCCGCACGTA	59.193	CCTGAGGGCTGAGACACAA	59.963	346	(T)12	1	2134	2145	1
1953	Medium_contig_2422	TTCGTGCTATGCACGCTAA	59.175	TTTCCAAAAGCCAAAACCC	59.902	349	(GGT)4	3	1176	1187	1
1954	Medium_contig_2422	AAGGGTTTTGGCTTTTGGA	59.532	TGCTTCAGGCTCGACAGA	59.325	312	(ATG)4-(TTG)4	complex	1492	1563	1
1955	Medium_contig_2423	TCATGAGTCCATCCGCTG	59.244	CATTACAAAGTTCATTTCAGGTGC	59.939	109	(TAT)4	3	1998	2009	1
1956	Medium_contig_2426	TGCACATCGTGAAAATGTCTC	59.713	CAGCTGGTGCTGACATGG	59.973	321	(A)12	1	744	755	1
1957	Medium_contig_2426	GGTAGCAGGGTGGCATTG	60.072	TGAAGAAAGAACATGTGGGG	58.541	192	(TATAC)3	5	1080	1094	1
1958	Medium_contig_2426	TGGTTGGAGTTTGAATCCACT	59.439	CACCGGTGTAATTTGATCCC	60.051	220	(AT)8	2	2304	2319	1
1959	Medium_contig_2428	AATTGGACGGTTGGATTGA	58.758	TCAACCACAAAGCAGGGG	60.654	273	(T)13	1	715	727	1
1960	Medium_contig_2428	CCCCTGCTTTGTGGTTGA	60.654	TTGCAGCACCAGACGTTC	59.52	233	(A)14	1	985	998	1
1961	Medium_contig_2430	CGAACCATTAAACTGAACCGA	59.982	TCGTATCAATGGGGTGGG	60.129	181	(CGAAC)3	5	105	119	1
1962	Medium_contig_2432	TGCCTTTAATGGTGAAAACCT	58.616	GGAGCGGAAATCATGGTG	60.006	348	(TC)6	2	1709	1720	1
1963	Medium_contig_2434	CCTACCAAATTCAGCGCC	59.226	AACCTGCTTGCCCATGAA	60.201	193	(TAC)4	3	162	173	1
1964	Medium_contig_2436	GTAGGGTAGCTAACAAAAGAAAAA	55.497	TGGGAAATAGGAAAATAGAGTGGA	60.189	134	(ATAAG)3	5	84	98	1
1965	Medium_contig_2436	TCCACTCTATTTTCCTATTTCCCA	60.189	CGTGCTTTGATGTCTGATTCC	60.651	334	(A)13	1	406	418	1
1966	Medium_contig_2436	TGCTCTGCGGATAGGTGA	59.004	GCTCTCAAGCGCGACTCT	59.557	333	(TGTGG)3	5	1567	1581	1
1967	Medium_contig_2436	TGCTCTGCGGATAGGTGA	59.004	GCTCTCAAGCGCGACTCT	59.557	333	(TTTTG)3	5	1746	1760	1
1968	Medium_contig_2436	ATTGGTGACATCCGCACC	60.349	AAAGGTTGGGTGATGTTTGC	59.836	324	(ATG)4	3	2539	2550	1
1969	Medium_contig_2437	AAAAGGGAAAGAGGACGCA	59.799	AAGTCTCATGTGTGACATTGCC	60.043	327	(TC)7	2	583	596	1
1970	Medium_contig_2437	TTGGGTGGAGGGAACTCA	60.012	CCCGTTTGCCTTTCATTC	59.049	341	(AT)11	2	2548	2569	1
1971	Medium_contig_2438	TTCAAAGTGCCACGCTCA	60.113	TTGTTCACCCTGCTGCAA	59.952	312	(T)13	1	1216	1228	1
1972	Medium_contig_2438	TTCAAAGTGCCACGCTCA	60.113	TTGTTCACCCTGCTGCAA	59.952	312	(ACA)4	3	1230	1241	1
1973	Medium_contig_2438	TTACGGTCCGAAACCGAG	59.642	AGGATCCGAAACGCTGTG	59.787	132	(T)12	1	1839	1850	1
1974	Medium_contig_2438	TCCGGATATTTGAGGGCA	59.962	ATGCCCATTTGTCCAACG	60.33	230	(CCGGC)3	5	2035	2049	1
1975	Medium_contig_2441	GCTCCTTGCCACTTGAGC	59.663	AATTTTTGTGAGCAACTTGATG	56.991	327	(AAAAT)3	5	902	916	1
1976	Medium_contig_2442	AACAGTACCGCTGCCGTC	59.862	AGGATGGCGGTTTTCCTC	60.011	228	(ATT)4	3	939	950	1
1977	Medium_contig_2443	TCATCGCTAACGACGGTG	59.355	GCCAGGGCATGACAATCT	59.591	347	(AAAT)4	4	913	928	1
1978	Medium_contig_2443	AAAGCCACTGCTCTCTCCC	59.545	AGCATGACATGTTGAGAGGAA	58.301	171	(CT)17	2	1412	1445	1
1979	Medium_contig_2445	TGTGTCATCGTCGCAGAAA	59.969	GACGCCGCAAATTTCAAC	60.205	128	(GTA)5	3	2081	2095	1
1980	Medium_contig_2447	CCCGTGCTATTATGCAGGA	59.655	TTGGAAAAATGGTAGGTGTCG	59.847	289	(GATAT)3	5	852	866	1
1981	Medium_contig_2448	AACAGGGACCAAAACTGCAT	59.454	GGCAAAAGAAAGGGAATGAA	59.135	280	(A)15	1	2296	2310	1
1982	Medium_contig_2450	TGGAGAGCAGCAACCAAA	59.029	TGCATTGCACTTCTCCCTC	59.934	154	(ATC)4	3	67	78	4
1983	Medium_contig_2451	TTATGCATTAATATGGATGATTTTT	56.112	TATCCAGACCCGTGCCAT	59.875	188	(AT)6	2	152	163	1
1984	Medium_contig_2451	TTGTCTTGTGATCGTGTGCTT	59.354	CCGGTTGACTACTGCACG	58.811	311	(AT)6	2	1317	1328	1
1985	Medium_contig_2452	TCAGCTGAGGGGATGGAG	59.859	AATGTCGCTTCCAATGCC	59.61	203	(ATG)4	3	1958	1969	4
1986	Medium_contig_2453	TTCAAATTTCAAACCCTGCAT	59.442	TCCTTTGCTCCAAGGGACT	59.788	347	(ATTT)4	4	1454	1469	1
1987	Medium_contig_2454	ATTGGCTTGATGCGAAGG	59.756	AACTCCGTTCCACCACCA	59.929	304	(A)15	1	865	879	1
1988	Medium_contig_2454	TGGTGGTGGAACGGAGTT	59.929	GAACCAGAACCAAAGTGAAACA	59.122	221	(ATTTT)3	5	1168	1182	1
1989	Medium_contig_2454	GAGCATCAAGGCATCAAGG	59.337	CGGAGGGCAGCCATATAA	59.598	296	(AATA)4	4	2397	2412	1
1990	Medium_contig_2457	CGCCTGAATATGCAATGG	58.594	ACGTAGGCTTTTCCCCAA	58.145	280	(TA)6	2	596	607	1
1991	Medium_contig_2457	TGTTGGGTTGCTTTATTGGA	59.013	TGTGTTGGGTGGTGGTTG	59.796	332	(TA)14-(TA)9-(TTATT)3	complex	1428	1549	1
1992	Medium_contig_2457	TTCACACCCTTTTTGAAATCG	59.961	AAAACATGGGTTGGGGGT	59.879	289	(CCATAT)3	6	1663	1680	1
1993	Medium_contig_2458	GCTGCAACAAGGCATTCA	59.495	TGTCGATGCCCAAATGAG	59.113	124	(T)14	1	1505	1518	1
1994	Medium_contig_2459	TGTGTGTAAAGTGTGTTGGTATGC	59.893	CGGTTCTGGTTCGGTGTC	60.088	328	(TATTT)3	5	1100	1114	1
1995	Medium_contig_2460	GGGTTTGATTGGGTTACCG	60.037	GGCGGTCTAAGCCTCCAG	60.903	341	(AAGA)4	4	212	227	1
1996	Medium_contig_2461	TCTTCTGCATCCCATCCA	58.581	GACATCAAAAGAAGGAGTATCAA	55.23	350	(TA)7-(TA)8	complex	216	315	1
1997	Medium_contig_2461	AGAGGAAGGACAAGGCAGC	59.545	AAATTTGTTGCCACACGGA	59.956	287	(TG)6	2	702	713	1
[truncated: 62,789 more rows]

## Sheet: Part 2
	Contig	Forward primer	Tm	Reverse primer	Tm	Product length	Motif	Basic motif length	Motif start	Motif end	No. of T. medium PCR products
64787	Medium_contig_600016	GCTTTGCTGAGGATGAAGTTG	60.008	CTCGTGTCGCGCCTATC	59.02	222	(AC)7	2	228	241	1
64788	Medium_contig_600027	TGGTCGTATTCGGATGGG	60.282	TGCATGTGACTTGTCAGCC	59.37	187	(GTCTTA)4	6	155	178	1
64789	Medium_contig_600043	CGGACACGATACTTCGCC	60.225	AAAAACCAACTTTGGTCCCC	60.068	166	(AAAAT)3	5	119	133	1
64790	Medium_contig_600066	TGCTCAAACCACCTATGCC	59.664	TGTGATGCTGAGAAAGAGGG	58.957	100	(CT)21	2	128	169	1
64791	Medium_contig_600076	GGCCCCTCAAACTTACGAA	60.059	TGTTCAAGCCTGCTGCAAT	60.555	115	(ACA)4	3	158	169	1
64792	Medium_contig_600100	TTTTTCCAATTGTACCTTCCTT	56.9	GGGACGGGGTACTATTATTCG	59.58	114	(ATT)12	3	46	81	1
64793	Medium_contig_600128	CGGTAAACTCATCTTCCGC	58.312	AGAACTGACCCCCGAACC	59.896	109	(T)12	1	65	76	1
64794	Medium_contig_600148	GCTGCACTCTTTGCTCTGC	60.032	GGAGTTCAAACCACCGGA	59.446	167	(GATA)5	4	112	131	1
64795	Medium_contig_600150	TGACCACAAATGGGACGA	59.409	CGTAAACCCACACCCTGC	59.96	145	(AAAGAG)4	6	104	127	1
64796	Medium_contig_600162	CGTTGGAGTTGCCCCATA	60.471	AGCTCTTCTTTGACACATCAAT	55.705	158	(TA)7	2	128	141	1
64797	Medium_contig_600170	AGGAGGGCGCAGATTTTT	59.773	TGGTCCCTTTTGTCCCTTT	59.366	187	(AAT)13	3	70	108	1
64798	Medium_contig_600172	AAAAATAACGAACATTCATGAGAGA	58.337	CCCCTTCCTCTTCTCCGT	59.176	128	(AG)7	2	54	67	1
64799	Medium_contig_600199	TGCCTAAAATTCAATACCAAAACA	59.792	CCCCAAGGACGTGTGTGT	60.43	171	(TTG)4	3	38	49	1
64800	Medium_contig_600201	AGCTTCCATGGCAACACC	59.637	TCTTCCAAGGCAAGCCAG	60.064	132	(TTC)4	3	127	138	1
64801	Medium_contig_600230	TCACCATAGGTGACTTTCCAAG	59.097	AACGGAACACATCACTTTTTGA	59.517	160	(AGA)4	3	148	159	1
64802	Medium_contig_600232	GGCCTTGAATAATGCCCA	59.43	GGGTCCGTTTGAATTGATTT	58.74	222	(TAA)4	3	66	77	1
64803	Medium_contig_600263	CAATTTGGGCCATAACCA	57.742	CTTTTTGCAAGCGATTTTCA	59.074	208	(GAA)4	3	182	193	1
64804	Medium_contig_600376	CGTGCCAGGAATTTCACC	60.048	GAGGAAGCTTGACCCTTTC	56.451	127	(TC)6	2	226	237	1
64805	Medium_contig_600379	CATTTTTGATCGGACGGC	60.009	GCAGGGAGAACCCACCTT	60.048	168	(T)12	1	161	172	1
64806	Medium_contig_600389	AGGCCCAAGGTTTGGAGA	60.59	CTCCGACACACACTCCCC	60.088	122	(AAG)4	3	38	49	1
64807	Medium_contig_600429	GGACTCACTAGCGCCGAA	60.096	GCCTGACTCCAGCTCCAA	60.071	156	(GGA)4-(GGA)5	complex	85	132	1
64808	Medium_contig_600430	TGGGCCACATCATCATTTT	59.723	GCATCATAACCGCCTTGG	60.033	198	(TCT)4	3	57	68	1
64809	Medium_contig_600440	TTCAGAAGTGCTCCAATCCA	59.369	GGGTTCTTGAATTGATTTGTGA	58.928	113	(ATT)5	3	72	86	1
64810	Medium_contig_600449	ACTGCATGCACGGTTCAA	59.823	GCCTATGTCCTCCAGTCCG	60.628	106	(CCGGT)3	5	218	232	1
64811	Medium_contig_600477	CACAAATCATGGGTTTGAAGG	60.213	TTTCAACAAAACACCCACCA	59.834	220	(ATCT)4	4	46	61	1
64812	Medium_contig_600487	CCAAACTATTTCCACGCCA	59.528	TCGATTTCGCCCAAACAT	60.009	169	(TTAT)5	4	106	125	1
64813	Medium_contig_600492	CTCTCCCTCCCTCCTCGT	59.299	AAAGAAAAGAAATGCCTTTATGA	56.468	104	(TTTTA)3	5	68	82	1
64814	Medium_contig_600510	TGATGTCACCTCCACATCAAT	58.79	CCAAACACACTTACACACCACA	59.43	239	(TTAAGT)3	6	193	210	1
64815	Medium_contig_600512	AAAATTGTGATGACCAAATTGAA	58.397	TTCTGGGTGTTGATTTGAAAAA	59.469	151	(TACAA)3	5	213	227	1
64816	Medium_contig_600550	TGCTGATAGGTGTTGACCC	56.981	TTTCAATCAGCATATTTTATTGCTT	58.416	189	(A)16	1	168	183	1
64817	Medium_contig_600559	TGTACCCTTCACGCCTCC	59.631	TGTGTGTGTGTGTGAGAGAGAGA	59.553	250	(TC)9	2	214	231	1
64818	Medium_contig_600580	TGAGTTTTTCTTTGTTTCTATTTGA	56.585	CCAACTTCATTTTCATGATCCA	59.801	237	(AAAAT)3	5	96	110	1
64819	Medium_contig_600588	CCGAACTTTTGGCTCACTG	59.425	TGTGTTGTTCAACTGATTGCG	60.748	179	(TTAT)4-(T)13	complex	49	95	1
64820	Medium_contig_600601	CCAGAAGTACACTCCACCAAAA	59.142	GGAGGCCCTCTTGTTGCT	60.349	187	(A)12	1	53	64	1
64821	Medium_contig_600604	CCGAAATTTTCTAGTTACACCCC	60.114	TGACACATTAATGGAGTTTGTGA	58.068	193	(TC)6	2	182	193	1
64822	Medium_contig_600633	CCTGCTCCGTTTACTCCG	59.389	CAGAAACACGTCACAGGGG	60.137	245	(TC)6	2	135	146	1
64823	Medium_contig_600635	TGCTGCCGTCAGTTTCAA	60.113	CATATACTGAGCATGAAAAAGAAAA	56.919	198	(T)12	1	220	231	1
64824	Medium_contig_600641	AACTACGGGGCGGATACC	59.773	GGGTTGGTTTTGCCTTCC	60.295	182	(A)15	1	63	77	1
64825	Medium_contig_600645	GACCAATTCATTGTTGGTCG	58.824	GAGATTGTGTTTAAACTTTGAATTG	56.343	184	(TAG)4	3	41	52	1
64826	Medium_contig_600658	ACCAACCAACCAACGTGC	60.426	GAATGAGGAACCATCATTTTCA	58.882	104	(TCA)4	3	145	156	1
64827	Medium_contig_600666	ATGCTGATGCTGGGGTGT	60.079	GGTAAACGATAAATTTGTGCATGA	60.133	172	(TTTTTA)3	6	145	162	1
64828	Medium_contig_600688	GGTTAAAGTGTTATCCACCGC	58.504	TACCGGGCACGTACCATT	59.799	175	(ATA)10	3	152	181	1
64829	Medium_contig_600704	TTTTTCATTGAACCTAAAAAGTGG	58.695	TTGGAGTCAACCGATCCC	59.398	138	(AT)7	2	158	171	1
64830	Medium_contig_600716	ACCAACCGTGTGGTGATAAT	57.639	CTTACACGGTTATGCAGCAA	57.475	168	(TAA)5	3	100	114	1
64831	Medium_contig_600727	TTGTCTCTCTTGATTTTGCTGAA	59.144	TGGTTACAGAGTGAGCGCAT	59.47	222	(TA)6	2	93	104	1
64832	Medium_contig_600738	AACAATGTTTATTAGCCAGAACAAA	58.332	TCAAGAGGGGTGATTCCG	59.553	147	(CT)6	2	158	169	1
64833	Medium_contig_600748	TGGCTGCGTTATATTGTCCA	60.096	GCTGTCGCGGCTTAAGTG	60.709	131	(AGAT)5	4	96	115	1
64834	Medium_contig_600751	CAAATAAACAACTTGCGAACCA	60.034	AGCGCATAAGATCCGTGC	59.939	103	(AT)6	2	153	164	1
64835	Medium_contig_600759	CAATCGGCGGTTCTTTGT	59.648	TTGGGTGAGGAGAACCCA	60.012	195	(ATG)13	3	158	196	1
64836	Medium_contig_600767	CCTCAATTTCGTTCAGGTAAA	56.921	TCCAAGCCCCTCACAACT	59.18	242	(TTTTA)3	5	152	166	1
64837	Medium_contig_600781	CCACACAAGACCACTCCTGA	59.705	TGGCATGTATGTATGTGTTGTGTT	60.103	134	(AG)12	2	172	195	1
64838	Medium_contig_600783	CCTTTAAGGTGGATTTTCTAGCC	59.551	TCAATCATGCCTCCCAGTC	59.575	101	(A)12	1	50	61	1
64839	Medium_contig_600795	TGAGATTCAAAAGGGTAATGTGAA	59.878	AATCCCACCCAGCTTTCC	59.862	215	(TTTGAA)3	6	117	134	1
64840	Medium_contig_600813	CGCTATTTTAGGGGACGC	58.335	GCTTGGGTTGCACGAAAA	60.79	214	(AACAAT)3	6	130	147	1
64841	Medium_contig_600835	CCAAGGAATGTGTCGTCG	58.558	CCTCATCAATGGGCTCAAA	59.589	216	(T)17	1	123	139	1
64842	Medium_contig_600843	ACTGTGGGGTCCACTGCT	59.06	TCCGTGGCAAATTTGGAT	59.859	219	(CAC)4	3	189	200	1
64843	Medium_contig_600872	CCACATAGTTGCAATGTTCCC	60.242	GCCACACTTGAGTGGTTTGTT	60.066	146	(TAT)5	3	86	100	1
64844	Medium_contig_600886	GGAGGTAGTCCACTGAGCGA	60.408	CACGGGGACAAACCTCAT	59.313	180	(ATTTT)3	5	73	87	1
64845	Medium_contig_600913	CCCTTGTTCCTAATCTTCCTCC	60.302	ACTTTCACCGCCCCTTTC	60.05	249	(GTTA)5	4	66	85	2
64846	Medium_contig_600930	AGCCTTCTGGGTTGCAAGT	59.859	TGTGTTCAAGCAAGCAGGA	59.097	217	(TCT)4	3	185	196	1
64847	Medium_contig_600941	CCCATTCAGAAAACAATCTTCG	60.821	TCCTAATCCATTTGGCTAACTAAG	58.032	177	(TA)12	2	119	142	1
64848	Medium_contig_600977	TGCTGCTGCTGTTGCTGT	60.52	TGTGAAAAGTGTGGTGAATTAGG	59.051	122	(TTG)5	3	202	216	1
64849	Medium_contig_600983	TCTGTGTTGAACTCGAACCG	59.873	CAAAAAGGTCGCACAATCTG	59.317	143	(TCGAC)3	5	157	171	1
64850	Medium_contig_601006	GGCGCAGCTTGTTAGCAG	60.855	CGCAGCTTGTTGTCCGTT	61.023	221	(TA)8	2	164	179	1
64851	Medium_contig_601023	CCCACCGTAACCGTGAAA	60.358	CGTGGGCCACCACTAAAA	60.507	180	(TGGCTG)3	6	200	217	1
64852	Medium_contig_601043	GCTATGGTGATCTTCTCCTTCC	59.198	TGCGTGTTTGTTCAACGTG	60.345	229	(A)13	1	140	152	1
64853	Medium_contig_601066	CAACAATGCCCAGCTTGA	59.328	GCTGCTGAATGGGTTGGT	59.637	148	(ATT)4	3	92	103	1
64854	Medium_contig_601073	TGCAAACATGGATGAAGACAA	60.104	GCAGATAGTGGGATGGCTG	59.208	220	(ATA)5	3	170	184	1
64855	Medium_contig_601073	TGCAAACATGGATGAAGACAA	60.104	GCAGATAGTGGGATGGCTG	59.208	220	(ACA)11	3	185	217	1
64856	Medium_contig_601124	GATGGTCCCCAAGTCTTTGA	59.903	GTGCTTGGTGGCTCGATT	59.794	170	(CT)7	2	133	146	1
64857	Medium_contig_601132	AGGGAAGGTGCTCGTGGT	60.678	GCACGGGCAAAGTGTCTA	58.352	228	(TTTA)5	4	36	55	1
64858	Medium_contig_601157	CACATCAACTCTTAATTGCCACA	60.046	TATACGCAGGAGTCGGGG	59.623	176	(A)13	1	114	126	1
64859	Medium_contig_601172	TCTTGGTGATGTTCTTCATCTTG	59.228	TGCAGCCATTGATTCATCC	60.589	183	(TTC)4	3	57	68	1
64860	Medium_contig_601175	TTCTTCGGGACTTGATGAAAA	59.671	TGTCACATTTTTCTCTCTGTCAAG	58.56	123	(AGT)4	3	166	177	1
64861	Medium_contig_601196	TCGGCGATAGACTGGTCC	59.743	TGAGGCCGGAGGGAGTAT	60.578	214	(CT)6	2	218	229	1
64862	Medium_contig_601212	TCCTTTTTGGATTGCGCT	59.35	AAAACCGACAATTTCGTGA	56.6	136	(GGAAAT)3	6	120	137	1
64863	Medium_contig_601215	GCGTGCTGATTGAAGCTG	59.225	TGTTGGAAGCAAAGAACCCT	59.711	156	(AT)7	2	133	146	1
64864	Medium_contig_601216	TGATTTCAAATTTTTAATTTCACC	56.534	CACAAAATGATATTTCACGCAGA	60.013	240	(TATTT)3	5	95	109	1
64865	Medium_contig_601223	AAAAGTTGGCCCTCACCC	59.903	GTCAATAAAATATTCTTACAGCCAT	55.139	241	(TTTTTG)3	6	199	216	1
64866	Medium_contig_601238	TGGGGTTCAAACTCCGAA	60.015	TCGACTTTTGTTAAGGGTGGA	59.595	107	(CCA)5	3	180	194	1
64867	Medium_contig_601242	GGTGAAGCTCCGCTCTGA	60.23	GCATCAACACGATGCGGT	61.748	153	(TA)9	2	44	61	2
64868	Medium_contig_601244	TGGCCGGAGTTGGTTAAA	60.042	TCACGCAAACACACCACA	59.184	125	(GTG)4	3	121	132	1
64869	Medium_contig_601250	TTTGAGATGAACCAAAACATTGA	59.483	TTTGGGGGTCAGCTGGTA	60.04	217	(ATT)4	3	72	83	1
64870	Medium_contig_601272	CCGAGAGATGGCCAGAAA	59.868	TAAGCTACCCACCCACGC	59.673	133	(TGG)4	3	109	120	1
64871	Medium_contig_601279	ATTTCTCGGAGGGCCAGT	59.612	AAAAATCGGTGGTCATTTGAA	59.306	242	(TTTC)4	4	68	83	1
64872	Medium_contig_601280	TGTGGAGGGAAAGTCACCA	60.071	ATTGGGTGGCTTTGTGGA	59.893	162	(CT)10	2	62	81	1
64873	Medium_contig_601288	CTGGCTCATCATCTGAATCAA	58.811	TCTGATGGCAACATTTGAAGA	59.262	112	(CTT)4	3	173	184	1
64874	Medium_contig_601308	ACGGCACTTATGCCAACG	60.687	TCAAAGCGGGTATTACAGAGG	59.234	190	(TC)13	2	170	195	1
64875	Medium_contig_601345	GATGGAAAATGCCCTCAAAA	59.878	GTTCTCGTTGGAGTCACCC	58.037	135	(TA)8	2	174	189	1
64876	Medium_contig_601377	GGCAGTGGCTGGATCAAC	60.214	TTTTCCCTTCTTTCCGGG	59.977	121	(T)12	1	201	212	1
64877	Medium_contig_601379	TACATGGGTTCGCGTGTG	60.113	GGCAAAAAGTATGCAAATGG	58.161	186	(TTTTA)3	5	219	233	1
64878	Medium_contig_601411	CCGCGTGCAGTGTATGTG	60.942	AGTCAACCCTGCCCAACA	60.088	146	(TGT)5	3	136	150	1
64879	Medium_contig_601460	TACCGGCGGAATGAATTG	60.422	TCTGCAATCTGAAAAACGAAAA	59.868	136	(TAAAAA)3	6	89	106	1
64880	Medium_contig_601468	TCCCAACAGTCGCAATCC	60.629	CCAGTTCCGATTGTCCCA	60.462	212	(TCAA)4	4	72	87	1
64881	Medium_contig_601474	GACAAAGAAATCTCGAGTGCAA	59.499	TTTCGCCAATGAAGGATCA	60.143	120	(AC)6	2	104	115	1
64882	Medium_contig_601492	GTCTCGCGCCATCTCATT	59.907	TGTCAGAATTGACCCCGAA	60.031	161	(TTTTTA)3	6	141	158	1
64883	Medium_contig_601493	CCCCCGTTTGATCTCATTC	60.265	TGGGCACCAACCAGCTAT	60.072	113	(A)12	1	118	129	1
64884	Medium_contig_601506	TCAGGTCTTCAAGCCAATCA	59.369	TCCTTTTTGTTTTTAGCGGG	59.227	254	(T)13	1	155	167	1
64885	Medium_contig_601509	GCGCCACTTTCAAGTCGTT	61.371	GGGTAATAAAGGAAATTTGGCA	59.255	159	(CTA)4-(CTA)4	complex	190	214	1
64886	Medium_contig_601515	TTTCCGAGCGAGATCCAG	60.023	AACGCCATCTTTCAACCG	59.648	163	(ACC)4	3	176	187	1
64887	Medium_contig_601570	AAAAAGAAAGAGAAGCCCATAACA	59.697	AAAACGACAGTGCTTTGCCT	59.92	133	(A)12	1	142	153	1
64888	Medium_contig_601628	CAGTGGTGGTGCGATGAG	59.804	CCCACCACCCAAAAATCA	60.145	171	(GGT)4	3	188	199	2
64889	Medium_contig_601641	TTGCCTTGGCATCTTGTG	59.328	CGGTCCGGTTCTGACAA	59.11	141	(TA)10	2	219	238	1
64890	Medium_contig_601667	CCCTAACTCGTTCGCGTG	60.404	TTGGAGTTTGATTTCCTCCG	60.044	165	(CATTTG)4	6	82	105	1
64891	Medium_contig_601688	TCACACTAATGAAACACAAAGTACA	56.601	TCTACGACGTAATTTGCATCA	56.942	229	(A)12-(ATT)6	complex	71	163	1
64892	Medium_contig_601696	GTGTTTGTTTTCCTTATACTTTGGC	59.431	CGTACGCACGGGTGTTAG	58.729	100	(TG)6	2	52	63	1
64893	Medium_contig_601704	CCAAAATATCTTTGTCGGCT	56.87	GCGAGCTTCTTAAGTAGTGGATG	59.594	190	(T)12	1	80	91	1
64894	Medium_contig_601738	TGATTTGTCACTCCCACACA	58.449	GAATAACATGTTTGCTTCTGCAT	58.336	250	(ATT)4	3	206	217	1
64895	Medium_contig_601772	CGGGCGGTGAGATTAGTG	60.216	AAATTTGCACTAGTATATTCCATTC	55.139	132	(AAAAT)3	5	223	237	1
64896	Medium_contig_601825	CACTTTGGTGTCATTTGATCCT	58.958	CCCTCGTGATGACCCAAC	59.885	200	(TA)7	2	48	61	1
64897	Medium_contig_601828	TCAAGGAGAATTCTGAGCCA	58.515	TCTGGACGGTTTTCTTTCG	58.833	207	(AG)6	2	73	84	1
64898	Medium_contig_601846	GTTTTGCCTTCCACCCCT	59.903	GCAGCAATATGACGGCACT	59.845	168	(AAT)4	3	135	146	1
64899	Medium_contig_601848	TCCCAAAATGGGTCATACCT	59.101	TGCCAAACAAAAGTGACCC	59.531	112	(CTC)4	3	49	60	1
64900	Medium_contig_601863	GGTGCGACGGTTCAGAAA	60.818	TGAGCAGGGGCGAATATG	60.735	197	(AAAGAG)3	6	51	68	1
64901	Medium_contig_601899	GTGGCACCACATCACAGG	59.466	TTCCCTCTCTTTTTCCCCTC	59.623	224	(GA)8-(AG)7-(AG)17	complex	131	215	1
64902	Medium_contig_601917	TCAAATTAGTTGGTGTCAACGG	59.898	TCACTCCAGAAGTTGGAAAAA	57.441	156	(TA)9	2	90	107	1
64903	Medium_contig_601923	TTTCGGGTTGTTTGTTTTG	57.091	GCTTCCATCACCTTCCCTT	59.079	171	(AAC)5	3	61	75	1
64904	Medium_contig_601928	TGCTGCATACTATTGGCACC	59.718	GAATCCTATTTGCGTGCGA	59.784	203	(ATAAA)4	5	158	177	1
64905	Medium_contig_601943	GGTGAAGGGGAAGAGGGA	59.976	GGCATCTGTCATACCCCAA	59.311	201	(ATA)6	3	126	143	1
64906	Medium_contig_601943	GGTGAAGGGGAAGAGGGA	59.976	GGCATCTGTCATACCCCAA	59.311	201	(TAA)6	3	145	162	1
64907	Medium_contig_602001	CCCCCAAAATTTACACGAAA	59.671	CAAGCAAAGGAAATGCCA	58.332	263	(ATT)4	3	186	197	1
64908	Medium_contig_602047	GGCTTTGAGCGGCTGTAG	59.697	TGAGGAATTCGCTCTTTAACAA	59.01	201	(TTTTAT)3	6	215	232	1
64909	Medium_contig_602057	CGTTTATTAGTTAATGAAATGCAC	55.126	CAGTGCGTGAGAGAGAGAGAGA	60.073	217	(ATTTT)3-(TTA)5	complex	147	212	1
64910	Medium_contig_602057	CGTTTATTAGTTAATGAAATGCAC	55.126	GCGAGTAATATTGTAACAGTGCG	58.909	233	(TC)7	2	214	227	1
64911	Medium_contig_602060	CTCAATTCGTTTAGAAAACGGT	57.521	GGGGCTCTACGCCAATTT	60.036	175	(TTA)5	3	135	149	1
64912	Medium_contig_602061	AAAAAGGAGCGGAGGAAA	57.459	GGTGCTCAGCCAAAGGAA	59.918	153	(TTC)6-(CTT)4	complex	161	210	1
64913	Medium_contig_602062	TGCGCAGGAGGTAAATGA	58.887	AAAAACAGACGAAATTCATCAAAA	59.11	258	(TATTT)3	5	202	216	1
64914	Medium_contig_602074	AGTGGTTTCAGCCCCCTC	60.048	CGCGCTAAGCAATATGGG	60.334	148	(TA)13	2	77	102	1
64915	Medium_contig_602087	GCCGCCAACAACCTCTTA	59.799	GAAGAGGAAAGGTCCCGC	59.737	130	(CAC)4	3	110	121	1
64916	Medium_contig_602107	TCCCGAACCTTTGTATTCTCC	60.305	TCAAACTTACGCCTCAACA	55.364	203	(AT)7	2	109	122	1
64917	Medium_contig_602111	TTGCATATCAAATTAAGCACCC	59.005	CGCAATCCATCTTGGTCA	59.113	211	(A)12	1	84	95	1
64918	Medium_contig_602138	TGTGTGCATTTTTAATTCTTTGG	59.076	GCGACCGTTTTTGCAACT	59.847	238	(TAA)4	3	92	103	1
64919	Medium_contig_602142	AAATGGGAGAGCGGGAAC	60.011	TTTGGACAACATTGGACACC	59.241	141	(GA)7	2	85	98	2
64920	Medium_contig_602146	CACCATCGGAGATGCTCTT	58.762	CCTTCAACGAAAATCCAAACA	59.961	128	(T)12	1	90	101	1
64921	Medium_contig_602149	TCAACCAGAGAAAGCCTTGG	60.366	ACAGGTGGGACAACATTGG	59.219	153	(CAA)4	3	104	115	1
64922	Medium_contig_602171	TGCCACGTCATAGAACTCCA	60.263	CACAAAAGCTAGATGCCCAG	58.528	188	(A)12	1	57	68	1
64923	Medium_contig_602173	AAGAACCATTTAGAGGAACTTGTCA	59.611	GGCTTCTACAGCCACGGA	59.942	159	(TC)9	2	130	147	1
64924	Medium_contig_602178	TGGAAGATTGTTGGAGTAAGCTC	59.776	TAACCCGAGATGTGGGCA	61.055	259	(AAT)6	3	83	100	1
64925	Medium_contig_602205	TGCTGGAGCACTAGGCAT	58.019	TTCTCCTTCATCTCTCTCAATCC	58.933	102	(AC)12	2	56	79	1
64926	Medium_contig_602213	AGGGCGAGTTTTGGTTCA	59.215	GCGAATTTTGTTTTACCCCC	60.528	102	(A)12	1	181	192	1
64927	Medium_contig_602214	TGTAAATGCCTCATGTGTACGA	59.111	TTTTGTTTGTCCAATTTTCCC	58.818	174	(T)12	1	184	195	1
64928	Medium_contig_602275	TCTTCCCAAAATGTCGGATT	59.363	CACTTTTCTCCACATCTCTCTCC	59.379	195	(TC)6	2	157	168	1
64929	Medium_contig_602276	TCATGATCCCACTCCGCT	60.164	CTTTGAGGCTATGAAGAGGCA	59.601	162	(TTC)4	3	223	234	1
64930	Medium_contig_602288	ACGAAAGCAAACAGCCCA	60.39	GGGTTGGTGGTCGTATGG	59.605	107	(A)13	1	59	71	1
64931	Medium_contig_602295	GGTGTGTGGACAGATGCG	59.64	CTCCCCCTCAACACATGC	60.046	127	(AGT)12	3	103	138	1
64932	Medium_contig_602297	CATGACCCACCCCAAAAA	60.145	CACCCACAACCTCCTGCT	59.659	147	(TA)6	2	147	158	1
64933	Medium_contig_602315	GCATGCCAATATGGCAAAA	60.434	GCAGGACCCCATACATCG	59.875	101	(TCT)4	3	45	56	1
64934	Medium_contig_602341	TGTTTCAACATCAGTGTGTGTTT	58.106	CCCTCCCACCTATAATGCAA	59.778	137	(TTAA)4	4	136	151	1
64935	Medium_contig_602345	GGACATGTGTTGATGTATGTTTTT	57.852	TTAAATTGAGCCTGCGCC	59.914	210	(T)13	1	119	131	1
64936	Medium_contig_602350	CGCTTTGAGTAAGGGGCA	59.941	CCAACTTTCAGTGAAGATCCG	59.72	194	(A)13	1	96	108	1
64937	Medium_contig_602360	CTCATGTGCGTCTTATCACTTT	57.063	TGGATGAAATCAATGCGG	58.94	118	(T)13	1	61	73	1
64938	Medium_contig_602384	TGTCCCGAGTGGACAACA	59.605	TGCTGGGTTTCACTTTCG	58.321	193	(TTG)4	3	109	120	1
64939	Medium_contig_602398	CTCCGCATCAACACGATG	59.77	TTCGAGTGCGTTGGTGAA	59.952	182	(TA)6	2	115	126	2
64940	Medium_contig_602407	GCAATTGCGTTGCTCCAC	61.41	CAAGTCATCTCGCAACCG	58.892	136	(ACAAC)3	5	53	67	1
64941	Medium_contig_602413	TTTTGGGACGGAAGGAGT	58.042	TTGATGTTTTGCTTTATTTCTGTT	57.206	161	(TAA)7	3	149	169	1
64942	Medium_contig_602474	TGTGCAGTTGCGCACATA	59.538	CAAATATTCTTTTCGGCCTCTG	60.089	138	(TAAA)4	4	144	159	1
64943	Medium_contig_602492	TGCAAAATAAATGGAAAAGCAA	59.618	GCACACCTTTGACTTCCTTGA	60.284	165	(ATG)13	3	141	179	1
64944	Medium_contig_602510	TGAGTGAGGCAAGAAAGCA	58.201	TGGAAATGACGAGTGGCA	59.743	207	(ATC)4	3	199	210	1
64945	Medium_contig_602525	GGAAACCACCAAGGGGTC	60.152	GGAAGTGTCGTGGACGTG	58.555	197	(AAAT)4	4	164	179	1
64946	Medium_contig_602581	GGCAAATTTGATTTATCGAGGA	60.274	TGGGCTTGCAACTTCCAC	60.818	156	(A)12	1	174	185	1
64947	Medium_contig_602606	GAGGGCAAAAGGTTGGCT	60.195	CACAACAAAATGGAAAAGAGGA	59.108	153	(T)12	1	125	136	1
64948	Medium_contig_602629	TCTCTTAAACAACGTAGCGCA	58.785	TTGTATATGCTTTGTTTTTCCTC	55.425	133	(AT)7	2	119	132	1
64949	Medium_contig_602666	CAAGGCTACTTGCCTGGTATG	59.777	CATGGAGCCACCGTGATT	60.496	159	(TTCTT)4	5	71	90	1
64950	Medium_contig_602672	CCATTATCAGGGTCCGTTTG	60.184	CCTCCACTATATTGGTTTGTTAAA	56.543	144	(ATT)4	3	221	232	1
64951	Medium_contig_602707	TTTGGAAGCAAAATGGGC	59.598	CCACTTGTGTCACACTATATTGGTT	59.292	127	(AAAT)4	4	157	172	1
64952	Medium_contig_602708	TGGCACACAATATACACACACG	60.36	CGATCCTCATTGGCAACA	59.113	135	(T)15	1	105	119	1
64953	Medium_contig_602805	TAGGTGGGGTTGAGGGTG	59.309	TGTATGTCGAGTTCCTTATAGTCA	55.771	193	(TTTTA)3	5	113	127	1
64954	Medium_contig_602809	AACAAAAGTGGTTGACAGAAAAA	57.893	GGAAATCGGAAAAGAATTACCA	59.335	143	(A)12	1	115	126	1
64955	Medium_contig_602810	CAGCCGTCCGATATCACC	60.031	CCCTCTCCACAAGATCCG	59.125	118	(GA)6	2	121	132	1
64956	Medium_contig_602825	TCTCTCTCTCTCTCTCTCTCTCTCT	55.917	TGAACTCCCCTGAGACGAA	59.324	154	(CA)9	2	43	60	1
64957	Medium_contig_602828	CACAAAAACGTAGGCCCTG	59.18	AATCTGGTCACGATCTCCATT	58.461	164	(TA)6	2	85	96	1
64958	Medium_contig_602856	TCACCATTACCATGCTTGACA	59.98	AGGCAAGCTCCAAGGGAC	60.349	123	(TA)8	2	112	127	1
64959	Medium_contig_602895	ACTCCTCCGGCGAGTTTC	60.349	AATCGCCGGTTTCTGGTT	60.461	143	(ATAATT)3	6	182	199	1
64960	Medium_contig_602917	TTGAGAGGCAACCCAAGG	59.755	TCTTTCCAACCAGGCTGC	59.918	157	(A)12	1	108	119	1
64961	Medium_contig_602918	GGTGCCCTGCTCGAATTA	59.756	TTTTGGTATTGTGTGAACTTTTCAA	59.843	153	(TTTA)4	4	142	157	2
64962	Medium_contig_602922	TTACGCCTAAAAGATACCTTAGTTT	56.38	GTATGGGTTTGCCGTTGC	59.931	248	(T)15	1	63	77	1
64963	Medium_contig_602926	GCAATCAAGGCAAACGCT	59.955	TGAGCTCAAGCACTTAGACAATTT	59.623	207	(ATAC)5	4	115	134	1
64964	Medium_contig_602958	GCACCACGGTTGTTAGTTGTT	59.95	TGCAGTGAATGCTGTGGAA	59.969	131	(TTTAT)3	5	57	71	1
64965	Medium_contig_602962	TCCTCCTCCACTCATCCG	59.695	AGATTTGAGTGCATGGGTGA	59.09	218	(ACTCTC)4	6	196	219	1
64966	Medium_contig_602976	GGCGGGGTGTACTTCTGA	59.631	CAGCATCAATGTCAATTATTCATTC	59.766	179	(A)13	1	166	178	1
64967	Medium_contig_603030	TTTTTGTAACTGCTACGGAGACC	59.716	GGTTTGAATTTTTAATGTGGGTT	58.292	237	(T)12	1	64	75	1
64968	Medium_contig_603035	TTGTTCACAAGAACAAGCGG	59.881	GCTAGGGCTTGGGCATTT	60.177	192	(AG)15	2	82	111	1
64969	Medium_contig_603059	TGGCTTTACAGCTCTTTAATTCTC	58.371	CGCGGCTTGAAAACCTAA	59.946	144	(TA)6	2	89	100	1
64970	Medium_contig_603059	TGGCTTTACAGCTCTTTAATTCTC	58.371	CGCGGCTTGAAAACCTAA	59.946	144	(TG)10	2	101	120	1
64971	Medium_contig_603060	ATTTGCTCCAATGCACCC	59.456	CTTGAACAAACACGGAGTGG	59.183	121	(T)13	1	92	104	1
64972	Medium_contig_603103	TCATTTAGATTCTTCCTCATCATGT	58.236	TGTTTCATGTCCCATAGAATTTCA	60.577	169	(A)12	1	112	123	1
64973	Medium_contig_603130	CCGAAAACGCATCTTCCA	60.746	TGCTTGTTGTTCTTCTTGTTG	56.645	149	(AAG)4	3	138	149	1
64974	Medium_contig_603144	TCTTCCTCAGTTTGCGTGC	60.128	AGGGACCACACCAGACAG	56.778	222	(T)12	1	66	77	1
64975	Medium_contig_603156	CGAACCTCTCACCACTAGATCA	59.353	CATTTTGCTCCTTTTCTGCTT	58.64	209	(AATTTA)3	6	124	141	1
64976	Medium_contig_603159	CGCTAAATTCGACAAAAGTGG	59.766	ATTAACCTCCTTTAAATTGTTCTG	55.166	149	(T)14	1	186	199	1
64977	Medium_contig_603177	TTGGTTCCTATTTTATGTGTAATGA	56.893	GGAGAGGTGAATGTAATTTTCCC	60.069	231	(T)13	1	52	64	1
64978	Medium_contig_603191	AAGAAAACGGGTTTTGTGTTG	59.028	TGTTTCGATCACCATTTTGC	59.523	151	(GATATG)4	6	65	88	1
64979	Medium_contig_603213	GGGAAAAGGGTTTTGCTTTT	59.459	TATAACTCGCCAACGCCC	59.646	207	(TCT)7	3	51	71	1
64980	Medium_contig_603215	TGTTTTTATATTCTTCATACCACCA	56.893	TTGTGGAAGCCGACAATG	59.165	203	(A)12	1	64	75	2
64981	Medium_contig_603220	ACTGGTATGCCACTCGCAA	60.279	AACAAGAAGAATGGCATGAAA	57.351	100	(AT)15	2	206	235	1
64982	Medium_contig_603223	TTGGCATACGTGCAATGG	60.072	CCTCCAACAAATGGCGTC	60.048	164	(TA)7	2	69	82	1
64983	Medium_contig_603229	CCATATGGCAAAATGTATGGA	58.24	CGTAGGAGCGAGATTCAACA	59.024	235	(A)12	1	70	81	1
64984	Medium_contig_603239	ACTGAAGGCGCATGATCG	60.959	CAAAAGATGGGGTGTTTCACT	58.945	101	(CTT)4	3	101	112	1
64985	Medium_contig_603254	TCTCACATAATCCCCCAAACA	60.177	TGGCATCACCGAAAGGAT	60.006	216	(ATC)8	3	116	139	1
64986	Medium_contig_603254	TCTCACATAATCCCCCAAACA	60.177	TGGCATCACCGAAAGGAT	60.006	216	(ATT)5	3	140	154	1
64987	Medium_contig_603254	TCTCACATAATCCCCCAAACA	60.177	TGGCATCACCGAAAGGAT	60.006	216	(TAT)8	3	157	180	1
64988	Medium_contig_603262	CCCATCAACCAATGAGAACA	59.343	GAAGCATAGCTGAAACTGATTTTT	58.246	249	(AT)8	2	183	198	1
64989	Medium_contig_603271	AGTTATGGATACCACATGCAAA	57.076	TCTTTTCATCCATGTAACAACCA	59.37	192	(TTA)4	3	63	74	1
64990	Medium_contig_603281	AGTTGGTGGTCGAGCCTG	59.82	TGATTAAATTGCATGGGTTTG	58.407	212	(AT)12	2	161	184	1
64991	Medium_contig_603285	AAATGATACCCCTCTCTCTGTTC	57.791	AACCAAACACACCCTAAAGGAA	59.778	173	(TC)6	2	118	129	1
64992	Medium_contig_603304	GTCCGGTGCAGTGTGCTA	59.381	TAGCCCTGCTCGCTGCTA	60.958	104	(AAG)4	3	69	80	1
64993	Medium_contig_603331	GGTTCGATCCCCCGTAAC	60.135	TTGGTAACAAGTTTCTCTATTTAGC	55.506	171	(A)15	1	180	194	1
64994	Medium_contig_603341	GCTCATCCCTCTGCTGCT	59.189	GCCAAGGAGGCACGAGTA	59.942	197	(CTG)4	3	115	126	1
64995	Medium_contig_603343	TGAGATACTTGCATGCACAAGAG	60.455	GGTAAGGCCTAGTCCCCCT	59.406	196	(T)14-(ATA)5	complex	53	171	1
64996	Medium_contig_603371	TTTGTGTTGTATCCAACCTGAGA	59.526	CTCCATGGCTGACACCCT	59.612	151	(TTG)8	3	40	63	5
64997	Medium_contig_603387	GCCGACGGTGAGAAGAAA	59.918	TTCGCGAAACGAAACCTT	59.395	100	(TAC)4	3	114	125	1
64998	Medium_contig_603407	AGGATTCAGAGCTTCTGCG	58.273	TTCCCTGCAAGCAGCAAC	61.12	175	(TTG)4	3	149	160	1
64999	Medium_contig_603414	AAGGACCGGAGGGAGTAA	57.068	ACTTAAATCAGTAAAATGGAACAAA	55.582	109	(TTTA)4	4	215	230	1
65000	Medium_contig_603424	TTTGTCCATGCCACTGGTT	59.951	CCAACCCAATCAAGCTGAA	59.633	136	(T)12	1	108	119	1
65001	Medium_contig_603430	TTTGACAAGTTTTCTACATGTTTG	56.248	TATATGCAGGGGACCGGA	59.835	232	(A)15	1	31	45	1
65002	Medium_contig_603462	CCATATCTCAGACCCACCATC	59.228	CCCGGTGATTCGAAGTTG	60.04	171	(ACA)4	3	31	42	1
65003	Medium_contig_603465	GAAAAGCAAAATCCAAGACTCC	59.246	AGCGTTCTAGTTTGTTGGTGG	59.295	256	(TATAT)3	5	85	99	1
65004	Medium_contig_603476	TAGGCATGCCAACTTCCC	59.604	TTTGCCACAATCCTTCCC	59.425	121	(TTG)4	3	106	117	1
65005	Medium_contig_603511	AAAACCAGCCCCTTACCG	59.926	CAACACTTGTTTTCTCTCCCG	59.76	143	(AC)7	2	65	78	1
65006	Medium_contig_603511	AAAACCAGCCCCTTACCG	59.926	CAACACTTGTTTTCTCTCCCG	59.76	143	(AG)7	2	79	92	1
65007	Medium_contig_603576	GGGTCTCACCACTCTATGTCG	59.589	TTGTCAGCATTATTGTGAAGAGAG	58.588	143	(A)14	1	211	224	1
65008	Medium_contig_603604	GAAGTGTTTCCCGTTTCCT	56.652	CGATGAAAAGTGATCCCCC	60.265	250	(TC)23	2	42	87	1
65009	Medium_contig_603616	TGAAGATGAAAAGGGTTGGTG	59.956	AAAAATCTTCTTTGGCATACCC	58.566	138	(GGAGG)3	5	134	148	1
65010	Medium_contig_603643	CAATATTAACGTGAAATGATGCAA	58.975	CACCAACGTCCCTCCAAA	60.5	197	(TAAAA)3	5	59	73	1
65011	Medium_contig_603652	GAGCTCTAGAGACTTGTCCTTTCA	58.497	TGGCGCCCAAATAACTTC	59.622	189	(ATA)4	3	133	144	1
65012	Medium_contig_603654	TTTTGAATAGTGGTCGCGG	59.673	CAAAACAACAACGCGGC	59.817	141	(GTT)4	3	103	114	1
65013	Medium_contig_603678	TTTGTCACCCATAAATAATTGTCA	58.355	TGGATGTGCAAAGAAACGAG	59.84	233	(CT)6	2	75	86	1
65014	Medium_contig_603709	TCAGGTCTGGAACGGATCA	60.189	TTTTTGCTTATAATTTGGAAAACAA	58.367	104	(A)12	1	71	82	1
65015	Medium_contig_603723	TTCATGACATGGCAGAAAGTG	59.707	TGGTTCCAGCTGTTTAGCA	57.983	241	(TA)9	2	135	152	1
65016	Medium_contig_603729	TGATCATGCCAGTGCACTCTA	60.429	GTTGGAAGCAACAACGGG	60.088	143	(ATAAA)3	5	52	66	1
65017	Medium_contig_603749	TTCAATATGGTTGTCACGTTTT	57.108	CGAAATTTTTCGGTCGCT	58.843	159	(TAT)7	3	96	116	1
65018	Medium_contig_603771	CAAACTAGTTGGTGTCAACGGA	60.067	TCCACCTTCCACCTTCCA	60.012	245	(TA)9	2	46	63	1
65019	Medium_contig_603779	CAGTTAACATTAGGGTTTTTCCG	59.014	TGATGTTAAATCGTGTGTCAACAA	60.318	125	(AAT)4	3	87	98	1
65020	Medium_contig_603787	GCAGTAGGGGCGGATCTT	60.181	TTGTTCCCAAACCACTGGA	59.919	176	(TA)6	2	197	208	1
65021	Medium_contig_603792	GCGCGTAGCGCCATAATA	60.878	TCCGTCCTTAGAATGCACAA	59.272	174	(AAT)4	3	126	137	1
65022	Medium_contig_603799	TGATGAGAATGTGTTAGCAAATGA	59.652	CCACATATTGGCATCCTCA	57.83	126	(GAT)6	3	146	163	1
65023	Medium_contig_603804	ATGCTGAGAGTGAGGCCG	60.096	GGATGGGAATGGCCTAGC	60.39	191	(TTTTA)3	5	138	152	1
65024	Medium_contig_603850	TGAGAAAAACACAAAGGGGG	59.942	CCAAAAATCAGTGTAAACGCC	59.505	166	(AC)6-(AT)8	complex	119	162	1
65025	Medium_contig_603867	TCCTCCAATCGACGACAA	58.639	CGACACGTGCGAAAGAAA	59.537	149	(TGA)7	3	132	152	1
65026	Medium_contig_603902	CCAGTGGGCCGGATACT	59.436	GGAAGGAAATAAGCAACCTGG	59.952	220	(AAAAT)3	5	23	37	1
65027	Medium_contig_603903	TGGAGAATCAAGCACTTCTGTG	60.431	TGGATGCTCCGTGTATGC	59.146	199	(CTC)4	3	47	58	1
65028	Medium_contig_603905	TTTAGTGGAAAGAATTATCGGAG	56.741	GAGACCGCTAGTGTGTAGTTGG	58.936	203	(AT)12	2	73	96	1
65029	Medium_contig_603918	CATATGAATTGAAATACAGGTTTCC	57.996	TTTCAATGGGGACCCATAAT	58.95	102	(AAAAT)3	5	197	211	1
65030	Medium_contig_603933	TTTTCTTTTTGGGTCTTCAAA	56.595	AACACCATAAATAAAAATAAGGGA	55.345	240	(TTTTA)3	5	172	186	1
65031	Medium_contig_603940	TCAAATTGGGACGGAGGA	59.974	CGAAGGTTGCGATTGCTT	59.948	198	(A)12	1	56	67	1
65032	Medium_contig_603940	TCAAATTGGGACGGAGGA	59.974	CACCTACAATGTTGCGATTG	57.635	233	(A)12	1	202	213	1
65033	Medium_contig_603964	CATTCATCTTTCTCCAATAACCG	59.851	TGACGTTCTTTCAGCTCCG	60.12	196	(TTCA)4	4	174	189	1
65034	Medium_contig_603990	AAGGTGAAATTTCTAGCCAATAA	56.362	TTGTGCCATCGTGAATCG	60.207	109	(AAT)4	3	44	55	1
65035	Medium_contig_604002	CATCCCTATAATTTCAAACAACGA	59.314	ATGCATGGGGTAGGGGTT	60.011	154	(T)12	1	64	75	1
65036	Medium_contig_604003	TTGCTAACAAGGTAAACCAAGAA	58.069	ATAGCTCCCTGGTTGGGC	60.034	242	(T)12	1	96	107	1
65037	Medium_contig_604012	AACGACCGTCACTCCCAA	60.088	GACCAAGTCAACGAACCACA	59.571	190	(CAT)4	3	145	156	1
65038	Medium_contig_604034	AGTTGGGCTTGGGTCTCC	60.048	TTCAACAGCGCTCATCAACT	59.596	105	(TA)6	2	110	121	1
65039	Medium_contig_604045	TCCCTCTTGTTTTTCAGTTTCTG	59.785	GGAATTGATGGATGTTTGACC	59.094	181	(AAAAC)3-(TC)6	complex	125	176	1
65040	Medium_contig_604097	TCGGAGAACCTGTGGAGC	59.911	AAAAATTGAATGGTGGGG	55.662	210	(AT)6	2	221	232	1
65041	Medium_contig_604102	TCCAGTCCGTCCATGGTT	59.885	ACGAACCTTGTTTCGTCG	57.207	187	(ATG)4	3	143	154	1
65042	Medium_contig_604142	AATTAATTAAGTTGGGAGGAATAAT	55.163	TGTCCAAGCCCAATAACCA	59.909	179	(ATTTT)3	5	58	72	1
65043	Medium_contig_604176	TTTTAAGCAAATACAACGGTTGAG	59.627	TTTTGCGAGAGCCTGGAC	60.072	198	(AAATA)3	5	132	146	1
65044	Medium_contig_604178	TAGTCGGCTGGGAAGTGC	59.942	TGAAATGTGATCCCCATAATGA	60.016	233	(CT)6	2	87	98	1
65045	Medium_contig_604205	TGGCCCACAGAAAGAAGC	59.918	TGGGGGAAAATTGAAGAAGA	59.476	260	(GT)13	2	131	156	1
65046	Medium_contig_604224	CCTCCACCAAGCTACCCC	60.465	TGGAATTCTGTGATTTCTGCC	60.066	179	(GA)16	2	133	164	1
65047	Medium_contig_604311	TGAAAGCATGTTGATTGTCAGA	59.322	GTCATTTTCCTTGCCCCC	60.258	173	(AAT)12	3	117	152	1
65048	Medium_contig_604340	GATGTCGGCACTACCGC	58.687	ACCATTCACATGCCGATT	57.2	165	(T)13	1	201	213	1
65049	Medium_contig_604345	TTTTTGGCCGGTTTTGTC	59.494	TGCACAGTCCAACAAGCAA	60.012	190	(CCGGT)3	5	171	185	1
65050	Medium_contig_604365	CTGCAACCGCAATTCAGA	59.49	TTTTAGGGGAAGAACAGTGCAT	60.001	141	(CATA)5	4	48	67	1
65051	Medium_contig_604385	TGATGATGCCATTGGGAA	59.337	CTCAGTCCATCACCAATTCAA	58.556	181	(TGTA)4	4	147	162	1
65052	Medium_contig_604401	AAAAAGTTCCGTCTAAATCCCTT	58.681	CCCCCTTCTTGTGTTTTTCA	59.942	221	(A)12	1	78	89	1
65053	Medium_contig_604415	CAACAAGGTTTTGAGTTTGCTG	59.822	ATCCCAAAATGTGGGTGC	59.144	113	(T)12	1	63	74	1
65054	Medium_contig_604453	GGGAGATACGCAGGAGCA	59.9	TTCACATCCTACGACATCCG	59.522	208	(ATA)5	3	73	87	1
65055	Medium_contig_604460	GACGAAAACCAAAACTCGCT	59.359	TTTTTGTGATAAATGAGTGGAACC	59.311	138	(AT)6	2	119	130	1
65056	Medium_contig_604472	CTCGCCACGAGACCAAAC	60.402	AATAAATCAAATTAACCCTTGTCA	56.091	131	(ATAAA)3	5	154	168	1
65057	Medium_contig_604508	CAAACTAGTTGGTGTCAACGGA	60.067	GGGGGCTTACGTAAAATTG	57.125	158	(CT)7	2	42	55	1
65058	Medium_contig_604570	GGGTGATGGTTGAGGGTG	59.722	CGTGTCGTGATGCTACCC	58.59	114	(T)12	1	151	162	1
65059	Medium_contig_604584	TGCATTGTTCATGTTGAAGGA	60.104	AACGCAGAGATTAACCAAGCA	59.897	248	(TTTTA)4	5	209	228	1
65060	Medium_contig_604645	GGACATGCCCACACCAAT	60.189	TTCAAAAGGTTTAGCGTACACA	57.598	194	(T)13	1	91	103	1
65061	Medium_contig_604652	CCGCATTTGATTGCGATT	60.577	CCGCTGAAAAGGGACAAA	59.768	178	(AAT)4	3	127	138	1
65062	Medium_contig_604691	CCGTGTCAGAAAAAGATCCA	58.695	TCACTAACTTACGTTCGCGCT	60.089	198	(TTA)4	3	158	169	1
65063	Medium_contig_604692	CCCCCAGACCAGAATTGTAA	59.784	TTTCGACGAGATAGCGGC	60.057	201	(ACA)5	3	43	57	1
65064	Medium_contig_604724	GCGGTCGATTTAAAACAGTGA	60.124	ATTTAAATGGGGCCTCCG	59.717	235	(T)12	1	155	166	1
65065	Medium_contig_604726	TCCTTCTCTAGTGCCACGG	58.969	CTTGCCGACCTTCGTTGT	59.831	221	(T)14	1	73	86	1
65066	Medium_contig_604733	TTCATTTCAAAAACCACGAGC	60.103	CCATCCTACAGGTAAGTGCGA	60.139	166	(A)12	1	135	146	1
65067	Medium_contig_604736	AGAGGCAGGGAATCCCAC	60.008	TCATAATACCCGCTCAAAGA	55.921	133	(GGA)7	3	223	243	1
65068	Medium_contig_604749	TGGTGTATTGCTTATACTCCAAAA	57.861	CATGCAGTCAGGCTGTAGTCA	60.064	207	(TA)11-(A)12	complex	61	108	1
65069	Medium_contig_604795	TGGCTAAAAAGGGGGAGT	57.178	CATGGCATGGCATAAGCA	60.187	227	(AGT)6	3	198	215	1
65070	Medium_contig_604873	CCGAAATTTTAATGACCTAATTT	55.802	ACCAAACCCTAGGCCCAA	60.309	236	(ATT)4	3	99	110	2
65071	Medium_contig_604873	CCGAAATTTTAATGACCTAATTT	55.802	ACCAAACCCTAGGCCCAA	60.309	236	(TAT)4	3	113	124	2
65072	Medium_contig_604874	GCCAAGAAGTACCGGAAGC	59.828	CCGCCGTGTTTACATTCC	59.924	233	(T)12	1	58	69	1
65073	Medium_contig_604899	CTCCCCCTCAAGACATGC	59.129	TGGCTAAAAAGGGGGAGT	57.178	157	(ACT)4	3	128	139	13
65074	Medium_contig_604905	GTTGGGGTTCATCTCCCC	60.112	GCATATGTTGTGGCAAGGC	60.096	130	(CTT)4	3	113	124	1
65075	Medium_contig_604912	CCGAAAAAGAAAACCGCA	59.78	GGCGGAGGTCTAGGTGGT	60.072	130	(T)13	1	137	149	1
65076	Medium_contig_604919	CAAACTTCAGGGACTAAAACGAA	59.69	TGACGGAAGGAATTGTCAAA	59.097	159	(A)12	1	68	79	1
65077	Medium_contig_604923	TGGATTCGTCTCGGTGTG	59.126	TGCATATGAATTGCTTCCTCT	57.469	190	(GTT)4	3	202	213	1
65078	Medium_contig_604924	CGGAAACGTTCGATGAGC	60.353	GCGAACATAAACTAAAAGTGCG	59.004	167	(AT)6	2	144	155	1
65079	Medium_contig_604964	TGGGCAAACATCATGGC	59.992	TTTCCAATGAGGAGTATCGAAG	58.328	152	(TTG)4	3	88	99	1
65080	Medium_contig_604974	TGAGGGTATATACGGTAATTCAACA	58.809	GAAAGCGTGAGAAAGGGG	58.359	179	(T)16	1	55	70	1
65081	Medium_contig_604983	GCGCATGATTTCTGGACC	60.17	ACCTGATGCTGCTCCTGC	60.105	231	(GCA)4-(ACC)4	complex	199	230	1
65082	Medium_contig_605027	TGAAAAACAGCAGCGGAA	59.07	TAACATCGAGTCGGGGGA	59.998	215	(AT)10	2	94	113	1
65083	Medium_contig_605037	TTTGCAAAAAGGAGGGGG	60.94	TCTCTTTCTCCCTTTCTCCCTT	59.833	145	(AG)6	2	91	102	1
65084	Medium_contig_605038	GTTGCACGCGGAGGATAC	60.233	CATTACGGGGCATGAAGA	57.979	202	(A)12	1	36	47	1
65085	Medium_contig_605039	TGTAACGGAGACGGGAGG	59.625	GGGGTGGAAAGTGTTCCC	60.152	124	(AC)7	2	118	131	1
65086	Medium_contig_605042	AGTCTTGTAACGCCCCGA	59.241	TTCAGGTACACACTTTGCTTCTC	58.573	158	(TA)6	2	160	171	1
65087	Medium_contig_605052	AATTATAATGACATTGCTTCAAAAA	56.344	GGGAAGGTTTGTGTTTGCC	60.346	127	(TCAC)5	4	56	75	1
65088	Medium_contig_605054	TGCTTGTGTTCCTGGACATC	59.682	CCCCCAAATCCATTCTTCA	60.644	157	(GAT)7	3	127	147	1
65089	Medium_contig_605087	CCATGAATCCAAACCCAAA	59.16	AGATTAATTCGATGTTGATGTGC	58.15	105	(ACA)5	3	173	187	1
65090	Medium_contig_605108	GGAAACTCAATTGTTTATTTTGG	56.876	AAAACAAAGCATCAGCCCA	59.262	160	(T)12	1	62	73	1
65091	Medium_contig_605111	ACCCTCCTTTCCCACCAA	60.294	GATTGGAAGATGTGGCGG	60.006	221	(TC)14	2	81	108	1
65092	Medium_contig_605115	TAGCCAGGAACGTGGACC	59.631	CAATGGCAAAGAAAGTTCAAAA	59.272	231	(A)13	1	134	146	1
65093	Medium_contig_605116	CATGTGCAAATTAGCCATTTAGA	59.186	CTCCTGCAGTTTGGCCTC	59.499	192	(TA)6	2	111	122	1
65094	Medium_contig_605138	CAAGTCATTCCCCAAACAGAA	59.956	CGACTGTACATGAGAATTTGATAGC	59.261	145	(T)12	1	175	186	1
65095	Medium_contig_605164	ACCTCTCAATTCGCGCAC	59.95	CGCATGATGCAAGTCACC	59.777	123	(A)12	1	146	157	1
65096	Medium_contig_605172	AAAAATTGAGGGTTCTGTTGTGA	59.9	ACGCGAAAACAACCATGC	60.675	216	(ATG)4	3	172	183	1
65097	Medium_contig_605208	AGCGCTGAGCGACCTCTA	59.992	GGTGGATCCTGATGCTGC	60.173	134	(GCA)5	3	170	184	2
65098	Medium_contig_605245	TCGTCGGCAGGTTTAGATTC	60.214	TTTGATGTTGCACGACAATTT	59.076	209	(AAC)4	3	55	66	1
65099	Medium_contig_605258	TCTCATCAGCGGCTTTCC	60.031	AACCACCACAACAACGGC	60.426	172	(ACC)4	3	196	207	1
65100	Medium_contig_605260	GGCAGTTTCTCAAACATGGG	60.495	TGTAGTGCAATAATTTGACAGAA	55.274	108	(ATTAG)3	5	218	232	1
65101	Medium_contig_605321	TTGTTACATTTCATAGCATCCTTCA	59.917	TGGGTCGATCATTGTTGG	58.779	103	(TTTA)4	4	38	53	1
65102	Medium_contig_605326	AAACAGAGCACGGCAAGC	60.144	TTGGGGTCTCCAAAGTTTC	57.536	174	(CAA)4	3	38	49	1
65103	Medium_contig_605339	AGGCGTGAACATATCGCC	59.635	CCCTTTTCAAGCTTTCGCT	59.578	173	(ATT)4	3	166	177	1
65104	Medium_contig_605354	TCATCCAGCAAATTAGGCAA	59.257	GGATCCGCCTACTTCCG	59.128	186	(AAGTAG)3	6	160	177	1
65105	Medium_contig_605360	CACCACAAGATGATTTCCAA	56.921	CAGCTCCAACAGCATCTTCA	60.136	135	(CCT)4	3	65	76	1
65106	Medium_contig_605363	GGAACTTTTGGGGAGCCT	59.065	TGCAGTCCTCCAAGGATGT	59.196	219	(TAAAA)3	5	171	185	1
65107	Medium_contig_605396	GACACAAAGATTCATGCACTCA	58.777	CTATGCAGGGGCAGATTCA	59.765	100	(T)13	1	117	129	1
65108	Medium_contig_605397	AACAGGGAAGGTGGGTGA	58.855	TCTGAAACATGCTCTCTCTCTCC	60.146	161	(GA)16	2	175	206	1
65109	Medium_contig_605408	GAGCAAAAACAGGCCGAA	59.924	GTCGCCGCCTAACATCTC	59.353	154	(CAC)4	3	187	198	1
65110	Medium_contig_605409	ATGGACCAGGGTGCACAA	60.982	TGAGGGGATCACCGGAT	59.777	206	(AAT)6	3	128	145	1
65111	Medium_contig_605414	CACGCCTAGCCTATACTTCTCA	58.699	TCCTACTGTATAATTGTTTTAAGGG	55.224	213	(TA)6	2	177	188	1
65112	Medium_contig_605442	CTCACTCCCTCCCCCATC	60.419	AACGTGACACCACGTCACA	59.585	201	(CT)6	2	103	114	1
65113	Medium_contig_605461	TGCTTTGAACAGCACGAA	57.534	CTCAAAGAACCAGGGGCA	59.755	101	(A)12	1	65	76	1
65114	Medium_contig_605465	GAAGCACCGAATTGTCCA	58.095	TAGTGGGCCACGTTCGTT	60.112	141	(TGA)6-(AAG)5	complex	56	97	1
65115	Medium_contig_605466	TCGAGCACCTCACCTCTTG	60.121	CACTTGGATTGTGGTTTGGA	59.389	151	(TTTTTA)3	6	118	135	1
65116	Medium_contig_605491	GCTAAGAAAATTACGTTTCCCG	59.212	TTGAGATTGCATATTGAAGGGA	59.547	206	(TTTA)4	4	73	88	1
65117	Medium_contig_605500	ATCCCACAAAATTCCGCA	59.859	TTGGTTATGGGTTATTGGTTGA	59.098	159	(GAAGAT)3-(AGA)5	complex	190	233	1
65118	Medium_contig_605501	GCTGAGACTGTTGGGTGTGA	59.872	CCCCGGAAATACAGGGAA	60.65	195	(AG)6	2	47	58	1
65119	Medium_contig_605511	AAAGAAAGGCTGGGGTCG	60.187	CCAAGTTCTAGCTTTGCCATTT	59.793	226	(ATT)7	3	149	169	1
65120	Medium_contig_605515	ATTTAATTCATGTATTGTTTGTGTG	55.133	CGGCGTTTGTTGTTGTTG	59.714	176	(TAAC)4	4	100	115	1
65121	Medium_contig_605515	TGCAGTTGCGAAGTTGGA	60.113	TCGGAGGAACATAACGGC	59.604	116	(AAC)5	3	223	237	1
65122	Medium_contig_605525	GGCCCGTATACCCAGCTC	60.448	TGTGAGAGGCTCACTGCAA	59.225	224	(TA)6	2	135	146	1
65123	Medium_contig_605529	CATGAAATTAAGTTAAGGATCACGA	58.686	AAAAATTGAAACGAAGAGAATTCAA	59.586	169	(AATTA)3	5	135	149	1
65124	Medium_contig_605535	TTGGCGGACCAACCTATC	59.451	AACGGAGCCGTAAAAGAACT	58.009	237	(ATTTT)3	5	48	62	1
65125	Medium_contig_605547	TGCCGTTCTATTGCTCCA	58.887	TGGAACTCCTTTGAAAGTGCT	58.969	138	(AC)7-(AG)16	complex	105	158	1
65126	Medium_contig_605592	CCCAAATCGCCACCACTA	60.471	TGGCTGTTCCGTTTTCGT	60.24	148	(AGA)4	3	158	169	1
65127	Medium_contig_605603	ATTATTTGGTGCGCGGAG	59.646	CCACGTGCCTGCATAACA	60.273	191	(GAA)4	3	152	163	1
65128	Medium_contig_605630	CAAACTAGTTGGTGTCAACGGA	60.067	TGGCGGTCTTTGTTGGTT	60.088	164	(AT)8	2	45	60	1
65129	Medium_contig_605636	TCGGTCTCATATCAACCAGAT	57.06	AAGGTACAACTCTCCCTCCAGA	59.25	210	(A)13	1	111	123	1
65130	Medium_contig_605663	CCGGGGCCAATATTTGTA	59.183	GCGCGTGTCTGTATCGTG	60.012	102	(CAG)4	3	100	111	1
65131	Medium_contig_605733	CCTCGGAAATGAAACCAGG	60.436	GCATCGTTGATTCAAAAAGTCA	60.117	166	(T)15	1	123	137	1
65132	Medium_contig_605755	TTGGCTTGTTTGCAATGG	59.201	TTCATCATCCTCCCTCCAA	58.942	184	(AT)7	2	181	194	1
65133	Medium_contig_605783	GCTTGAGTAGCAGCTCTTTGC	59.559	CCCACCATAATTGATCAAAGG	59.145	248	(TAAA)4	4	201	216	1
65134	Medium_contig_605784	TTCACGGGTGTTGGTTGA	59.459	AGGTTGAGTAGATGAACTCCCTT	57.482	227	(TAA)5	3	162	176	1
65135	Medium_contig_605796	TCGCAATTGTGGGATCAA	59.55	TCGTCCATTTTAGGGTTTGG	59.795	224	(TTTTCT)3	6	124	141	1
65136	Medium_contig_605809	CATGCCATATTACCACTGAGACA	59.897	CTTCCTTCGGTGGCACAT	59.631	202	(AT)6	2	62	73	1
65137	Medium_contig_605812	TGATAAGATTCAAAGAGAGACGTGA	59.445	TGGAGTATCGGGGCTTCA	60.153	225	(GTT)4	3	45	56	1
65138	Medium_contig_605889	CCGAGGTATATACAAAACACTTG	55.643	ATCACGGTTCGATCCCCT	60.288	153	(T)14	1	53	66	1
65139	Medium_contig_605890	AAATATCAACGGCTACAATTACA	55.706	TGTGTACACCTCCTTCGGG	59.53	153	(AT)8	2	97	112	1
65140	Medium_contig_605918	TGTCCCGTAAGTAGAGCTGTCA	59.936	ATCGGGCCATGAAGTTGA	60.006	106	(CGGCC)3	5	123	137	1
65141	Medium_contig_605981	CTGGCCCCTGATTTTGAG	59.162	GACCGAGTCAAAGAAAGGAAAA	59.741	164	(TCTTG)3-(TCACC)5	complex	147	195	1
65142	Medium_contig_605983	TCGGCTACCTTGTGTGATG	58.201	AATGTGCATTTTCCAATTCAA	58.004	110	(A)12	1	147	158	1
65143	Medium_contig_605989	TCAATTGAATTCTCTAACCCATT	56.852	TTTAATGCCACGCAAGCA	59.946	145	(TAT)4-(ATT)4	complex	116	203	1
65144	Medium_contig_606002	GCCTCCGAGTTTCTTTTGG	59.799	TAAAGGGTGAGGATGCGG	59.598	188	(TA)6	2	156	167	1
65145	Medium_contig_606030	TTTCCACCAACGTCCGAT	59.893	GTTCGATCACCCGCAACT	59.637	136	(T)12	1	68	79	1
65146	Medium_contig_606037	TACAACCTCCCCTTCCCC	59.707	GCATTGGTGCAGGTTTCC	60.056	189	(CCA)4	3	114	125	1
65147	Medium_contig_606042	TGAAATTGTTTGCCCAACTT	58.12	TGCACCTCCCTCACTTCC	59.749	219	(AT)8	2	37	52	1
65148	Medium_contig_606055	TCAACGGTTGGATTGAAGAA	59.097	TTGAATGGCTTGTGCATGTT	60.119	141	(TA)8	2	112	127	1
65149	Medium_contig_606065	TTTTAGGTTTATTTCGGACTATTTT	56.165	AATGTGGTTAAATTCTAGAAAAGC	55.29	147	(TATTA)6	5	171	200	1
65150	Medium_contig_606083	CGGTGCATGTGAAACGAC	59.658	CTTGGGGGAGTTTTGGGT	59.749	116	(CA)9	2	193	210	1
65151	Medium_contig_606096	CCACTCAACCAAACAGACCC	60.399	TGTTAATCGACAACCGATTGAG	59.996	102	(A)14	1	129	142	1
65152	Medium_contig_606161	ACGATGGTTCCGGAGGAT	60.288	TCAATATCGAAGAGTTCACATAAAA	57.166	183	(GT)6	2	124	135	1
65153	Medium_contig_606163	ATGTCGGCAATGAGGGTC	59.431	TCAATTCAACCCATAGGGAAA	59.26	202	(TA)6	2	73	84	1
65154	Medium_contig_606174	GAAAAATATTAAATGCATCAAGACA	56.699	AAATTTTTCTTTTTGTCTTTCTTTC	55.957	231	(AATT)4	4	202	217	1
65155	Medium_contig_606207	CGCCGTCTAGAAAGCGAA	60.234	AACGAGTCTAGATTGCATGTACC	57.472	241	(T)14	1	216	229	1
65156	Medium_contig_606264	GGGTTTAGAGAGAAAAAGCGAA	59.057	CACACCACCGAACCAACA	59.965	100	(AAG)7	3	43	63	1
65157	Medium_contig_606264	TGTTGGTTCGGTGGTGTG	59.965	TGAACCGATGGTGGATGA	59.357	155	(GAGAT)3	5	183	197	1
65158	Medium_contig_606289	CAGAACACGAATGCTAGCTGA	59.234	TCTCTTTTCCCTTCTTTCTTTTGA	59.882	130	(AG)17	2	172	205	1
65159	Medium_contig_606291	AGCGGCATTAGCAATTCA	57.958	CTCCTCCCCTGTTCGGAT	60	101	(CAA)6	3	78	95	1
65160	Medium_contig_606302	TGTTAATTACAGGCCAATGGAA	59.363	CCAAACAACCAACCATCCA	60.2	159	(TGCAT)3	5	160	174	1
65161	Medium_contig_606316	CCGGTTGAACCCTTTCTTT	59.014	AAAACCGTTCCTATTGGATATACG	59.579	218	(T)13	1	165	177	1
65162	Medium_contig_606318	TGTCGACCCTGGGGATAA	59.843	TGGTTTTCTTTTTGGCTCCTT	60.095	254	(CAAAAC)4	6	217	240	1
65163	Medium_contig_606375	AGCCGCACAGCACAAGTA	59.141	AAGTTGCAATGCGCAGGT	60.423	196	(AGTGT)3	5	106	120	1
65164	Medium_contig_606380	AGGTGGCGTAGGAAGGTAAA	58.718	AGCCAGAATCCAACAAGACC	59.141	183	(AAACC)3	5	62	76	1
65165	Medium_contig_606381	TTTCCCCATCTATTTGCATTG	59.781	TTCAGAACAACAGGGTAATCATC	58.111	148	(TTA)10	3	194	223	1
65166	Medium_contig_606393	AAAGTGTTCGACGTTCGTTAAG	58.499	GAGGGACTAAAAACAAAACTTGGA	59.92	113	(TAT)4	3	194	205	1
65167	Medium_contig_606399	CCATCTTCTGAACCACATTCA	58.556	GAAGGTTTGGTTCTTTGCTGA	59.345	245	(CTCAAC)5	6	140	169	1
65168	Medium_contig_606415	TGCTTCTTTTCATCTCATTATCTG	57.739	TGCAAAACCCAAGTGCAA	59.801	188	(T)14	1	68	81	1
65169	Medium_contig_606434	CATCATTCAACTACACTTGAAAACA	58.297	TGCATTTCTGGTCGTTGTAAA	59.216	204	(T)13	1	32	44	1
65170	Medium_contig_606434	GCCCATATGTACGACGCC	59.914	AATGCATTTCTGGTCGTTG	57.1	162	(T)14	1	173	186	1
65171	Medium_contig_606436	TGCTAAATGACCCTGGACG	59.658	TCCGATTTGGCCATGATT	59.817	122	(GAATA)3	5	160	174	1
65172	Medium_contig_606438	GGAGCCGGAACCATCTTT	60.011	TCTTATATTTGTTAGACCCGGC	57.387	111	(GGTGA)3	5	165	179	1
65173	Medium_contig_606448	CCACTCACAACTAACAAGAGAAAAA	58.96	TCTTAAAATAATCAAATGTACGGTC	55.883	182	(T)12	1	140	151	1
65174	Medium_contig_606482	AGTCGGTCCAGAGCACCA	60.415	CGAGTCGTAAACTCGGCTG	59.6	139	(TA)7	2	199	212	1
65175	Medium_contig_606501	TTCCATGCTGTGCTGTGAA	59.969	TGGGTAGAAACGTTACACTGTCTT	59.173	109	(AG)6	2	220	231	1
65176	Medium_contig_606535	CCGCACGGATCATTTTTC	60.009	TGGACTCAATTTGGATTGGA	58.897	170	(GGTTT)3-(ACCAA)3	complex	121	176	1
65177	Medium_contig_606589	AATTGAAATTCGCCGCAA	60.156	GTGTTCGGTCGAACCCTG	60.088	204	(TTTTA)3	5	133	147	1
65178	Medium_contig_606592	TCCAGAAGGAGACGACGAA	59.483	GGTTCTGCTTCTTCACCAGC	59.997	207	(GAT)4	3	137	148	1
65179	Medium_contig_606594	CAGGTCCAAGAACAAAATCCA	59.956	TCCAAAGCTGAATGCAACC	59.79	171	(GAT)4	3	51	62	1
65180	Medium_contig_606606	TCACAGCCTTGTAGCAGCA	59.286	TGGTAAAAAGGGGGAGCA	59.046	176	(AC)7	2	150	163	1
65181	Medium_contig_606624	TTGTAATAACAGTCTCATCGGAAA	57.899	ACCTCCGTCCCTCTAGAAA	56.329	163	(T)14	1	173	186	1
65182	Medium_contig_606657	GCACTCCGACGCTCAAGT	60.146	TGGCTGATCTCCTGCACA	60.07	164	(TA)6	2	122	133	1
65183	Medium_contig_606663	GCGGGAGATACAAGGTGC	59.197	GCCTAAAGTGCAATCAAACCTT	59.672	183	(TAA)4	3	179	190	1
65184	Medium_contig_606685	TAGGGTCATGTGGTGGGG	60.172	TCCCAACATTTGCGGAGA	61.184	100	(TGCTC)3	5	62	76	1
65185	Medium_contig_606709	TTGTTTGCGTTTTTGGGC	60.623	TGAATATAAGACAACGCATGTAAA	56.656	184	(GGTTG)3	5	27	41	1
65186	Medium_contig_606713	TTTCAAACGATTCATCCTAAAAA	57.882	TGTGTATCAGGGGAGGGG	59.259	145	(TTA)4	3	129	140	1
65187	Medium_contig_606717	TAAGCCGACACCGTTTGG	60.655	TGTCGGTGATGATTTCACG	59.017	175	(AT)8	2	166	181	1
65188	Medium_contig_606734	TGCGTCGTTCCAACAAGA	59.952	GGTGTGAGTGGGAATGGG	59.722	152	(TTCCAT)3	6	137	154	1
65189	Medium_contig_606755	AATGAATCACCCAAGCCC	58.274	GGAGGGGCCTGATCTGTT	60.008	175	(GGC)4	3	76	87	1
65190	Medium_contig_606764	GCGGGGCAGTCGTATTTA	59.646	ACCGTCGGTGCATATCAA	58.428	226	(TAT)4	3	201	212	1
65191	Medium_contig_606766	TATGTCGGGGCTTCCAAA	60.002	ACGGGAATTTGGTGGTAA	56.217	202	(CTA)4	3	204	215	1
65192	Medium_contig_606772	TTGCGCTAGGCTTTTTCG	60.229	CCAAACTACAGGCAAGGCA	59.849	119	(GTT)4	3	112	123	1
65193	Medium_contig_606800	CTCCTCCCCTGTTCGGAT	60	AAAAGCAGCGTTTGACGG	59.988	152	(TGT)4	3	77	88	1
65194	Medium_contig_606809	GCTTCTGTAAAATCAGATCACCG	60.143	TCAACCCGCATTTGTCCT	60.048	146	(A)13	1	136	148	1
65195	Medium_contig_606823	TGGTTCATTTCCACCGCT	60.048	AGTTGTTTCATTGATGATGATG	55.075	203	(TCC)4	3	200	211	1
65196	Medium_contig_606834	GACCCATGGATCATTCGC	59.813	GGGATTTGTGGGGGTTTT	59.435	116	(A)12	1	217	228	1
65197	Medium_contig_606839	CGCCCCTGAATGAAACTG	60.192	TGTCTCCCATAGTCTTTTGTAACT	56.261	261	(TAAAA)3	5	222	236	1
65198	Medium_contig_606877	TTTAGCAGGTAATCGCAACAA	58.507	AGGAAAGGAAAGAGCGATGA	59.006	131	(CA)9	2	73	90	1
65199	Medium_contig_606885	TCGTGGGGATAGCGGTTA	60.026	TTTGAAAGGACTTCAAAAGGAA	58.027	250	(AT)7	2	212	225	1
65200	Medium_contig_606909	TTTTGACATTTCCAGTCTCCA	58.187	GACTAAAATTTACAATGCGCCA	59.176	100	(TA)6	2	171	182	1
65201	Medium_contig_606930	TGCACAATTTATATGTTTGCCTTC	60.253	AGAGGGTCAAAGCTGCAT	55.813	140	(ATTTT)3	5	151	165	1
65202	Medium_contig_606939	CCTCCTCGGTCGCACTAA	59.935	TGATTGATTTCTGTGATTGATTGA	59.456	198	(A)12	1	177	188	1
65203	Medium_contig_606994	TGTATGGACCGTGTGGCA	60.56	TCTGAGATTCCTATTTCTTCACA	55.78	183	(A)12	1	119	130	1
65204	Medium_contig_607003	GCAAAAGATACAATAGAAAGCATGA	58.933	TGGGTGGTTCGAGATTGAG	59.615	235	(ATC)5	3	108	122	1
65205	Medium_contig_607008	TGGTGTGAGGGTGGTGTG	59.959	TTGTCATTCCGCATAAACCA	59.93	207	(CCAAA)4	5	196	215	1
65206	Medium_contig_607051	CCTCTTCCCTCCCCTCAA	60.12	TTGAACCTCGGACACTCCA	60.229	103	(CCTCC)4	5	75	94	1
65207	Medium_contig_607064	TCGTCTAAAATCACACCAGAGG	59.238	CACAAAGATGGTTCGCCC	60.048	172	(GA)7	2	49	62	1
65208	Medium_contig_607077	AGAATCGTCCGTCTTGCG	59.942	TTTCCCCGCATTAGACCA	60.002	148	(TGT)4	3	179	190	1
65209	Medium_contig_607098	TTTTCAGATTTCCCAGAACAAA	58.716	CAGACACTACTCGCCACAACA	59.954	228	(A)12	1	139	150	1
65210	Medium_contig_607099	GAATCTCGAAAGCCACTAGCA	59.606	TAATTGGGCACCGCTTTG	60.601	212	(CATT)7	4	74	101	1
65211	Medium_contig_607177	TGCATGACCCCACTGTATG	58.88	GCTCAATTTTACCAAACATAGCTT	58.076	183	(A)12	1	190	201	1
65212	Medium_contig_607197	CCTAACAGTTCGGTTCGGTT	59.097	CCGGACTGAACCATAACAATG	60.234	129	(CGGTT)3	5	216	230	1
65213	Medium_contig_607206	GGTCCACATAGAAATAATAGAAAAA	55.121	CGAGAACTTAATTTTTGTTGTGA	56.314	176	(A)14	1	126	139	1
65214	Medium_contig_607210	AGCATGCATATTTTGAAGTTAAT	55.021	GGCGGGTATGAAATGAGC	59.03	188	(TATTT)3	5	90	104	1
65215	Medium_contig_607225	TGATTCATCAAACCAAGAAAGTG	59.121	TCATTTTAAGAGATCGATGTGGTC	59.506	202	(T)12	1	122	133	1
65216	Medium_contig_607234	GCTTGCCAAACAGAGCCT	59.116	TCCATTCTCACACGTAAGAGCTA	59.054	131	(GT)6	2	189	200	1
65217	Medium_contig_607248	TGTGATGCCATAAATCAAGAGAA	59.6	ACATCTGTCCCCGTGAGC	59.618	177	(T)12	1	59	70	1
65218	Medium_contig_607296	TGAATATCATTTTGTTTTTGTCA	55.027	CGGGGGCACTAGTTAGCA	59.816	109	(A)13	1	74	86	1
65219	Medium_contig_607304	TGGACTTGACTTCCCACCA	60.071	CCGGTTTAATGCACCAGC	60.073	124	(ACCGG)3	5	116	130	1
65220	Medium_contig_607333	GTGGGGCGGAAAGAGTTT	60.05	TTTGAGAATTGGAACGAGATCA	59.685	176	(TC)6	2	97	108	1
65221	Medium_contig_607372	AAAAACGGCTGCCTTGC	59.94	GTTCTTGCGCGTGTTCCT	59.992	155	(TTA)5-(TTA)11	complex	62	117	1
65222	Medium_contig_607380	TTTTCCACCCCGTTCAAA	59.869	CGAGGAAGCGGTGATAGC	59.502	125	(TCA)5	3	214	228	1
65223	Medium_contig_607427	AAAATTTTGTTGGGATGAAAACAT	59.88	CACAACCACGTGCCAAAA	60.13	209	(T)14	1	138	151	1
65224	Medium_contig_607428	TGCACTTCGTTCTGCCTTC	60.128	GGGTCAGGACTCAGGAAACA	60.088	142	(GTG)4	3	149	160	1
65225	Medium_contig_607430	GTTTGATTCCTGGCTCCG	59.166	CCTTTGCACACACTTGCG	60.021	183	(AT)6	2	74	85	1
65226	Medium_contig_607495	GGTACTACCAATAAATATGGTCAAA	55.65	TGCTATCTCGGTTATTTTATTGAA	57.215	244	(TAT)4	3	175	186	1
65227	Medium_contig_607518	TCGATCCTCAGCTCCATTG	59.884	AAACATGTGTTTCCCTGCAA	59.024	155	(AAT)4	3	64	75	1
65228	Medium_contig_607549	GGTACGTTCAAGGTGACTGC	58.215	ATGCCATCATGCCAACCT	59.882	185	(T)13	1	135	147	1
65229	Medium_contig_607552	CGTGAGAGAGAGAGGAGCTGA	60.018	ATCTTCGGCTGCATCACC	59.75	129	(GA)9	2	70	87	1
65230	Medium_contig_607566	CTCCCAGCTCCCCCTTTA	60.142	TTGGGATTTTTAGATATTTTTGATG	57.736	144	(TTTTA)4	5	191	210	1
65231	Medium_contig_607572	TGCAAGAACTGACCTCCGA	60.54	GATGATCCCAACTCCCCC	60.072	194	(A)13	1	53	65	1
65232	Medium_contig_607621	TGGAATAGAGAGAATAGCAAATAAG	55.518	CGCGCCAAAAGATACGAT	59.792	177	(T)13	1	65	77	1
65233	Medium_contig_607622	TTTGGGATGAAAACATCTCATTT	59.708	TTGTTAAGGGTATTGTGGGAA	57.039	196	(TAT)11	3	114	146	1
65234	Medium_contig_607640	CCCATTGAGATCGTTGCC	60.006	AAACGTTAAACAATCAGTTTGCAC	59.535	123	(TTG)9	3	162	188	1
65235	Medium_contig_607650	ATGCGTCTTGGCACACAA	59.823	CACCGGTGTAATTTGATCCC	60.051	165	(AT)7	2	203	216	1
65236	Medium_contig_607662	GGGTTAGGATTAGTGGTAGGAGAA	58.999	CCATTCAGTTGGGCAGAAA	59.633	193	(TA)9	2	73	90	1
65237	Medium_contig_607681	CCCACCAAATTCTGAAATGC	60.309	TTCATGCGTCCTCGGTCT	60.363	167	(A)13	1	38	50	1
65238	Medium_contig_607718	TCGTTCAGGAGAACCCAAA	59.199	TTGTTAATTGTGTTTGTGACCCT	58.463	192	(A)14	1	142	155	1
65239	Medium_contig_607723	TCTCAGTTATAACCACACACACACA	59.52	GATGGCTTGGAAGCAAACA	59.79	249	(A)13	1	45	57	1
65240	Medium_contig_607733	GGTTCAGAGGCTGAAAATGC	59.82	GCCAAGTCCAACCACTTCA	59.666	211	(GA)17	2	117	150	1
65241	Medium_contig_607735	CAATCCATCAAGCCCAAT	56.777	ACTCGTCGTATGTGCCCC	59.505	188	(AAAAT)3	5	60	74	1
65242	Medium_contig_607764	AACGAAAGTTATGTGTACTGGAG	55.294	TTATTTTCTTTCTTGAGAAGATTGT	55.041	185	(ATATAG)3	6	123	140	1
65243	Medium_contig_607826	GGCTTCTGCTAGTTCTTGTTGG	60.424	GATGACACCTTGTGCATATCG	59.016	188	(AT)7	2	117	130	2
65244	Medium_contig_607828	GGAAAAATAAGAAGGATTTTATCA	55.148	CAGGCAGGCACAGTTTGA	59.514	187	(TAT)4	3	157	168	1
65245	Medium_contig_607829	TGGGGTGAATGAGATGCAA	61.05	GGCAAGGCAAATATTATCACC	58.462	177	(TATTT)5	5	95	119	1
65246	Medium_contig_607832	CACACTGTGCAACAACAGGT	58.156	TTCAAAAGTTAATGTGAGAAAGCAA	59.4	177	(AT)6	2	164	175	1
65247	Medium_contig_607864	AGCGGGCAAAATTTAGGG	60.031	CTGCTCTGCTTCATCCCA	58.53	187	(GGA)4	3	185	196	1
65248	Medium_contig_607903	TCGGTGGTACTGTATGGGG	59.226	TGTTGTTTATGCTTCGTGACC	58.689	214	(ATAA)4	4	166	181	1
65249	Medium_contig_607930	ATGGTTTGGCGATGATGG	60.291	GCCGCCTTTTTCCACATA	59.622	212	(TTG)6-(GAT)7-(AGA)5	complex	76	195	1
65250	Medium_contig_607931	GGCAACCTTATGTGCATGG	59.94	TGCATCATAACTCTTGCATTTCA	60.633	135	(TA)6	2	188	199	1
65251	Medium_contig_607945	GGCATTCCTTGTGCCTTC	59.17	TCGATTCCTGGTGGAAACA	60.031	142	(A)13	1	90	102	1
65252	Medium_contig_607953	GGACACTGGACACGCCTT	59.665	AGAAGCAAAACACACACACAAA	58.389	147	(AC)6	2	111	122	1
65253	Medium_contig_608006	CCTATGCTTGCCGCATTC	60.329	CCGGCATGTTGCTAATCC	60.033	123	(AG)15	2	63	92	1
65254	Medium_contig_608016	TTGTTCTGGCCTTCTGGG	59.755	TGTTATTAATCAAGTCTCTCAGTCA	55.116	101	(TATTT)3	5	173	187	1
65255	Medium_contig_608025	GGAGCGGCACATGTTTTT	59.654	CGGTAACATTGACCCCTCA	59.354	182	(TA)8	2	176	191	1
65256	Medium_contig_608025	GGAGCGGCACATGTTTTT	59.654	CGGTAACATTGACCCCTCA	59.354	182	(GATA)4	4	192	207	1
65257	Medium_contig_608031	CAATCCTTGCCTCCATCA	58.033	CATGCAAAAAGAAGGGTAAGTTTT	59.944	147	(AAG)5	3	141	155	3
65258	Medium_contig_608042	CAAATAAAAAGGAACGGAGGG	59.825	CTCCGTATAGATTCGTTGAAGG	57.914	194	(A)14	1	113	126	1
65259	Medium_contig_608045	TTCCATCCTCCCTTTCCC	59.79	TTTCAATGTCATCATAGCCG	57.162	145	(TCT)4	3	205	216	1
65260	Medium_contig_608054	GGACTGCAATATATGTATGGGGA	59.949	TGAGGAATTGGAGCCAGC	59.875	195	(TACAT)3	5	163	177	1
65261	Medium_contig_608083	GGTCGTATATATTTAGAGACACAGG	55.437	TCGACCTTGACTGAAACTCGT	59.899	102	(T)13	1	39	51	1
65262	Medium_contig_608102	GCCTGCCACACACATGC	60.925	GAACGCGCTCCTGAAGAA	60.225	154	(AAAC)4	4	47	62	1
65263	Medium_contig_608111	AAAAATTGCATACAAGACTTAAAAA	55.836	TTTGTCCCTATGATCAGGAAAT	57.552	112	(AT)12	2	172	195	1
65264	Medium_contig_608127	TTAATGGGTTCCCCACAA	57.123	TGGACCATTGCCCAAGTT	59.893	190	(TAT)4-(GA)9	complex	75	156	1
65265	Medium_contig_608135	TCGCCGTTTCTTCGTCTC	60.072	GTAGCATGCTTCGCCGTT	59.979	156	(TAA)4-(AAT)4	complex	136	174	1
65266	Medium_contig_608135	CCACCTCATTGTCTCGCC	60.205	CCGCCGTTGTGAAGAAAA	60.779	220	(AAC)4	3	175	186	2
65267	Medium_contig_608138	CAAATCAAACTCCATTCTCAACA	59.121	TGATGGAGTCCCTACAAAGTCC	60.361	120	(TC)21	2	113	154	1
65268	Medium_contig_608142	CAACATCTAAGTGTGGGGTGG	60.275	TCTGAGGACCGGATGTGTC	59.602	187	(AGAAAA)3	6	130	147	1
65269	Medium_contig_608149	TCCAAATTGTCCATTTTTATTTCC	60.272	CACGAGGTCTTGGGTTCG	60.237	103	(TA)6	2	51	62	1
65270	Medium_contig_608158	ATGTCGGCCAGAAGGATG	59.585	GGGAGAACCGGTCGAACA	62.073	182	(ACCGG)3	5	208	222	1
65271	Medium_contig_608174	TGAACGAATTTGTGGGGTT	58.809	TCCACATCAAAACACATCAAAAA	60.25	127	(TG)9	2	152	169	1
65272	Medium_contig_608196	CCCAGTTCAATTAAGGCCC	59.373	GCAGACCTGCTGACAAAGC	59.723	180	(A)12	1	122	133	1
65273	Medium_contig_608211	GGCAGGGGCGTATTTTCT	60.036	GGCAAGGCAAGGTAGCTG	59.547	245	(CTGTTT)3-(CTGTTT)3	complex	58	142	1
65274	Medium_contig_608246	CGATTCCTTTATGAATTGCTTTT	58.746	AAAACTTATCAGCCTCTCAACGA	59.445	164	(ATT)7	3	46	66	1
65275	Medium_contig_608256	TTGCTCATCCATCCCCTC	59.512	GGGTGTGTTTGGTTCGGA	60.354	100	(CCCTC)3	5	162	176	1
65276	Medium_contig_608269	GCCAAACAAAGAGGCTGC	59.527	TGGACTGTTGTGGCATGG	60.088	155	(AAC)5-(TGG)5	complex	176	216	1
65277	Medium_contig_608276	AAAACGGTAACGGTAGGCG	60.004	TCTTTTTCCTCTTTCTCTTTCCC	59.391	136	(GAT)14	3	108	149	1
65278	Medium_contig_608288	GGTTGCTTGCAGACGGAG	60.557	TCTCAAAAGGTTTAGGCGAG	57.25	220	(A)14	1	200	213	1
65279	Medium_contig_608316	TTTAGGCAAGATCCGCCA	60.298	CGTGCGTGCGTTTATGTT	59.307	169	(TA)10	2	201	220	1
65280	Medium_contig_608334	ACCTCTGGTGCCAATGGA	60.046	AAACCTGTTTCATCTGCAGAACT	59.336	110	(GAT)4	3	223	234	1
65281	Medium_contig_608352	CCGGAAGAGAATTGTGTGG	59.071	TTGGGTGCTCAAAATTCAAA	59.133	211	(AT)7	2	198	211	1
65282	Medium_contig_608358	TTTTTCAAATAAAATGGTACGAG	55.439	TGATAAACGTTTTTAAAATGCAA	56.723	100	(AAAAT)3	5	136	150	1
65283	Medium_contig_608368	TGCCGTGATAAAAATTTAGGC	59.123	TTCATCCTTATTAGTTTTTAGCGA	56.617	244	(T)12	1	120	131	1
65284	Medium_contig_608372	AAGGCATTGATCGGGTAAA	58.024	AGCATGAATGGCCACATCT	59.055	151	(T)13	1	70	82	1
65285	Medium_contig_608391	TGAAGGTGAAGGGAATGGA	58.994	TGATGTGGCTAAAAGGGTGA	59.123	219	(T)12	1	64	75	1
65286	Medium_contig_608442	AGGGTCTGTTTGGTTTGGG	59.805	AGCTCTCCTCCCCTCCAA	59.871	156	(GGAGG)4	5	101	120	1
65287	Medium_contig_608450	CGCAGAAACCACATTCCA	59.165	ATTCGTCGAACACGTGGC	60.698	102	(GAT)5	3	114	128	1
65288	Medium_contig_608451	CATCTATGTGGCGGCGAT	60.618	TTTGTGGTAATTGCCATTTGA	58.922	147	(A)13	1	187	199	1
65289	Medium_contig_608461	CAAACACACACCTAATGGAAACA	59.815	TTGTTGTGGTGGTGGTGC	59.973	191	(TTC)5	3	111	125	1
65290	Medium_contig_608461	CACCATCACCTCAAGTTCACA	59.581	CGGTAACATGTTTTTGTTTGTTG	59.364	139	(CAC)4	3	227	238	1
65291	Medium_contig_608466	GTCATGGATGAGGCTCCG	60.164	GCGATAAGGGGTTAGGGTG	59.396	107	(CAA)4	3	174	185	1
65292	Medium_contig_608508	GGCAATGGACCAAACAAGA	59.486	TTGTGGGATCCTGCCAAT	59.85	135	(AT)8	2	103	118	1
65293	Medium_contig_608526	AAAGAAGGGCACTGCACG	59.984	CTGCGAGGCTGTGTGTGT	59.574	164	(CT)8	2	221	236	1
65294	Medium_contig_608533	AACAAAAGTACAACATCCGGT	56.166	CCGTGGTGAACTAAGGCG	60.255	136	(TC)6	2	183	194	1
65295	Medium_contig_608542	GGCCTTCAAATTGGATTCCT	60.265	AAAGGTGATGACGGCTGC	59.794	205	(AAT)4	3	192	203	1
65296	Medium_contig_608559	TCAATTTCTGGTTGCACTTGA	59.307	TGCAACCAATGAATTTCTACCT	58.629	158	(AAT)4	3	174	185	1
65297	Medium_contig_608576	GGCGTTATGCCCTCAATG	60.033	TCGGCCTAGCCTATTCCC	60.133	135	(AATAAA)3	6	44	61	1
65298	Medium_contig_608580	GCCCATAATGTTCCGCCT	60.833	TCCCACCTTTTTCCACACA	59.919	157	(GAT)5	3	69	83	1
65299	Medium_contig_608591	CAGGATTTAAACTTCAGTCCTTGT	57.976	ATCATAATTTTAAAAGGAAACCAA	55.448	165	(AAAAT)3	5	168	182	1
65300	Medium_contig_608602	CATTTTTCATGCAAACGCA	59.249	TTCCTCTTACTCCCTCCGGT	60.067	217	(T)15	1	33	47	1
65301	Medium_contig_608633	CACGTATAGAGTGAGAGGCCG	59.906	AGACCTCCGGATGCATTT	58.011	126	(TATTT)3	5	77	91	1
65302	Medium_contig_608645	TGCCAAAGACTTATCTCTCGG	59.462	GAAGAGGGGGTGCCTTGT	60.048	137	(AATAA)3	5	154	168	1
65303	Medium_contig_608655	TTTGGGGCTTTAGAGCATTT	58.831	TGTCCCAGAACACTCATTAGCA	60.689	144	(AT)6	2	146	157	1
65304	Medium_contig_608655	TTTGGGGCTTTAGAGCATTT	58.831	TGTCCCAGAACACTCATTAGCA	60.689	144	(TA)9	2	159	176	1
65305	Medium_contig_608666	CCGTCACGGACGTTCTCT	59.82	GCGTGAGGGAGAGCTTCA	60.23	106	(CT)7	2	81	94	1
65306	Medium_contig_608673	ATGAACCCAAACGCGAAA	60.049	TGGAGCATAACAAAACGGAG	58.771	128	(A)12	1	200	211	1
65307	Medium_contig_608692	TGGCTAAAAAGGGGGAGT	57.178	CTCCCCCTCAAGACATGC	59.129	145	(GTA)4	3	88	99	5
65308	Medium_contig_608768	TTGGAGATTTTGGGATTAGGG	60.13	TGATGTGTCTCTAGTGATTTGGAA	58.767	171	(AAT)6	3	142	159	1
65309	Medium_contig_608770	CGCATTCCGAAGTTTTGA	58.332	AATTGAGCCCATCGCAAG	59.756	208	(GTT)4	3	191	202	1
65310	Medium_contig_608789	ACGTACCCTGCGGTTCAA	60.112	GGTTACCGGTAGTGTGGGC	60.248	128	(T)12	1	213	224	1
65311	Medium_contig_608826	GCCGAACATCTTTATCCGAA	60.038	TTTCTCATTTCAAAATTTCGTTTTT	59.488	169	(TAC)7	3	152	172	1
65312	Medium_contig_608832	TTCAAAATGTGAGGTCAAAACC	58.973	TTTTCGGTTTATAAAAGGTTGATG	58.596	186	(A)12	1	91	102	2
65313	Medium_contig_608837	AACTGTTGGGACACTTGTTTT	56.224	AGGAATAGCATGCGGCAA	60.329	149	(CAATC)3	5	71	85	1
65314	Medium_contig_608840	GGGTGAATTCATGTGAATGGT	59.522	TGCCACGAGAATATGTTTTGA	59.172	124	(A)12	1	201	212	1
65315	Medium_contig_608848	GGGTGTGAGGGAAAGCAA	59.605	CACAAAAAGACATCCAAAAGCA	60.145	232	(ACTAG)3	5	224	238	1
65316	Medium_contig_608872	TCGCCCCGTTTAATGTGT	59.924	TTCACTGAAGATGCGTCACA	58.95	124	(GTGTGC)3	6	101	118	1
65317	Medium_contig_608888	CAAAGAGGCCGCCTACCTA	60.35	AGACAAAACTAGGGTTTCAACAA	57.066	103	(TAT)4	3	228	239	1
65318	Medium_contig_608924	AAACCACAGGCCGTTCAA	60.088	TGGAGCTCATCTGCAACG	59.631	174	(TTG)4	3	95	106	1
65319	Medium_contig_608943	TTTTAGGTTTATTGAATATCTGGTC	55.121	GGATTGAGGTTTGAATTCGG	59.363	175	(TATTT)3	5	163	177	1
65320	Medium_contig_609008	GCCGTGTTGTTCGATTCC	60.056	TCTTGACGTGGCATGACG	60.42	240	(TTC)4	3	36	47	1
65321	Medium_contig_609042	CGCCATCCTTACAAACGG	60.065	AAAAACGGGTGGTGCAGA	60.088	175	(CTC)4-(TGG)4	complex	93	143	1
65322	Medium_contig_609045	AGTTCGGAGAAGCTCGGG	60.488	GGAGCGGGAGTGAAACCT	60.199	149	(AG)22	2	116	159	1
65323	Medium_contig_609076	TCCATTCTCTCTCTCTTCCATCTC	60.337	GAAGCTCCATTTGAGAAAGCA	59.583	170	(TC)9-(TC)9	complex	78	147	1
65324	Medium_contig_609080	AAGCATGATTTGCCCCAA	60.009	TCATTGTTCAGTAAAATTTGGCA	59.524	159	(AAT)4	3	209	220	1
65325	Medium_contig_609094	CGCAAACGCGTCTGATATT	59.848	TTGCATCGATGTATTCTATCAATTT	58.994	181	(T)13	1	188	200	1
65326	Medium_contig_609100	GACCTGTGCTCCTCACGG	60.415	GAGTGACCCCCGAATGTG	59.885	147	(AC)6	2	184	195	1
65327	Medium_contig_609119	AACAGGTGGTCCAACGGA	59.929	CAAGTCCGGACAGGGTGT	59.496	213	(T)13	1	143	155	1
65328	Medium_contig_609138	CCTCAAAAGCAACAACATACGA	60.166	TCCCGTCAACAACAAAATCA	59.941	196	(A)12	1	142	153	1
65329	Medium_contig_609148	CTGGTGAACATTCAAGGGG	58.915	CACCCCATGATCGCTTGT	60.496	235	(TAT)6	3	25	42	2
65330	Medium_contig_609173	GTTGGCACTCCAACGCTC	60.412	TTCTCACCGGAGTCGTCC	59.749	134	(TA)7	2	140	153	1
65331	Medium_contig_609204	TGCTAGGGTCTAATTAACAGGC	57.629	ACCGAGGGTCACGGTACA	59.954	151	(ATA)5	3	50	64	1
65332	Medium_contig_609224	CGTAAAAGGGTAACGGTGC	58.161	TTCATAGGTTCAAATGTGACGG	59.861	152	(T)13	1	96	108	1
65333	Medium_contig_609225	GCTCTTGTGTTTGAGTCATTGG	59.78	CCTCGCAACCGAACTCTG	60.547	116	(ATT)4	3	49	60	1
65334	Medium_contig_609293	AAAAATGTGCCGTAAAATCG	57.717	TGAGCTCTCGATTGATTTGG	58.95	123	(AACCA)3	5	139	153	1
65335	Medium_contig_609306	TGTGCAGGAAAAGAAAGAGGA	59.978	CATACCTGAAGTGCCGCAT	59.688	164	(AGA)4	3	49	60	1
65336	Medium_contig_609330	CCCCACACGGTAGTTGGA	60.369	CGTCAACACCTCCCCATC	59.885	111	(GGT)7	3	72	92	1
65337	Medium_contig_609347	CGCCGCTTCTGACTCTTC	59.812	TGAAAAAGGGAAAAACAGCTC	58.479	183	(TTA)4	3	206	217	1
65338	Medium_contig_609355	TGGTCATTTGAATTGGCAGA	60.049	AGAATAATAAGCAACTAGGTCCG	56.041	191	(T)12	1	227	238	1
65339	Medium_contig_609365	GCACCTGCCTGCACAAC	59.972	TAACTGGCTCCGGTGACG	60.829	182	(TA)8	2	101	116	1
65340	Medium_contig_609366	TTTTTGTGAAGATAAGGAATCTGC	58.863	CGAGTCGAGCCAAACTGA	58.588	137	(TTG)4	3	119	130	1
65341	Medium_contig_609379	CAGTGGATTTGTCAACAGTTCG	60.583	AGGCCCAAAAAGGTCCAT	59.336	191	(A)12	1	98	109	1
65342	Medium_contig_609383	TCATAAAGTTGACACCATAACATCA	58.492	GAGCATGCATGGACCAAA	59.118	178	(TTA)4	3	91	102	1
65343	Medium_contig_609388	ACGCTACTGGCGCTTCAA	60.709	ACCTGTGTCGGTTTGGGA	59.929	215	(TTAC)4	4	29	44	1
65344	Medium_contig_609430	GCATGCTCTGATTCTTGCTG	59.704	CGCCATTTCCCTTCCTTT	60.006	126	(AAT)4	3	96	107	1
65345	Medium_contig_609473	TTTTAAAACTCATACCCTTTTTGG	57.873	CATGAGGAACCTGCACACA	59.196	245	(A)14	1	109	122	1
65346	Medium_contig_609478	AAAATAAGGACATTTTTCCGAGA	58.269	AACCGGTTTTTCCCTTTCA	59.392	155	(GT)7	2	163	176	1
65347	Medium_contig_609479	CAATGCTAGCTGGCAACC	57.937	TCAAGCAAATGAATATTTCAGAGG	59.644	168	(ACT)4	3	120	131	1
65348	Medium_contig_609493	TGACAAGAGTGGCCCCAT	60.046	TTTTTGACAGAAAAAGCTTATAGCA	58.787	120	(ATT)5	3	159	173	1
65349	Medium_contig_609565	CACGGAATGAAGGCTGCT	59.942	TCTTTTGTTTTTCATTCTCTCTGA	57.384	198	(AAAT)4	4	155	170	1
65350	Medium_contig_609570	CCCTTTTATCAGTTCGAAGTTT	56.679	TTTTGGAGGTTTTGAGAGGC	59.288	141	(TA)6	2	42	53	1
65351	Medium_contig_609573	CATTGCTCTCTCTAATCACTCTCTG	58.884	AACAGACAGACACGGGGC	59.665	129	(TA)9	2	80	97	1
65352	Medium_contig_609579	TACCTGGGATGCACGGAT	59.875	CGACAGACACACCTTCGCT	60.038	137	(TGAAC)3	5	169	183	1
65353	Medium_contig_609586	CCATGCTTTTAGTTTTACCGGA	60.348	CACTCATTCAACAATCTCACCAA	60.023	166	(GA)6-(ATG)5-(A)12	complex	54	130	1
65354	Medium_contig_609591	TTTGACAATAAAGGAAATGCCA	59.472	AATGGCATCCCTGCAAAA	60.009	208	(TAC)4	3	52	63	1
65355	Medium_contig_609622	GTTGTCCGGACCGTTGAC	59.936	TGCATGTTTGTGGAAGTGTTT	59.087	114	(CCGGT)3	5	130	144	1
65356	Medium_contig_609624	CAACTCATGGCTCCACCA	59.126	TGACCCCTTCTTGATTTCTTG	59.157	134	(T)12	1	144	155	1
65357	Medium_contig_609633	TTGGGCTTTGTGGCTACC	59.648	CTTTGCTTCAAAAAGAAAATAAAAA	57.586	111	(GGTGA)3	5	85	99	1
65358	Medium_contig_609642	TTGATTCTCTCCATTTGGGC	60.014	TCACAAATGCCCCATCCT	59.85	202	(TTTTC)3	5	42	56	1
65359	Medium_contig_609647	TTCAAGAGATGCGCGAGA	59.306	GGGTTCAAGTGGCAAGGA	59.605	133	(T)16	1	123	138	1
65360	Medium_contig_609675	AATTCACCATGTTGTAGGAGAG	55.838	CTTCATGCGCCCAACATT	60.631	186	(T)12	1	45	56	1
65361	Medium_contig_609689	TCGGTACACCTTGTGCTGAG	59.897	TGCCAGAACTGACCCTCG	60.993	165	(TA)6	2	135	146	1
65362	Medium_contig_609728	ATCAGCTTCCCCGTACCC	59.886	CCTTGGTGAGGTGGAGGA	59.579	198	(CAG)4	3	51	62	1
65363	Medium_contig_609760	AAACCCAGCATCTCGTGC	59.794	TGTGCGCATGCATTTCTT	59.948	184	(A)12	1	74	85	1
65364	Medium_contig_609765	TTTTCAAGAAAAAGAACACCACA	58.819	CCCCCTCTTCTAATCCCAA	58.917	186	(ATTTT)4	5	54	73	1
65365	Medium_contig_609782	TCTTTTTAATGCAGTATTTCTTTTC	55.548	TCTCCTTCCCTTTTGTTCTT	55.583	146	(TA)6	2	168	179	1
65366	Medium_contig_609812	TTGGAAGGTCCGTGCTGT	60.246	TGTTTTTCCTGCATGGAATAGTT	59.891	231	(ATCT)4-(ATCT)4	complex	161	196	1
65367	Medium_contig_609835	GCTGAAGAGATGGACGAAGG	59.95	GCGCATCAGCTTGAATGA	59.61	146	(GTT)4	3	156	167	1
65368	Medium_contig_609859	TCCTTCAACATTCCAACCGT	60.353	TGCAAATGGGTGGGAAAT	59.707	163	(TATGA)3	5	183	197	1
65369	Medium_contig_609881	ACAATCAATTTCTTTTGGCA	55.795	TGGACTAGCATTATATTGGTGC	56.885	211	(AT)8	2	100	115	1
65370	Medium_contig_609922	TGTGCTGCCTGTAATTGTCA	58.863	CGAAAAGGTAGTCGAGAGACG	59.132	120	(TTG)4	3	182	193	1
65371	Medium_contig_609937	ACGGGTGCGGGTGTAGTA	59.984	GGTCCGGAGGCATGACTAT	59.902	249	(TC)7	2	96	109	1
65372	Medium_contig_609952	GCTTGTCACGAGCCTTCC	59.505	TCGGCCTCTGATACCACAA	60.209	119	(AAT)4	3	95	106	1
65373	Medium_contig_610012	TGTTCTCCCTCTCTTCGTGTC	59.44	CGTCACAGGGGCTAATTGA	59.658	175	(CT)6	2	77	88	1
65374	Medium_contig_610017	GGTGTTTGTTGTTAGAAAGTTAGTT	55.223	GCGCAGGAATCACAAACA	59.333	251	(GTTA)6	4	39	62	1
65375	Medium_contig_610023	GCATGCATAGTAGATCAACAACA	57.875	TTTGTGGCTAAAAAGAGGGAG	58.502	209	(TAC)4	3	44	55	1
65376	Medium_contig_610029	GCTTCCCTTGCTGTTGTCA	59.976	CCGCTAACCCCTCCAACT	60.065	212	(TTGA)4	4	104	119	1
65377	Medium_contig_610042	CCTCTGCCTCCTCCACCT	60.35	AAAAAGGCAGTGAACCGTG	58.761	143	(TC)6	2	114	125	1
65378	Medium_contig_610054	TTGGACGCATATGTAAAATAAA	55.169	TCTTGACTCCACGCCTCA	58.984	155	(ATA)11	3	78	110	1
65379	Medium_contig_610089	GAGTTGGTTTGGAAAACTTGC	58.732	TGTTCGAAAGAAATTTTGAGAGG	59.76	146	(TTA)5	3	155	169	1
65380	Medium_contig_610096	TCCACAATTTACAAATCACCAAA	59.262	TTTTGAAACGGCCGAAGT	59.247	116	(TATCA)3	5	70	84	1
65381	Medium_contig_610108	GCCTACTCTCGGCATTTCA	58.964	TGAGTTTGGTAATTGAATTTGGTG	60.141	189	(CAA)4	3	85	96	1
65382	Medium_contig_610117	TGGAATTTTTGATGTATTCCGTC	60.069	AAGTGTGCGGTTGCTCCT	59.42	142	(TTTA)5	4	61	80	1
65383	Medium_contig_610119	CTCCCATTCGAATTCCCC	60.213	CCACGTTTGAATCTGATGCTT	60.125	178	(AG)11-(GTT)5	complex	113	159	1
65384	Medium_contig_610129	GCCGCTGCTCTCATTTGT	60.104	ACCTCGCAACCAAACCCT	60.51	123	(TTTA)5	4	83	102	1
65385	Medium_contig_610133	TTTGTTCTTGATTTTTCTTACTCCA	58.482	CGTGTTTTCATTTGTTGCG	58.741	108	(T)12	1	60	71	1
65386	Medium_contig_610183	GCAGATCATAACAAGAAGTGATGAA	59.685	TTTGTAGTTCTAGGTTTGGAGGC	58.877	130	(A)12	1	105	116	1
65387	Medium_contig_610212	GGTTTGAACCCCGGTCAT	60.578	TTTTAAAAGGAGTGTTGCTTACG	57.794	239	(T)13	1	215	227	1
65388	Medium_contig_610218	CCATTTCGCTCCATGACC	60.006	CCAACAATCTCACCAAAAACC	59.322	201	(T)13	1	99	111	2
65389	Medium_contig_610246	CCTCAGAGGAAGGTTCTAGGTG	59.383	TCCACCTCATTGCACTTCA	58.713	209	(TGATCA)3	6	105	122	1
65390	Medium_contig_610250	TGACACGGTTGAGTAGCCC	59.692	GCAACATCAGTGGCCTCA	59.301	138	(TGT)4	3	50	61	1
65391	Medium_contig_610272	GCAACGATTTTAACTGCATCC	59.605	TTTGCATGCATTACTCTCATGTT	59.666	172	(TTTTA)3	5	136	150	1
65392	Medium_contig_610294	AACGAGTAGGGCGCGAG	60.104	CGTTTGTTCGATTTTGCG	58.829	111	(T)14	1	144	157	1
65393	Medium_contig_610301	TGAGATTCGGAACCGGAG	59.711	TGGGTCGTTACATCTCGGA	60.056	193	(GTGGAG)3	6	129	146	1
65394	Medium_contig_610327	GCAGGCGATATTGGTGCT	59.788	GGCACGTGGTTTTTAATGC	59.03	180	(A)13	1	142	154	1
65395	Medium_contig_610332	CCTTCCGATCCACTGCAC	60.205	TTGGTGGTGTGCCTCCTT	60.088	128	(TATAT)3	5	40	54	1
65396	Medium_contig_610391	TTTCATCTTGCATAACATTGCTC	59.27	CAACAAATTTTCGCAATGACA	59.594	239	(TA)9	2	38	55	1
65397	Medium_contig_610394	ACGATGGCACACTTGCCT	60.279	GGAACAAACAAAACAACATAAAAA	57.339	130	(T)12	1	202	213	1
65398	Medium_contig_610413	GAAGTAGTTGAATGTGGTGATTGA	58.175	TCTGGTGATTCTTGTTTTTGACA	59.64	142	(AAAAGA)3	6	33	50	1
65399	Medium_contig_610424	CACCAGTCAAATGCTCTCCA	59.831	CATTTCCGACCATCACTTTG	58.973	206	(A)13	1	200	212	1
65400	Medium_contig_610430	GCAGGTGCAAAAGGGAGA	59.918	TCATCCATGCCCAACTCA	59.527	151	(CTG)4	3	169	180	1
65401	Medium_contig_610446	TGTTATGAATGGATTATGTGAAAA	56.29	TGGGATAGTGGGGTCAGC	59.425	116	(AAT)6	3	126	143	1
65402	Medium_contig_610454	CACGAAAAGGCACCAACA	59.216	CATGTATAGCACATTGTTTGACG	58.188	222	(T)13	1	81	93	1
65403	Medium_contig_610503	CGTATCCTCGCCGTATCG	60.197	TTTTATTTAGTGAGATTGTGACACG	57.557	102	(GTATC)3	5	99	113	1
65404	Medium_contig_610507	AGGGGTTTAAGCAGGGTT	56.16	CCCTCCAACCCTTACCCA	60.704	173	(GGTTAG)3	6	183	200	1
65405	Medium_contig_610529	TGGAGCCAGCTCTCAAGC	60.388	CATGAAGAAATCTTCTAGGGGAAA	59.969	118	(ATG)8	3	189	212	1
65406	Medium_contig_610544	CGTGATGCACAAAGTCGC	59.986	ATGACACATTGGCACGGA	59.442	245	(A)12	1	71	82	1
65407	Medium_contig_610564	CTCACCCCCTCTTCCTGTT	59.086	AAACCCATCAAAACCGCA	59.9	215	(TTTTA)3	5	44	58	1
65408	Medium_contig_610566	CACCAATACAACTGTAGCCCA	58.566	GGCATCAACCGAGCTTGT	59.794	196	(AAT)5	3	92	106	1
65409	Medium_contig_610601	CAATGTTGAATTGACTGATGAAGA	59.134	AGCACAAAACACATCATTCCC	59.851	106	(T)13	1	93	105	1
65410	Medium_contig_610604	CCCCGAACCAGATTAGGC	60.417	TTTCGTTTTGGACGGAGG	59.617	220	(AAAAT)3	5	86	100	1
65411	Medium_contig_610645	GCCAATTGTGACTCACGC	58.731	CAAGCAAGCAAGAGGGAGA	59.252	209	(T)12	1	158	169	1
65412	Medium_contig_610658	TTTTGGACATTGTCTACTTATTTTT	55.582	TCACGGTCACTTTCGCAC	59.353	111	(TTA)4	3	63	74	1
65413	Medium_contig_610679	TTGGTAGGGACATTGCATGA	59.924	TTGCGGTACGGATGGAGT	60.072	132	(T)12	1	84	95	1
65414	Medium_contig_610698	CTGAAAGGGTGAGCACACAA	59.873	TGTCCCCGTGAGCATAGC	60.806	213	(ATTTTT)3	6	58	75	1
65415	Medium_contig_610717	TGCACTTGCGAGCGTATC	59.682	TGGGGGTTGAGATTTCCC	60.659	190	(TGTTT)3	5	140	154	1
65416	Medium_contig_610750	TGATTCCTATTTGATGTCAGCG	60.096	CGAAATGGAGTATGCATAAAG	55.131	215	(ATTT)4	4	208	223	1
65417	Medium_contig_610762	TTGCTGCCAAGTGTCCTCT	59.561	GAAGGCAAAAATGCAGAAGG	59.823	154	(A)12	1	91	102	1
65418	Medium_contig_610769	TTGTTTCTTTTGAGTTTCTATTTTC	55.451	CCATGACACCCATTGCCT	60.339	111	(A)12	1	52	63	1
65419	Medium_contig_610807	GGGGGTTGAATTGTATTGGA	59.481	CGAAGACCTAGAGAGAAGGTGG	59.52	192	(AC)11	2	145	166	1
65420	Medium_contig_610820	TCATTCATTGAGTGGTCTGGA	59.074	TCGAACCGAGTTATTCGTGA	59.272	125	(CTCGA)3	5	106	120	1
65421	Medium_contig_610866	CCCTACTGTTGACCCCGTT	59.829	CGTTCGATGCGAGGTTTC	60.353	256	(A)12	1	102	113	1
65422	Medium_contig_610884	GCCAACACATTGGAAATCG	59.916	TCTAACCTTCAATTTAATACAACCA	56.298	176	(ATTTG)3	5	213	227	1
65423	Medium_contig_610895	TTCAAAATTCAATAGTGGCCC	58.932	TTCCACGGATTCTCGACC	59.559	217	(A)15	1	148	162	1
65424	Medium_contig_610920	GCCTGTCTGGCCGCTAGT	61.541	TGTAGAACGGGAAGCGAAG	59.01	225	(AT)6	2	92	103	1
65425	Medium_contig_610952	CCGACGATGAAGGTGAAGA	59.771	TTTGGTTGACTGATAGAGATATGA	55.669	250	(T)13	1	202	214	1
65426	Medium_contig_610967	TGACCTGACCCCACTTCAA	60.071	CAGTGCTGGGTGAGTGAGC	60.631	140	(TA)10	2	107	126	1
65427	Medium_contig_610968	TTTGTGCCATATAAATAGGATTTT	56.174	TCCGGCCTTAATTATAAGCAAAT	60.184	190	(TA)7	2	43	56	1
65428	Medium_contig_610997	TGGAAATGAAATTAGGGTTTGA	58.472	TCGACTCCTTCACCACGC	61.005	141	(GAG)4	3	124	135	1
65429	Medium_contig_611017	TTTTTGTCAAGTCCAATGGTT	57.113	TTGCTTATAATTAAGAATGGAGGGA	59.454	116	(TA)6	2	198	209	1
65430	Medium_contig_611018	ATCAATCCCTCCCTTGCC	59.821	CTGAGCATGTCCCGGAAG	60.354	196	(GTGCT)3-(ATTC)4	complex	104	169	1
65431	Medium_contig_611041	GGAATGGTGAATTTTCCTGG	59.22	AGCATGTAAGGCTGTTGGAGA	59.89	219	(TCT)4	3	164	175	1
65432	Medium_contig_611045	TGACGACCGAAAATTTAATTACCTA	60.13	GGCCCAAGGTCATAAGCC	60.426	219	(TTATTT)3	6	129	146	1
65433	Medium_contig_611051	ATCCCCCACCTCAAGCTC	60.008	TCCACTTTCAATTTTTGATGA	55.783	112	(CAA)4	3	228	239	1
65434	Medium_contig_611080	AGCACTTGAAAACAACCCTTG	59.272	GGATCGACACAAACTCATGC	59.093	206	(TAAC)4	4	88	103	1
65435	Medium_contig_611084	CTTGTCGCGAGTTTCACG	59.109	AACCTCGCAACCTTGAACA	59.278	164	(A)12	1	64	75	1
65436	Medium_contig_611089	AGGGACAGTGCCAAGCCT	60.829	TTTGAGGCAATTCTTTTCAA	56.087	155	(AAAAT)3	5	130	144	1
65437	Medium_contig_611094	GCACGGAAGGAGGGAGAT	60.16	TGGTTCAGATTTACCAATTTCCA	60.563	229	(ATCAA)3	5	177	191	1
65438	Medium_contig_611108	CGATGATGGCACAAACCA	60.045	AACCAAGCCCAAGATGCT	58.23	206	(ATT)4	3	150	161	1
65439	Medium_contig_611123	CCGCCAAACTGAATTGAA	58.172	AAATTCGGTTGACAGTTCGG	59.971	147	(GAACT)3	5	142	156	1
65440	Medium_contig_611136	TCTGAACACTCATCCCCGA	60.189	AAACAGCAACAAAGAATGTGGA	59.654	101	(TTG)4	3	222	233	1
65441	Medium_contig_611152	TGTGGTGTGAATGAAATGGA	58.292	GCGCGCAGATACCTGATT	59.939	225	(AAAAG)3	5	94	108	1
65442	Medium_contig_611174	TTTTCCTCGATCCCCCTC	59.94	TCAAAGTTGAAAAACAAAGTTAGCA	59.436	202	(TTA)4	3	208	219	1
65443	Medium_contig_611227	TGGCTAAAAAGGGGGAGT	57.178	CTCCCCCTGAAGTCATGC	59.129	176	(AGT)4	3	128	139	1
65444	Medium_contig_611264	CACCATTTTATGATTTTTGTGAGG	59.66	TGGATCAGGTTATTTCTCCCC	60.138	140	(ATTTT)3	5	70	84	1
65445	Medium_contig_611306	TGTGCCTATATGTTGACATTTTCC	60.135	TTTTGTCTTTGTGTCGGTTCA	59.205	215	(AAT)4	3	98	109	1
65446	Medium_contig_611310	AGGGTTCGATTCCTAGCACA	59.694	AAAAATATGCAACCAGCTTATTA	55.184	149	(TTTTTA)3	6	105	122	1
65447	Medium_contig_611321	GAACAAAGGGTACAGCGCA	59.856	AGAGAGCTAATGTCACTACATGATT	55.6	155	(A)14	1	130	143	1
65448	Medium_contig_611336	TTGTGGAATTTGGTGGGG	60.145	TGAGAAAGAAAAACAACAACATGA	58.832	126	(T)12	1	173	184	1
65449	Medium_contig_611348	CGAGGTGGTTAAGTAATTAGGCG	61.161	ACCAAACCCTAGGCCCAT	59.213	180	(ATT)8	3	88	111	1
65450	Medium_contig_611400	AAAGTTCACACCAAAACTCGTG	59.189	CAAACTCACCCTTGAATTTTT	55.94	157	(ATAGA)3	5	148	162	2
65451	Medium_contig_611411	GGGTTTCAAAGGTTCCACC	59.224	CAGGCCATGAAACAGCAA	59.328	190	(TGT)4	3	201	212	1
65452	Medium_contig_611440	CAAGTGTGCACCAAATACAGG	59.108	AAATTCACTTTCCACAATCCG	58.938	210	(A)13	1	207	219	1
65453	Medium_contig_611447	TGAAATTTGGGTAATGGTGGA	60.038	CCGATGAAGACACGAGGG	60.197	106	(T)13	1	74	86	1
65454	Medium_contig_611459	CTTGAAGCCAATAGGCGG	59.371	ACTCCACCCCAAAATAAAGT	55.174	217	(A)14	1	174	187	1
65455	Medium_contig_611475	TTGATGGATAACCTTTCACAAAAA	59.763	TCAATCCCCCACATCTGC	60.434	147	(T)12	1	60	71	1
65456	Medium_contig_611479	AGGCCACTTCCTTAGCACA	58.456	TGGTTGCACCTTTTTCTCA	57.791	125	(AC)7	2	90	103	1
65457	Medium_contig_611488	CCAAGAAGAAGAGGGCTGG	59.928	TCTCTTGCTTTGCAGGGG	60.064	206	(AAG)4	3	181	192	1
65458	Medium_contig_611496	TCCACCCACACACACAACA	60.484	GCTGAGGAATTGAAAGCTCG	60.096	179	(CAAC)4	4	103	118	1
65459	Medium_contig_611510	TGGAGCTTGGAATGGCTC	59.875	GTGGAACGGGTGACGAAG	60.088	168	(AGA)4	3	98	109	2
65460	Medium_contig_611513	TTGTCCCTATAAAGAGTGAGTGTT	56.261	TGAAAGTCGTCACTGTCATCG	59.889	163	(A)13	1	127	139	1
65461	Medium_contig_611520	CAAACTGCGATATTATGGAGGA	59.101	TTGGGCCCCTTCTCTAGG	60.142	256	(TAT)5	3	113	127	1
65462	Medium_contig_611526	CCACTGCATTCCAAGCAA	59.328	GCATGGACAAGTGTTCCG	58.56	178	(ACTA)6	4	203	226	1
65463	Medium_contig_611563	TTCTTGTGCCTAGTTGTGCT	56.165	GGGTTTTGACTGACCCCC	60.152	219	(AT)13	2	48	73	1
65464	Medium_contig_611567	TTCTTCTTCTCATAATGGATTCTTC	57.253	TCCATCTTTTCAGCCCTTATG	59.168	226	(TTGTTT)3	6	116	133	1
65465	Medium_contig_611576	TGGAGGAATTGGTGTTGGA	59.877	GCGTGATTGCGGGATTTA	60.577	157	(GAA)4	3	143	154	2
65466	Medium_contig_611582	GCATGTTCGGAGGAGAGG	59.291	TTTCGGTCCACTTTCCCA	60.015	205	(GA)8	2	90	105	1
65467	Medium_contig_611586	GGTGATCAATATATCTCATTTTTGC	58.075	TTTTTCATACGCACCGATCA	60.073	135	(AAT)8	3	39	62	1
65468	Medium_contig_611589	TTGCAAAGCTAAGAGAAAACAGAA	59.734	TCAACTTTTTCCTCACAAAGGA	58.856	100	(ATG)4	3	115	126	1
65469	Medium_contig_611608	TGGAATTTCTAGCCACTAGGC	58.48	CCATGACAACGACAAACCTG	60.001	126	(A)12	1	51	62	1
65470	Medium_contig_611613	CCCAACTTCCCTCACACAA	59.504	GAAGATCACCCTTGATTTCCA	58.97	221	(TAATT)3	5	153	167	1
65471	Medium_contig_611623	AAACCAGGTCCAAATTATACGG	59.163	TCGATCCCCCAACTACGA	59.998	201	(ATTTT)4	5	102	121	1
65472	Medium_contig_611631	TCTGCAATTAATGAGCATAGAACA	58.962	TGGATGCTGTGAGTTTGTTTG	59.749	197	(T)16	1	76	91	1
65473	Medium_contig_611643	GAATGGGCCTACGTTCCC	60.281	GGCACAAATTTAGGCACACA	59.59	227	(GT)6	2	49	60	1
65474	Medium_contig_611696	TGGATTAATCACCACCCTTTG	59.671	TAGGTCAGAATGGGGGCA	59.998	125	(AAAAC)3	5	80	94	1
65475	Medium_contig_611696	TGCCCCCATTCTGACCTA	59.998	TTGGTGTTGTCTTTCTCTGATTTC	59.674	114	(GA)7	2	220	233	1
65476	Medium_contig_611702	CACACATGAACATGGTGAGTA	55.252	GACCATGTGCTTAAGGTCAAAA	59.134	148	(AAATA)3	5	64	78	1
65477	Medium_contig_611721	TGCGTGTGCTGCTTCTTT	59.275	CCCCTCCCCCTTCTTTTT	60.234	112	(TAA)13	3	154	192	1
65478	Medium_contig_611722	AAAAATTTCTTTGAGGGATTCG	58.67	TCTCTTTCTCTCTCTCTGCCTCTC	60.041	224	(AG)8	2	216	231	1
65479	Medium_contig_611740	CCGTGACTTTAACTCAATCGGT	60.405	ATGAGGGCTGACACCCAA	60.046	149	(AATA)4	4	143	158	1
65480	Medium_contig_611778	CACAATTGAGCAGAGCAGAGA	59.329	CACCACATTACATATGCGAGC	59.08	182	(TA)7	2	156	169	1
65481	Medium_contig_611830	CGAAGAGATACAGTAATGTGAATGG	59.132	TGCATGTGAAATAAAAGTTGGTT	58.601	202	(AT)6	2	62	73	1
65482	Medium_contig_611857	TTGCTTATTGCCAGGTTGC	59.824	GCCTTTCATACAAGTGTTGGC	59.629	102	(TTA)4	3	176	187	1
65483	Medium_contig_611876	TGGTTCTGAAGTCTGAGAACAAG	58.637	TGCATGACGCCCTAGGTT	60.225	201	(TAT)4	3	151	162	1
65484	Medium_contig_611988	TCATTCATTCCAATATGGTTAAA	56.215	TTGGATGACGGGCCTTAT	58.873	227	(T)12	1	61	72	1
65485	Medium_contig_612013	TTTTTCCAAACAAACTTCCCA	59.456	TTTTCCCGGTTCCACTGA	60.015	164	(ACCGG)3	5	77	91	1
65486	Medium_contig_612037	CACCAACAACCCTAGTTCTTCC	59.901	GACCCCACCGTGAAAATG	59.737	220	(TTC)4-(ATC)4	complex	52	119	1
65487	Medium_contig_612039	TGTCATTCGTCATTCCCGT	59.909	TGGCCATGAGATCGACAA	59.696	181	(TC)6	2	54	65	1
65488	Medium_contig_612069	ATGCCGGTTCCCAAATTC	60.67	CGCCCCTGATTGTAGGTG	60.064	194	(TAAAAA)3	6	118	135	1
65489	Medium_contig_612075	GTTCGACTCCGGCTCCTT	60.349	TGCTTTCGTTCTTCTCTTTCA	57.893	158	(T)12	1	164	175	1
65490	Medium_contig_612095	TCAATCCCTCTCTCCGAAAA	59.744	GTGGCTGGGCAGAGAAGA	60.071	182	(AAAAAG)3	6	59	76	1
65491	Medium_contig_612099	TCAATGGTTAATACAGGGATCT	55.295	GACTGGTCCACTTGCCAGA	59.811	232	(ATTTT)3	5	54	68	1
65492	Medium_contig_612108	CCAAAAAGGTAGGATTGAAAAG	57.04	CCTTGTTATTGGGCCACG	59.917	228	(T)13	1	113	125	1
65493	Medium_contig_612145	GGGTGGGACCCATGAAAT	60.393	CCACCTTTATAGTGTGTGGCTTT	59.484	201	(A)13	1	195	207	1
65494	Medium_contig_612157	TCATTTCACACCGCCAAG	59.165	TGACAAGCTTGATAAAATGGGA	59.586	169	(ACC)4	3	203	214	1
65495	Medium_contig_612204	CACAACAAGCAATTAAACATGC	58.29	TTCCCCCTTTTCTGTGTCTG	60.081	214	(TATATT)3	6	81	98	1
65496	Medium_contig_612217	TGTCCGAGGAATTGGATGA	59.99	ACAGTGGTGGTGTGCGTG	60.214	242	(TAA)5	3	36	50	1
65497	Medium_contig_612248	AAGAGTGCCGATAATTTCGATT	59.148	TTTGACCATGAGAGCTTTGC	59.002	151	(AGA)5	3	141	155	1
65498	Medium_contig_612250	ACCAACCAACCAGGGGAT	60.024	TGATCTACGTTGAATTCTGAGCA	59.897	186	(ACA)4	3	183	194	1
65499	Medium_contig_612261	TGAGACAAGAGAAAATTGATAGATG	56.828	GGAGGGGAGGTGAGAGGA	60.13	232	(TAG)4	3	54	65	1
65500	Medium_contig_612261	TCCCCTTCTGACCAAATCC	59.847	TGGTTTGTTTGGTTCGGG	60.335	163	(CCTCC)3	5	225	239	1
65501	Medium_contig_612281	CCAGATTACACCAATTGTACCTCA	60.162	TTTGTGAGGGATATAAAACAAGCA	59.904	100	(TTATT)3	5	53	67	1
65502	Medium_contig_612301	TTGTTGATGGAGTCCCTACAGA	59.592	CAACAGCAACGTGAGGTGA	59.414	113	(AG)12	2	87	110	1
65503	Medium_contig_612308	CGATGCAGCTTCGGTTTC	60.504	CAGTCATCCGCACCAACA	60.255	172	(ATAAA)3	5	157	171	1
65504	Medium_contig_612309	GTAAGGGGATTGGGCAGC	60.426	TGCATGAAAATGCATGGG	60.005	203	(A)15	1	165	179	1
65505	Medium_contig_612331	GGACTCCGCACACCATGT	60.563	TCAGAATGTTTTCGTGATCAAA	58.267	177	(TTC)4	3	223	234	1
65506	Medium_contig_612381	TGGGTTCGATCTTCTGCTCT	59.95	TTTTTGATGGATAATAATTTTGTTG	56.551	145	(AT)10	2	136	155	2
65507	Medium_contig_612387	TCTTTAACGTTCAGGGAAGGA	58.82	CCAAGGTGGTGCGTTTTT	59.541	199	(T)12	1	72	83	1
65508	Medium_contig_612391	GGGCAGGGGTTCAAACTT	59.903	CGCCCCCTGCATATAAAA	59.473	120	(AT)10	2	114	133	1
65509	Medium_contig_612403	AACCGCACACACACGAGA	59.858	TGTTGCTCTTGGATTAAGGAAAA	60.115	133	(T)12	1	169	180	1
65510	Medium_contig_612467	TTTTTAGAACGATGGCGCT	58.52	TCGAACCTTAGACCCCTGC	60.203	103	(TATTA)4	5	63	82	1
65511	Medium_contig_612470	ATGTGTGTAGGAGCCGGG	59.499	GACTTCCATAATTCCAATTCTTT	55.635	119	(A)12	1	224	235	1
65512	Medium_contig_612511	CCAAGAAAATGTATTTTTGCACC	59.775	ATTGTACCATTTGTCAATTACTCTT	55.33	169	(A)12	1	157	168	1
65513	Medium_contig_612523	CCGTATCGCCGTATCGAC	60.057	TGACTTGTTTGGTTCCTACTCAA	58.8	168	(TGTTT)3	5	206	220	1
65514	Medium_contig_612527	TTATCCGGCGGTTTTCAA	60.005	TGGATGCAGGATTCAGTGTG	60.688	183	(A)13	1	171	183	1
65515	Medium_contig_612567	GCTCAATTCACCTGAAACACTG	59.78	TTTGGATGAAAGGAACTCGG	60.044	132	(AG)11	2	44	65	1
65516	Medium_contig_612567	CCGAGTTCCTTTCATCCAAA	60.044	TGAATGAGCTCAAAATCCCA	59.2	119	(TC)8	2	185	200	1
65517	Medium_contig_612570	TTCCACAAGAATATGTACCACCA	59.257	GGCTCTTGCATTTTCGACAT	60.221	124	(AT)7	2	112	125	1
65518	Medium_contig_612604	CGAACCGGTGACCTTTTG	60.08	GGAAGCCAAAGTCGAGCA	60.072	199	(T)12	1	134	145	1
65519	Medium_contig_612618	CAGAAAACCTGCGCCATT	59.799	TGTGTGGTTGAAGGCGTG	60.297	163	(TTA)4	3	88	99	1
65520	Medium_contig_612623	CGGTGCTCAGTTTCTGGC	60.557	CAAACTTGAATCTCGTGGCA	59.84	111	(GA)7	2	81	94	1
65521	Medium_contig_612644	CGGGGTGACAGTTTGGTC	59.929	CACCCGATCCAACACCTC	59.885	173	(GGT)4	3	98	109	1
65522	Medium_contig_612711	GCAGCAGTGTAATGGACGC	60.439	GGATCCAAGCAAGCTGTAGG	59.836	166	(A)12	1	92	103	2
65523	Medium_contig_612729	AAAGCAGGTTTCGTCCCC	60.05	GGTTAGGGCTATGTCCCCC	60.531	101	(AT)6	2	157	168	1
65524	Medium_contig_612731	TGACCAACTAATCAATTATTCAACC	58.44	TGAGCAACAATCACTTACACTTG	58.029	125	(TA)7	2	90	103	1
65525	Medium_contig_612746	GGAAAAATGGGATTCATAGACA	57.923	AGCAAGCTTGATGTCGCC	60.104	240	(ATG)4	3	72	83	1
65526	Medium_contig_612771	AGCGGCGGATAACATCTG	59.781	AGAATCATGTGAGGGAGGTGA	59.52	202	(AT)6	2	125	136	1
65527	Medium_contig_612773	GCAGTGGCAAATTAGATGAGG	59.722	TTGGTGGCCAATTTTGAA	58.434	256	(AT)7	2	109	122	2
65528	Medium_contig_612784	CAACCTCCACACCCTGAAA	59.504	GCCCAGGGCCTCTAAAAA	60.148	134	(A)13	1	199	211	1
65529	Medium_contig_612785	CCCGGACCCATTAGTGTATG	60.066	TGCGTAAATGACCAAAATGG	59.42	202	(T)14-(T)12	complex	65	137	1
65530	Medium_contig_612799	TGCTCAGTCACAGGCTCAA	59.225	CGGACTCGTCTTGTGATCG	60.409	148	(T)12	1	129	140	1
65531	Medium_contig_612807	CGGTTCAAACGGGATGAG	60.04	CCCACACCACTGTCTCCC	59.922	201	(CAA)4	3	84	95	1
65532	Medium_contig_612867	AATGTCCGTCGCCGATTA	60.033	AAGGGTAGTTAGTTCCGCGTT	59.209	210	(GGA)4	3	187	198	1
65533	Medium_contig_612869	GCTAAGGCATTCACCTGAACA	60.264	TCCAGCATGCAAGTCGTG	60.584	219	(ATAAAT)4	6	50	73	1
65534	Medium_contig_612877	CCCCCACCTCTCTCCAAA	61.006	AAAGAAAGAGCGGGGGAA	59.744	184	(GTT)4-(TC)19-(TC)6	complex	97	216	1
65535	Medium_contig_612880	CTGTTGTTTGTATTGGTTTCTTG	56.515	CTTTTGTGTGAACACACGCTT	58.889	127	(AT)7	2	50	63	1
65536	Medium_contig_612889	TGGAAAGTGCTTCCCATTTC	60.051	CGCTCACGTGCGGATATT	60.801	245	(CT)9	2	55	72	1
65537	Medium_contig_612906	TTTTTAAGAAGTTGATCGGAGTTTT	58.878	CCAATTGAGGTGTTCAGAGAAA	59.215	102	(TA)8	2	89	104	1
65538	Medium_contig_612939	TGAGTTTTTCACTTTTGGCTATCA	60.16	GAGTTTCCCTGCTTAATAACCTTT	58.419	126	(AATCT)3	5	146	160	1
65539	Medium_contig_612943	TCCACACCAAAATTTATTGTATCC	59.07	TGCTCGATTGCTCACTGC	59.804	121	(AAATA)3	5	87	101	1
65540	Medium_contig_612970	CCTCAATAAAACAACCTCAAGA	56.108	AGAGTGCGCAGCGAAAGT	59.887	176	(TTTTA)3	5	34	48	1
65541	Medium_contig_612979	CAAACCGTTTTGTTGAGTTGAA	60.047	GGAGTTTTCTTCCACACCCA	59.943	198	(GGGTG)3	5	189	203	1
65542	Medium_contig_613011	CCGCTGATAGTGGGTTGC	60.225	ATGTTGGGCTCAACCCTT	57.91	191	(GCA)5	3	64	78	1
65543	Medium_contig_613029	TGGTGAGTGTTCCCCTGTT	58.924	CCAAGATCTTCAAACACAACCA	60.008	126	(AGA)4	3	156	167	1
65544	Medium_contig_613050	TTTGAACTCCCTTCCAGCA	59.354	TTCACATGAATGATTAATTTTGTTT	56.863	170	(TTA)6	3	135	152	1
65545	Medium_contig_613083	TGAAGAAATGAGTAAATGGAAAGG	58.735	CGATACAGCGGTGACACG	59.842	158	(A)12	1	139	150	1
65546	Medium_contig_613088	CCCGCATACCCAGCTCTA	59.774	TTGCAATGTAAACATACACCTTGA	59.467	190	(TAA)4	3	97	108	1
65547	Medium_contig_613101	TCATATCCTGCGCACCAA	59.738	TGGGCTAATTGTCAGCACTTT	59.761	101	(T)12	1	151	162	1
65548	Medium_contig_613120	GTTTGAGGACTCTGCGGC	59.505	CGCCACAGCAACATCATT	59.197	222	(CAAG)4	4	224	239	1
65549	Medium_contig_613135	TGGGGTAATTGATTTCATTTTT	57.444	TTCAAACAATCCTCAAACCAAA	59.469	225	(ATG)4	3	112	123	1
65550	Medium_contig_613163	TCCCTTTTCCCCTTAGCG	60.14	TGGATTTCTCAATGTAGAACGTG	59.144	191	(T)12	1	153	164	1
65551	Medium_contig_613171	CACATATTGTTAAGGCATGCAAA	59.909	CCCATCGAAAGCACTTGG	60.192	217	(TAA)4	3	126	137	1
65552	Medium_contig_613196	CCACTTGCTTCGGGAGAA	59.91	TCCTTGGTCCAATGGTGAA	59.877	195	(T)14	1	80	93	1
65553	Medium_contig_613207	CTGAGACTCTTAACAACACACTTG	55.966	TGCTTGCTTTTTGCACCA	60.112	195	(AAT)4-(AAG)8	complex	34	154	1
65554	Medium_contig_613208	TTGAATGCCACCTAAGCAA	57.846	TCGTCATTGCACACCACA	59.128	123	(ATAGAG)3	6	172	189	1
65555	Medium_contig_613217	GAGACAATAAAAGGCACCCTTG	60.001	CGACACGTAGACGCCACA	60.485	170	(TA)8	2	119	134	1
65556	Medium_contig_613220	TTTTGGACATCACAAGCAGG	59.691	TCACGAACATACAGGGACGA	60.112	245	(TGA)6-(TGA)5	complex	38	95	1
65557	Medium_contig_613249	TTGATGAATTGAAGGTGAGCA	59.262	GCACCCACAACCTTGTCC	59.936	228	(T)13	1	148	160	1
65558	Medium_contig_613269	GAGAGTGAGGAGCTTCACCG	60.135	AGGTTTCGCCTCCGTTTC	60.195	154	(GA)6	2	52	63	1
65559	Medium_contig_613325	AAAAACGGCCTTCCCCTT	60.797	TTTACAGGATCGGCCCAA	60.002	233	(TTG)4	3	166	177	1
65560	Medium_contig_613331	TGCTTCATTTATATTTATCCATACG	56.671	TGAGCTTCAATTCTCCATTTTC	58.443	205	(TAT)4	3	96	107	1
65561	Medium_contig_613331	TGCTTCATTTATATTTATCCATACG	56.671	TGAGCTTCAATTCTCCATTTTC	58.443	205	(ATT)4-(ATT)6	complex	109	154	1
65562	Medium_contig_613334	GGATATAAAACTTGGAATGTGATT	55.537	TCACAGTTGCGGAGATCG	59.465	211	(TTA)5	3	68	82	1
65563	Medium_contig_613342	CCCCGCAACTGTAATTGG	59.917	AAAAAGGGCTCCTAGCCG	59.406	187	(AAAAT)4	5	123	142	1
65564	Medium_contig_613358	TGGGAGGCAAACCACAAT	59.893	TGGATCTCTTAGCTAGGAAGGTTT	59.02	163	(TAA)11	3	153	185	1
65565	Medium_contig_613358	TGGGAGGCAAACCACAAT	59.893	TGGATCTCTTAGCTAGGAAGGTTT	59.02	163	(AAT)4	3	186	197	1
65566	Medium_contig_613362	TGCGGTAAGTGTAGTATTTGATTTT	58.354	CACATGTTTTGTTTTAAAGGAACG	59.85	213	(A)13	1	116	128	1
65567	Medium_contig_613375	TTGATCGTCAAAGTTAGTTCTTGG	59.703	TCTTCAATTATGGGTAGATTGTTTT	57.388	118	(A)12	1	212	223	1
65568	Medium_contig_613407	TGGTTTGTTCATCATATCCCC	59.495	TCCGGTTTATCATGCGGT	59.883	197	(TTC)4	3	107	118	1
65569	Medium_contig_613409	CACCCATTTGCAGTTTTGC	60.104	GGAATGCAGCTAAGAGAGAGGA	60.117	188	(TAAC)6	4	62	85	1
65570	Medium_contig_613447	TTGAAATGTGAATTGGTCTTG	56.156	TAAAAACCGGACCGGACA	59.893	144	(T)13	1	73	85	1
65571	Medium_contig_613477	GGACCCCATCCCAAAAAC	59.964	GCAAAACGAAATTGCTTGG	59.291	203	(TG)20	2	167	206	1
65572	Medium_contig_613510	TCTGCTTCATTATGGTGCTCA	59.435	GCAGCCCTCTTTCACGTT	58.96	250	(T)13	1	147	159	1
65573	Medium_contig_613542	CGGGATAAATGAGGCTTTCC	60.764	ATGTTGGCACCCCTAGCA	60.072	118	(TA)6	2	77	88	1
65574	Medium_contig_613584	CCCCTCGGATTAGTCGGT	59.879	TGCTTTTACAAACCATGCAGA	59.359	124	(A)13	1	51	63	1
65575	Medium_contig_613585	TGCCAATTTTGATGGGCT	60.009	GGAAAACAAAAACTCTAGATGAGG	57.631	183	(A)13	1	197	209	1
65576	Medium_contig_613656	AAATCAGTACCACCCATTGCT	58.45	CCCAAAACCAGAGTGGGA	59.441	171	(TCT)5	3	48	62	1
65577	Medium_contig_613656	CCACCCATTGCTATTCCC	58.718	AGAAGAAAAATCCTAACAAGTGAA	55.679	234	(TCTTTT)3	6	220	237	1
65578	Medium_contig_613677	TTTGACACAATGTTTGTGGATT	57.906	TGGCTTGAGCATGTGTCAT	58.744	113	(ATG)6	3	56	73	1
65579	Medium_contig_613679	AACACTCTGAACCGCAACG	59.889	ATTGTGAGACATACTGTTGTGCC	59.046	100	(A)12	1	217	228	1
65580	Medium_contig_613681	AGCGCTGGTTACTCGCAT	59.577	TTGAAGGAAATAAGTTAGAAAAGCA	57.906	244	(CA)6	2	216	227	1
65581	Medium_contig_613769	GAGAAGCAAAATCAAGGTAACCA	59.659	TGCTTTCAGGTTTTAGTGTAGG	56.352	159	(TC)6	2	196	207	1
65582	Medium_contig_613782	TGCACAAAGAAATGCGTGA	59.974	AATTTCCTCAATGGTTCAAATA	55.421	199	(ATTTT)3	5	116	130	1
65583	Medium_contig_613808	TTGGTTCGGTTTGGTTCG	60.484	CCCAAATCGAAAATCGCA	60.545	124	(CAAAC)3	5	131	145	1
65584	Medium_contig_613846	TGGATTGGAACAAAACAGAA	56.587	GCAACGTGAGAATGCCAA	59.333	111	(ATA)4	3	152	163	1
65585	Medium_contig_613875	TATCAATGGCCCCACACA	59.251	GCGTAGATGAGATGAGAGTGAGG	60.417	230	(A)15	1	223	237	1
65586	Medium_contig_613924	GGCTCAGAAACTGCCGAA	60.072	TGAGTTTGAGAAGATAAGAGAAATG	56.198	205	(T)12	1	214	225	1
65587	Medium_contig_613926	CCAGAGTTTGAACCCCGA	59.599	TCCTTAAATGTGGGAAGCAA	58.214	146	(TTTTA)3	5	195	209	1
65588	Medium_contig_613951	AACCACAACTGCAACCACA	58.524	AACCGCTTGATGCCAAAA	60.197	148	(TTTTG)3	5	123	137	1
65589	Medium_contig_613967	GACCGAAACCGACCACTG	60.088	TCCGGGAAAGTCATGGTG	60.462	179	(TTTTA)3	5	129	143	1
65590	Medium_contig_613974	ATTTTTCTTTTGGGGCGG	59.872	CCCCTTTCTCAATATATGACAATTT	58.8	108	(GA)6	2	183	194	1
65591	Medium_contig_613982	CGCAGTTTTGCATTCCG	59.924	GCGCTGCAGAATCTTGTTC	59.694	147	(TG)15	2	136	165	1
65592	Medium_contig_614023	TGCTCTCTCTCATCTTCATTCTCT	58.901	TGTTGTTTAGGATTTGTGAGGAAA	59.913	151	(CAA)4	3	50	61	1
65593	Medium_contig_614039	AGCAAACAAGACTCACATGACC	59.261	CGATTTTGGCCCCCTAGT	59.887	221	(A)13	1	72	84	1
65594	Medium_contig_614067	AAGGTTAGGCCAATTTAAGTTTTG	59.098	TCAAACTCAGGTGATCGACAA	59.278	145	(AATA)5	4	39	58	1
65595	Medium_contig_614068	CGTCACCGGTACAAATTGA	57.953	TGGCAGGGATATCGCATT	59.993	137	(AAAAT)3	5	81	95	1
65596	Medium_contig_614071	TCCTAAGACACAAACCTCAATTTTT	59.507	GTGGTGCTATACCGGTGG	57.306	216	(TAT)6	3	102	119	1
65597	Medium_contig_614082	CGTCTAGTGCTTCTTGTTTCCA	59.557	CAAAAGCACCAAAGATCAAA	56.462	195	(TA)6	2	162	173	1
65598	Medium_contig_614087	CTGCCAAAACAGCACCAA	59.377	GGGCGTCTAAAGCTGCAA	60.096	130	(CTC)4	3	86	97	2
65599	Medium_contig_614141	TTTTAACACTTCTTGCGTTTTT	56.056	CACAAGAAGGATACAGCTCCG	59.883	196	(A)12	1	68	79	1
65600	Medium_contig_614158	CCATCCTCTGTGTAAGACCCA	59.974	CGCCAGGACCAGAACCT	59.758	184	(GTTTG)3	5	148	162	1
65601	Medium_contig_614163	TTTTTGGCCTTTTTGTCTCA	58.386	GCCATAGGCACAAGAGCTTTA	59.51	202	(TCT)4	3	136	147	1
65602	Medium_contig_614195	TGAATACCGGTGGCTCAA	58.562	TGCAATTGGCGGGTTTAT	59.891	181	(TAA)5	3	30	44	1
65603	Medium_contig_614195	TGAATACCGGTGGCTCAA	58.562	TGCAATTGGCGGGTTTAT	59.891	181	(AAT)5	3	46	60	1
65604	Medium_contig_614195	TAGAGCCGTTGCGTTGTG	59.563	CGAGCAAAGAGAGAAGAGCTG	59.648	152	(TTTCA)3	5	226	240	1
65605	Medium_contig_614208	TTTTGGTTGCTTTAACATGTGC	60.041	TGATCACAATTAGAATCATATCGGA	59.726	152	(AT)7	2	196	209	1
65606	Medium_contig_614235	TCCCTTTTGATCCATTTTCC	58.808	GGGAATATTTTGATAACGCCC	59.543	158	(TA)6	2	40	51	1
65607	Medium_contig_614241	TGCTAATCTGCACTTGGTGG	59.864	GGAATCATCGCATGCAAAA	60.571	167	(TTA)4	3	107	118	1
65608	Medium_contig_614248	TCAAATTGGATGATTCGTTCTT	58.557	TCGAAGTTCAAATCTCGGAAA	59.809	233	(AT)6	2	53	64	1
65609	Medium_contig_614252	GCAGTTGAAAATTCAAAGATGG	58.742	CCCAGAATTTGTCCCACC	58.69	172	(TAAAAA)3	6	145	162	1
65610	Medium_contig_614272	GCTCTTTCCGGCAGTTGA	60.072	AGGATTGGAGGGAGTAAATGA	57.599	175	(TTA)4	3	210	221	1
65611	Medium_contig_614290	GCCGACAATTGTGTATGCTC	59.156	CTCCTATCCTGAGACAAGGG	56.349	250	(AAAAG)3	5	217	231	1
65612	Medium_contig_614298	TCATTCGAATCTTTAACTATAGCA	55.302	GCGATCGGAAGAGGACTG	59.452	144	(ATTT)4	4	43	58	1
65613	Medium_contig_614313	CGGCCTGCTCTTGTTGTT	59.984	GAAGAGGACCCGAGAGGC	59.878	141	(TTG)4	3	111	122	1
65614	Medium_contig_614334	CAAACATTTATCTCAAACACTCCA	58.237	CTCTCTAATGCACGGCCAA	59.956	187	(T)12	1	69	80	1
65615	Medium_contig_614395	GCCACACGCAGAATCACA	60.431	TGTGGCGTGTGTTCGTTT	59.705	225	(TC)7-(AAAAC)4	complex	161	214	1
65616	Medium_contig_614397	TTTTATTCTTTTGTCCGCGT	57.459	CCTCCTCCTCGTCCTGGT	60.195	219	(TA)6	2	55	66	1
65617	Medium_contig_614397	AGCAATGATTGGTTGCGT	57.606	CAGGAGTCGGCAATGGTT	59.631	160	(GAG)4	3	223	234	1
65618	Medium_contig_614415	CGGCACGGGCTAACATAC	60.096	TTGAGGGGAGACATTGATT	55.365	198	(TC)8	2	178	193	1
65619	Medium_contig_614417	AGCGGAAAATTGAAGGTTT	56.431	AAAACTTGCAACGTGGTTAAAA	58.765	224	(A)12	1	65	76	1
65620	Medium_contig_614427	TTTTTGATTTGATCTTCAACCA	57.287	TTTTCCACCTCTCTCTCCTCA	59	115	(AT)8	2	66	81	1
65621	Medium_contig_614449	GGTTCGATTCCCAGCTCA	59.718	AGGAATGGCACCACAAACA	59.951	240	(A)14	1	35	48	1
65622	Medium_contig_614451	TGGCAGCGTAAGCACTTTT	59.623	CCCTCCGATTTCTAGGGG	59.43	230	(TTCTC)3	5	29	43	1
65623	Medium_contig_614459	GCAACAAAATTCATTTCAGCC	59.583	TGAGGCAAAGCATCCACA	59.908	237	(AG)8	2	94	109	1
65624	Medium_contig_614460	TTTCATGTTTACATAAGTTGGTGGA	59.707	CCGTGTATTTGCACGGGT	60.39	158	(ATAAT)3	5	116	130	1
65625	Medium_contig_614467	TGATTTTGGCTAACTCAATGTG	57.837	TTGGGCTTGCTATTGATTGA	59.257	184	(TTA)14	3	158	199	1
65626	Medium_contig_614504	GACGGAGATTAGTCGTCGCT	59.459	AAACACCACCATCTTCCAAA	57.894	104	(CAAAA)3	5	59	73	1
65627	Medium_contig_614505	CATTCCAAACCCTACTTCTTTCA	59.527	AAAAAGCGGGATTGATTTGT	58.557	225	(ATCTTT)4	6	58	81	1
65628	Medium_contig_614511	GGTGTAGCTTTCACAAGGGAG	58.851	CAATTAGGGCAGATGGCG	60.174	124	(AAAAG)6	5	48	77	1
65629	Medium_contig_614518	TGAGCTATTAAACAAAAGTTTCGC	59.08	GCTGTCCTTCCATATTTGGCT	60.465	156	(GT)6	2	133	144	1
65630	Medium_contig_614525	GGGACCAGAAACATATTTATCCC	59.813	TGATTTGGCATAACTGAATGAA	58.161	160	(AAT)4-(TA)8	complex	79	170	1
65631	Medium_contig_614542	GCTAGCCTCAGTCGCGATA	59.291	AGCGCCAACACTACAGGG	59.855	199	(TTGG)4	4	65	80	1
65632	Medium_contig_614557	CGGTGACGGAACTAACCG	60.104	TGTGGGGAGGGTTAGGGT	60.167	144	(AAATA)3	5	148	162	1
65633	Medium_contig_614566	TGGATCATAAATCAAAAAGGGG	60.016	TGCATTCTTCAGACCTACCATTT	60.014	145	(A)12	1	104	115	1
65634	Medium_contig_614598	TTTGCAACAGAGCAGGTTT	57.036	ACGCTTGATGTCAACGGA	58.728	131	(AT)8	2	119	134	1
65635	Medium_contig_614683	CCGTCAACACGCAGACAG	60.018	TCGGCATTTGATCTTCTCCT	59.773	112	(CAA)4	3	181	192	1
65636	Medium_contig_614718	TGTATCAGCTTGGAGTTCAGG	57.966	CCGCCCAGAGTCCCTAAT	60.027	241	(A)14	1	95	108	1
65637	Medium_contig_614736	TTAGCAAATTTTGGGCGG	59.633	TGCAAGATTTTTCTCACTTAAAA	56.12	159	(GTA)5	3	188	202	1
65638	Medium_contig_614744	CCTTGCAACTCCAAGGCA	60.958	TTCATCTTGTATACACCCATACATT	56.682	145	(TAAAC)3	5	183	197	1
65639	Medium_contig_614751	CCTTGCAAGATCCATCCG	60.153	TGAACTCCAAATTCTTTACTTCACA	59.254	203	(ATT)4-(ATT)4	complex	123	166	1
65640	Medium_contig_614771	TGTTGTTGCCTGCGTTTT	58.835	TCCCTAGCAACCAGCGTC	59.942	151	(TATTT)3	5	54	68	1
65641	Medium_contig_614773	ATGGATGGGTGAGGCAAT	58.666	TCGAACAAAACAAAAATGTGC	58.713	142	(TGG)4	3	36	47	1
65642	Medium_contig_614788	TCACAAGAGAGTGAATTTTCCAA	58.869	TTCGATTCTTTCCATCATCG	58.644	246	(AAATT)5	5	65	89	1
65643	Medium_contig_614819	TGATTTGGGTCAAGTACCCC	59.647	CGGAGATAAACTGTCTATGGATGA	59.523	109	(A)13	1	161	173	1
65644	Medium_contig_614825	CACACCTTGTGCTTAAAGTTTATT	56.813	AAACTTGGGGGACTAGACCAA	59.85	214	(GA)8	2	44	59	1
65645	Medium_contig_614825	CACACCTTGTGCTTAAAGTTTATT	56.813	AAACTTGGGGGACTAGACCAA	59.85	214	(AG)7-(TC)7	complex	61	135	1
65646	Medium_contig_614840	TTTCAAAGCCTGAGCCTGA	59.658	GCGTCAATTTGGAGTCGG	60.201	237	(CAGGC)3	5	35	49	1
65647	Medium_contig_614847	TTCGGAGCTCCAATGAGA	57.894	TGGTGTGATAATTTTTATTTGAGAA	56.997	131	(TATAG)3-(ATA)4	complex	60	99	1
65648	Medium_contig_614873	TGGATGGCCATGATCAAA	59.337	TCTCTTCCCTTGCTCGTGA	59.641	223	(AGCAA)3	5	183	197	1
65649	Medium_contig_614878	TTTTAAGTTTGGGGTTAGGGG	59.252	TTGAGGCTCAGTTTCAATGAT	57.406	199	(A)12	1	95	106	1
65650	Medium_contig_614919	TTGCTTCCACTTCTCATCCTC	59.42	ATAACAGCAGGTTCGCCG	59.823	235	(TTGCA)3	5	115	129	1
65651	Medium_contig_614935	TGTGGCCGAGATGTCATT	58.501	TTGTCGTAACCAATGGTGTCA	59.873	166	(CT)6-(CT)10	complex	94	127	1
65652	Medium_contig_614935	TGTGGCCGAGATGTCATT	58.501	TTGTCGTAACCAATGGTGTCA	59.873	166	(AT)6	2	128	139	1
65653	Medium_contig_614954	TCCTTTGTTCGATCCCCA	59.974	TGAACCGTAACACTCCACTTTC	59.146	154	(A)12	1	34	45	1
65654	Medium_contig_614965	TGAGCACCCGTACAATTCC	59.512	CTCTGGCTCATGGGAAGAAG	59.943	207	(ATTA)5	4	91	110	1
65655	Medium_contig_615053	TCTTCACATCAGGTTTGAAACAA	59.64	TCCGGGTAAGTCCTCTTCC	59.076	148	(T)13	1	158	170	1
65656	Medium_contig_615075	CCCTTTCATCAGCAAGCAA	59.933	CGTCAATGTCAAGTTGGGG	59.944	123	(T)12	1	189	200	1
65657	Medium_contig_615105	GCCACGCGGTAATTGAAA	60.611	CCTTAAGGATGAACTTGGAATATG	58.177	136	(AT)6	2	205	216	2
65658	Medium_contig_615141	AGGAGTACGTCGAATTGCAT	57.294	GCATCGCACGGGTTAAAG	60.22	120	(GA)17	2	67	100	1
65659	Medium_contig_615206	TCAATCACACACACAACCCA	59.376	GGTGAGGCGAGTACAACGA	59.846	101	(CAC)4	3	203	214	1
65660	Medium_contig_615224	TGATGCTATCCTAGCCTTTATGTC	58.866	TCCCCCTTTTGTCATCAATC	59.727	187	(AT)11	2	95	116	2
65661	Medium_contig_615267	TCATTTGTAAGCAGGCCAAA	59.301	CACATTAACACTCCTCTCACTTGAA	59.74	176	(TA)8	2	181	196	1
65662	Medium_contig_615277	CAACACCGCACTCAGACG	60.018	CCGGCCCTAGTTCCTTTT	59.122	225	(TA)7	2	72	85	1
65663	Medium_contig_615280	TCAAACCAACGACCGTGA	59.625	TCGGAATTCGATTCTTGGA	59.138	111	(CAGATC)3	6	122	139	1
65664	Medium_contig_615305	CAGACGTCGCGTTTGAGT	58.509	ACAATTCAGGATAGCTATATTTACG	55.308	230	(CA)6	2	200	211	1
65665	Medium_contig_615353	TTAACGGAAGGAACCGAAA	58.201	TGTAGGGCCTTTGCTTTTCT	58.973	207	(TTA)4	3	164	175	1
65666	Medium_contig_615393	ATGCCAGAACTGACCCCC	60.902	GCTTGCATGCATGACTATGA	58.391	108	(AAAAC)3	5	130	144	1
65667	Medium_contig_615401	GCGCGTAAGGGTTAGGGT	60.096	TGTTCCCCGTTCAACAAAA	59.925	225	(TG)6	2	177	188	1
65668	Medium_contig_615401	GCGCGTAAGGGTTAGGGT	60.096	TGTTCCCCGTTCAACAAAA	59.925	225	(AG)6	2	189	200	1
65669	Medium_contig_615401	GCGCGTAAGGGTTAGGGT	60.096	TGTTCCCCGTTCAACAAAA	59.925	225	(GA)6	2	202	213	1
65670	Medium_contig_615407	AAAACTTGCAACGTGGTTAAAA	58.765	TGCCCATTGGGGACTAAA	59.852	224	(TTA)5	3	124	138	1
65671	Medium_contig_615409	GATTCGAACCCCGACTCC	60.416	TCCTCTAGTTCTCAAAGAAGGGG	60.234	197	(AT)7	2	176	189	1
65672	Medium_contig_615412	TGCAAATTGGAGAGAAATAGA	55.206	TTGACCAACGATTGACCAAC	59.394	168	(AG)6	2	33	44	1
65673	Medium_contig_615452	TGTGCCATGTGTTTCTAGCAG	59.92	AGAAAACAACAATAACCTCAAACG	58.718	100	(T)13	1	171	183	1
65674	Medium_contig_615461	TCCGAATTTGTTTGTGACTGA	59.159	CCCACCGGCATCACATTA	61.334	223	(T)12	1	103	114	1
65675	Medium_contig_615542	GATGGTGCGCAAGAATGA	59.283	TCCCTTAAAATTTTGCTGTTT	55.771	114	(AAG)4	3	197	208	1
65676	Medium_contig_615546	TTCTATTTCCCGCTGCGT	59.375	CAAAACGTCGCAAATTCGT	59.72	154	(A)13	1	52	64	1
65677	Medium_contig_615551	TTGACTTGAGCATTGGATTG	57.249	CGGTGATGATTCAGCTGGT	59.647	112	(TCA)4	3	90	101	1
65678	Medium_contig_615570	CAACTCTACCTTTACGATGCGA	59.424	GTCCGGCCCATTTTTGAC	61.262	223	(AATA)4	4	132	147	1
65679	Medium_contig_615574	GCGTGATTGTTTTCTTGATGG	60.496	ACGTGGCCCAATCAATGT	59.769	194	(TAA)4	3	72	83	1
65680	Medium_contig_615586	TCTGGTTTGTGTTTATGGTGAGA	59.526	AGTTGGATTGTGCAGCTCT	55.909	173	(TGG)4	3	97	108	1
65681	Medium_contig_615612	TGATGAACTTGATGCAGAGC	57.47	TGTGGCTCCATATTCACACG	60.539	103	(T)13	1	93	105	1
65682	Medium_contig_615659	TTTAACGAATCAAGTGCCGA	59.301	CGCTCACTTCCACTTCACC	59.404	207	(A)14	1	115	128	1
65683	Medium_contig_615710	GCCTATTTTGCAGGGGGT	59.894	CCTCTCACTTGAAAGTTCCCC	60.096	116	(AT)9	2	100	117	1
65684	Medium_contig_615726	TTTCTCGTTATTACTTGTCTTTGC	56.995	ACACTCGCAAGTGCACGA	60.193	196	(ATC)12	3	64	99	1
65685	Medium_contig_615747	TTTGGAGGGTTCAAATTTCT	56.266	TTCGAGTTTCGTAAAAGAGTAGAGC	59.663	259	(ATATTT)3	6	98	115	1
65686	Medium_contig_615833	CATTACATAATTGACTGTCATCAGA	56.013	TTTGGGTCAAGTGGTAGTAATCAA	59.808	163	(A)14	1	74	87	1
65687	Medium_contig_615925	TCACCCATGAACAACCTCAA	59.935	TTCTGGTTCAACAGGTCATTTG	60.008	128	(CAA)4	3	181	192	1
65688	Medium_contig_615926	AAAATAATCAGAACAGCACACA	55.083	CAACCCTAACCGCAATGG	59.917	231	(T)12	1	53	64	1
65689	Medium_contig_615926	AGTAGGGGTAATCGCGGTG	59.963	GAACCAACCCTAACCGCA	59.496	150	(CCAAA)3	5	222	236	1
65690	Medium_contig_615959	CCAGGGTCATGGCAAAAC	59.893	TGGCAGTTTCCAATTAGCAG	58.917	219	(CCATT)3	5	153	167	1
65691	Medium_contig_615965	GGTTGCCATTGTTATTTGCC	60.196	CACAGTTGTCCCAGACATCG	60.154	152	(TTTTTG)3	6	173	190	1
65692	Medium_contig_615973	GCTTTTGTCCCCCATCCT	59.862	AACTGCATTCAAAATGAGGCT	58.85	183	(T)12	1	54	65	1
65693	Medium_contig_616008	TTCTTCTTCGAAGTCAGCATTC	58.72	TTCATTGCTGCTATTAGCCAAA	59.882	236	(A)12	1	146	157	1
65694	Medium_contig_616040	CGTAGGTTCGATCATCAGCTC	59.851	AACTCGAGTGGTTTCATACGG	59.111	149	(A)14	1	66	79	1
65695	Medium_contig_616092	CTCACCGGTTCGATGACC	60.046	TTGTTGTGTTCTGGTGGAGTG	59.626	220	(GA)6-(TA)8	complex	86	151	1
65696	Medium_contig_616093	GGGGATAAGACTGCATTTAAGC	59.148	GCATGGGTACACCCCAAA	60.177	120	(AATAT)3	5	40	54	1
65697	Medium_contig_616102	GGGATTATGTTTTTGAGCATGA	58.946	TGGATGTGATGCTAGGTCCA	60.072	224	(ATGAAG)3	6	89	106	1
65698	Medium_contig_616104	TGAGATTGTTTCGTTTATTTTTATG	56.759	GCGCATCAAATGCAAACAT	60.636	170	(AT)8	2	55	70	1
65699	Medium_contig_616141	GCTTGCATTGCTGACATGA	59.512	CACAGAAACCACTGCTCCG	60.447	130	(AC)6	2	114	125	1
65700	Medium_contig_616154	TGAGGTAGCTATACTCACGAGACC	59.005	TGGGTATATCATGAGTCGAACTTG	60.257	164	(T)12	1	192	203	1
65701	Medium_contig_616157	AAAACATGGCACATGAATGAA	58.883	TGGTGTTGAAGCTGAAGAAGAA	60.03	115	(CAT)4	3	127	138	1
65702	Medium_contig_616160	TCATGTTACTCTTACGTTGTGTGAA	58.802	CTCAAGCATCAAGGATGCAA	59.948	201	(T)15	1	63	77	1
65703	Medium_contig_616183	ACCCCGTACACCCCACTT	60.088	CGGTTATATATGGCACAAAATCA	58.816	181	(A)12	1	73	84	1
65704	Medium_contig_616188	TTCGACTCGTTTGGCTCA	59.029	TGCAGAGATCTGCCGTAGAA	59.697	253	(TA)10	2	38	57	1
65705	Medium_contig_616193	TTCACATTCTCCCCACTTGA	59.059	ACAAACAGGCACGGAACG	60.722	170	(TTA)5	3	148	162	1
65706	Medium_contig_616197	TGTTGTGGCTTGTCTGAAGAA	59.475	TTGAAGCTCCAAATTTTTGTTTT	59.221	149	(AT)6	2	168	179	1
65707	Medium_contig_616200	TTTGTTTTTAATGGAATCTCACCA	59.763	AAGGTTAAAGAATCAAAATGACACC	58.944	203	(T)13	1	208	220	1
65708	Medium_contig_616232	TTCGTGAGCTTAGTTCAGTTGG	59.557	CGGCTAATGCCAATACTCAGA	60.237	119	(TA)6	2	99	110	1
65709	Medium_contig_616236	TTGAGCTTGTCGCGAGTTT	59.731	CCCCGATTTTCAAAACCAA	60.656	102	(A)14	1	98	111	2
65710	Medium_contig_616252	TTGACCACCATATTATTTGACCA	59.111	TCTCTTCAATCTCACCTACGGA	58.934	115	(AAT)15	3	173	217	1
65711	Medium_contig_616268	AGACCTTTGGGGGTCCAG	59.889	ATCCTCGCATCAACACGG	60.652	185	(TA)7	2	129	142	1
65712	Medium_contig_616292	GGGCGCACTAGAAAATGG	59.226	CAAAATATAATACTACAGTGCAGCG	57.377	226	(T)12	1	188	199	1
65713	Medium_contig_616327	TGACCAAGTCAGTGCATGTG	59.265	TTTTCATAAACTGTAAATTTTAGCC	55.451	216	(A)12	1	187	198	1
65714	Medium_contig_616345	TTCCGCGGAGAAAAAGAA	59.469	TGGATTCTTTCATGGAGTGGA	60.445	198	(AGAAA)3	5	63	77	1
65715	Medium_contig_616350	CCCCTTTTTCCACTTTCTCC	59.912	CCTGAGGCCACTGAGCTG	60.724	162	(TC)18	2	76	111	1
65716	Medium_contig_616354	GGGAGCTATGAAGCAGGA	56.367	CCACGCACGTGTGGTTTA	60.155	212	(CT)7	2	89	102	1
65717	Medium_contig_616354	GGGAGCTATGAAGCAGGA	56.367	CCACGCACGTGTGGTTTA	60.155	212	(AT)6	2	103	114	1
65718	Medium_contig_616363	TGGGTCTTCGTGAGGTCTG	59.804	TCCACCAACATCAAACAAGC	59.547	183	(TTG)4	3	134	145	1
65719	Medium_contig_616381	CCATACATCATAAAAAGGCTTCA	58.212	TTGTTTCGGATTCCTGCC	59.579	138	(AT)6	2	114	125	1
65720	Medium_contig_616394	CGATCTGAAATCGCCGAC	60.315	CCGGAACCTGCAACATTT	59.496	151	(TCA)6	3	222	239	1
65721	Medium_contig_616400	TGGTATCATGATTTGGAACCAC	59.551	TGACATCCTCTGAAACATGGA	59.074	183	(A)12	1	191	202	1
65722	Medium_contig_616423	CGTGACGGGCAAAGTGTA	59.243	GTCCGGCATGTTTCATCC	59.857	177	(CTG)4	3	177	188	1
65723	Medium_contig_616440	TTGCCTCATCACCAGCCT	60.363	GGTGGTGCCGTACCAGTC	59.962	249	(CTG)4	3	96	107	1
65724	Medium_contig_616445	TCTTCGGTTAACGGTGGC	59.648	TCCTCCAAAAATAAACCCGA	59.383	168	(GA)6	2	93	104	1
65725	Medium_contig_616482	TAACGTATCCCGGCCGTA	59.907	AAAACCTATGAAGCCCGGA	59.514	104	(TATCG)3	5	100	114	1
65726	Medium_contig_616484	TGTTGCCATATGTTAGCACTGA	59.254	AAATTGGGACGGAGGGAG	59.856	200	(ATT)4	3	80	91	1
65727	Medium_contig_616487	AAAGGGGGCACAACACAA	59.935	CAATTAATTTCATCAACAACAACAA	58.107	196	(AAAT)5	4	163	182	1
65728	Medium_contig_616487	AAAGGGGGCACAACACAA	59.935	TGTAATGTAACGTAGGAAAAAGACA	57.169	219	(TTG)4	3	184	195	1
65729	Medium_contig_616491	GGATTCGTAGGTTTCCCGA	59.879	TGTCAAATGTTATGCATGTGATG	59.363	133	(ATC)5	3	99	113	1
65730	Medium_contig_616501	TGGTTGACCCTAAAATTGTCGT	60.623	TTGGATTTTAAAGAAGGGGGA	59.769	216	(T)17	1	50	66	1
65731	Medium_contig_616513	GGCATATCTGATTCTGTTATTTTTC	57.46	CCGAAGAACTTCCCTGCC	60.737	106	(T)13	1	40	52	1
65732	Medium_contig_616520	AGGGTTTAAGCACTTGCCA	58.365	TGAAAGTGGTTTTTGTCTTTGG	59.151	175	(ATAAAG)5	6	114	143	1
65733	Medium_contig_616541	TTTGCTTTATGCAGAAGAATAAACT	57.927	ATCCACATGCACGCACAC	60.132	158	(TG)6	2	122	133	1
65734	Medium_contig_616609	CGCACAATCATTTGGACAC	58.472	GGCACACTCACATGGAACA	59.03	140	(TAAAA)3	5	157	171	1
65735	Medium_contig_616700	AGTGATTCCAAACCCGCA	60.048	CCAAATCCGAGTCAACGG	60.04	100	(AACCCA)4	6	48	71	1
65736	Medium_contig_616740	GAGAAAATTGCGGACCAAAA	60.053	CCAAACACTTTCAAACGGG	59.007	137	(CA)7	2	112	125	1
65737	Medium_contig_616755	TCTCTGATGGACAAAATCTGGA	59.67	TCCTCCAAATGAAGTTGCG	59.783	144	(AT)6	2	54	65	1
65738	Medium_contig_616768	CATCGAGCTATCATGGTACGAG	59.752	GAATTTTATTTCCGCCGC	58.174	159	(AAT)4	3	219	230	1
65739	Medium_contig_616779	TCTTACGGCCATTGGAGC	59.756	CCTGTTTAGCAGGTTGAGGAA	59.364	179	(ATTTT)3	5	200	214	1
65740	Medium_contig_616780	TAGGGGCAGCCTTTGTTT	58.298	TGGCAACCTCAAATCAAGA	57.728	118	(TTGCC)3	5	223	237	1
65741	Medium_contig_616807	CTTACCTCGCGTAACCGC	59.444	TCACCTCAAAGTTTCGGCA	60.374	230	(TAACA)3	5	159	173	1
65742	Medium_contig_616854	CGATATAAGCAGGGCGGA	59.745	TCGATCCTCAGCTCCATTG	59.884	217	(T)12	1	191	202	1
65743	Medium_contig_616866	CAGTGCGATATCCCTGCC	60.186	GCCGTATTCCATTCCCCT	59.709	187	(AAAAT)3	5	193	207	2
65744	Medium_contig_616908	AGGGTAAAGCACCCAGCC	60.073	CTCCTTTGCCCCATTCCT	60.003	128	(GATTC)3	5	123	137	1
65745	Medium_contig_616909	AAACCATAAAATGAAGACTTGCG	59.569	AAAGTGGTTAAGTTGTTGTTGTACG	58.711	100	(A)17	1	217	233	1
65746	Medium_contig_616919	TCGCTAATTTTTAGTGACGAGTGA	60.301	TGTGCAAATACATGTGGCCT	59.995	207	(GTATA)3	5	212	226	1
65747	Medium_contig_616935	TTTGAGACCGGTGGGAAT	58.85	TTTCAGTCAAAATTTAGCAAGCA	59.098	100	(TTG)4	3	206	217	1
65748	Medium_contig_616946	AATGGCGACTTCACTGGG	59.631	CACATATGCCACGACCGA	60.071	200	(TA)6	2	124	135	1
65749	Medium_contig_616960	AAAATTGTTCAGTTCAGTCCCC	59.371	TTTATCGGATGTCCCCGA	59.81	134	(TAA)4	3	165	176	1
65750	Medium_contig_616975	GCGTGAGAGAATTTGGGG	59.166	GCAAATGGTGAAGCTTTGG	59.262	240	(CT)6	2	212	223	1
65751	Medium_contig_616989	TCTGTGAGCATAACTCAGTTGG	58.036	TGGCGACTTGTTTGCAGT	58.95	168	(AT)6	2	226	237	1
65752	Medium_contig_617016	CCTGGACACTTCACTTTTTAATCTT	59.189	GGAGAGAGCCCCACCAAT	60.008	196	(AAT)5	3	55	69	1
65753	Medium_contig_617022	AAGGGGTTGACCTTTTCCA	59.366	AAAAGAGAAAATGTGATGGAATGA	59.038	223	(TCCAT)3	5	213	227	1
65754	Medium_contig_617050	AAAAGAAAACCAAACCAACCAA	59.767	GGACTCGCTGGCTCTTCA	60.23	186	(TA)7	2	148	161	1
65755	Medium_contig_617072	ATCCACCGGAAAAGGTCC	59.713	TCCCCTCCAGAACATTTG	56.865	122	(AATAAA)3	6	103	120	1
65756	Medium_contig_617089	GCGTCTCCCCAAGGATTT	60.011	AACTCCCAGTCTTCCGGG	60.04	179	(GACGAT)3	6	79	96	1
65757	Medium_contig_617092	GTGACACCTGCCAACGTG	59.689	TTCCCTCTCTTTTTCCCCTC	59.623	236	(AG)7-(AG)12	complex	139	190	1
65758	Medium_contig_617101	ATGTGCCCAAACCACCAT	59.611	AAAAATTTTGAGCGTGAAGAAA	58.116	199	(TTTAT)3	5	82	96	1
65759	Medium_contig_617104	GATTGACACTTGAAAAGGCAAG	58.882	AAACCAAATGGTGCATTTCC	59.668	117	(TGG)6	3	183	200	1
65760	Medium_contig_617115	TCCAATGTCTTCTATTGCAACG	60.131	TGCTAGATTTTACGACCGACAA	59.779	171	(T)13	1	144	156	1
65761	Medium_contig_617118	TTCTCACTGGAGTCGCCC	59.911	AAGGGTCAAGATTTGGAGTAAGTC	59.113	121	(AT)8	2	126	141	1
65762	Medium_contig_617132	TCCCTCCATCCTTGAGCTT	59.746	AGACCAGATACATCAGTTTTTGAA	57.019	180	(TTTA)4	4	115	130	1
65763	Medium_contig_617143	AAATATAGAAGATGGATGTAGTGGA	55.341	TCTTCCCACAAAGCTGCAC	59.976	103	(AAGAAA)3	6	77	94	1
65764	Medium_contig_617216	GCCACCCTTCAGAACCG	60.189	GCAGGGCCATCCATGTAG	60.031	215	(CCA)5	3	32	46	1
65765	Medium_contig_617223	TCATCGGACTCTATCCCCA	58.97	CCACTGTCCCGGAATCAC	59.885	105	(ATTTT)3	5	147	161	1
65766	Medium_contig_617242	AGGGTTCGAACTCCGGTC	60.048	AGTGGTGGATTGTGATTCATTG	59.717	235	(T)14	1	154	167	1
65767	Medium_contig_617244	TGCTAAATAGTGCCCCCG	59.64	TTGGAATAGCATAACTTGTTGTGAA	59.95	231	(TAT)4	3	191	202	1
65768	Medium_contig_617249	TCATTGGAATCAATAGTTTTGAGG	59.395	CAACTGCGATCGGTAGGG	60.216	143	(T)13	1	56	68	1
65769	Medium_contig_617265	ACAGCATCTCTCGCTCGC	60.422	GAAATTTTCAGCTTCGATTGG	58.82	105	(TATTCA)3	6	93	110	1
65770	Medium_contig_617276	TGATCCCCATGATGAAAAATG	60.517	TGGATAGCTCCCGCAGTC	59.9	214	(TA)13	2	116	141	2
65771	Medium_contig_617276	TGATCCCCATGATGAAAAATG	60.517	TGGATAGCTCCCGCAGTC	59.9	214	(GA)14	2	142	169	2
65772	Medium_contig_617300	CCTCAAAGCACCAATAAGCA	58.917	AAATGATGATGGGTAATGTGGT	58.045	132	(T)13	1	68	80	1
65773	Medium_contig_617331	TTTTAAGTTTGGGGTAGGGG	57.977	ACCATTATCGGGGCTCAA	58.873	211	(AAT)5	3	59	73	1
65774	Medium_contig_617362	GCCAGAACTGACTCCCGA	59.911	TCAGATGGATATACAACCCAAAA	58.373	107	(CAAAA)3	5	211	225	1
65775	Medium_contig_617366	TCCAGTAATGACGGTTGCAG	59.716	TCCGGCTTTCCAAATCAA	60.127	153	(TCA)4	3	148	159	1
65776	Medium_contig_617371	TGGACAATTATGATGCAACG	57.988	CAGAACAAGGGAAGGGACA	58.626	228	(T)13	1	141	153	1
65777	Medium_contig_617408	GAGATCTCACAATCGTGTGTAAATG	59.947	TGATCAAATTGCTCCTAATTTATGT	58.244	193	(AAAAC)5-(AT)6	complex	143	200	1
65778	Medium_contig_617412	GACGACGATGGTGGTTGT	57.756	CTCCGTCCGTCACCATCT	59.612	181	(GTA)4-(GT)6	complex	28	80	1
65779	Medium_contig_617423	TTTTCTTGAGTTTGACCATTTTT	57.078	AAAAAGTCAAGGGTATTGTTGG	57.247	197	(ATTTTT)3	6	160	177	1
65780	Medium_contig_617427	AAGGGAAAGTGTTAATTGCATTG	59.445	TTCTGAACCTCTGAACTTCTGG	58.574	182	(TAAC)4	4	191	206	1
65781	Medium_contig_617545	CGACTCCAGTGCGACCTT	59.98	GTGGAACTTCCTACAATACCC	55.185	154	(TA)6	2	215	226	1
65782	Medium_contig_617581	TCTCATCTTCATCACCGGG	59.569	TGAAAATTATCCTGTGGGAGAGA	59.952	219	(TC)11	2	202	223	1
65783	Medium_contig_617586	AACCTTGAGAGCTTGAAATGAA	58.124	TCTCTCTCTCTCTCTCTCTCTCTCT	55.917	151	(TA)13	2	200	225	1
65784	Medium_contig_617626	TTGGTTTTAAATCATCATCACTTTC	58.542	CATCTGTCACAATTGGGGG	59.746	124	(T)12	1	63	74	1
65785	Medium_contig_617634	CAAATTCCCCAAATGCCA	60.252	TAACAAAGCACCGCCACA	59.826	130	(T)12	1	162	173	1
65786	Medium_contig_617636	TTAGAAGCACGCACACCCT	59.455	AGAGGCACATGACGAGGC	59.944	152	(AAAAT)3	5	163	177	1
65787	Medium_contig_617660	TGAACCTTCTTGTATAGATTGATGA	57.074	GGCCGCTATTGACTGCAT	59.788	142	(TTGTG)3	5	89	103	1
65788	Medium_contig_617690	TTTGAAATTGGTGCAGCG	59.358	GACTCTGATGATGAGATTTGAACG	60.137	146	(AG)19	2	118	155	1
65789	Medium_contig_617695	AAGTGGGGCGAAATATTCA	58.024	GGCCCAAATCATAAGCCC	60.238	159	(TATTT)3	5	101	115	1
65790	Medium_contig_617705	GGTTCTTAGAGGAAGGACCCC	60.303	CCACTAAAAATAAAATTAAACCAAA	55.34	200	(TTTA)4	4	184	199	1
65791	Medium_contig_617708	TGCTGGCGAACTCTACACA	59.125	CGCTCAAATTTTGCTCTGC	59.703	249	(AGCTT)4	5	190	209	1
65792	Medium_contig_617743	CATTACTCCCTCCAGAGCCA	60.21	TCCTGAGGGTTGAGGTATTGA	59.536	250	(A)16	1	34	49	1
65793	Medium_contig_617756	TCAATGCAATTTGGCAGG	59.152	TGGCCTTTTGGGGATGTA	59.852	192	(TTC)4	3	131	142	1
65794	Medium_contig_617787	GTCCGGCGAAAAAGTGAA	59.774	TCCGAGAGTGTTCCTCCG	59.903	188	(CT)7	2	83	96	1
65795	Medium_contig_617800	GGGAATGAGGTTGCCAAA	59.425	TTTAGTCCCTGCCGTCCA	60.192	166	(A)12	1	115	126	1
65796	Medium_contig_617822	CACCGCATGAGGAGGAAC	60.205	CTCCACGAACGATGACCC	60.046	184	(CAA)4	3	108	119	1
65797	Medium_contig_617830	TGAAATAATATGTTTGAGCAAATG	56.191	TTTTGTTTAGCATGACCCTTAAA	57.955	238	(ATTT)4	4	111	126	1
65798	Medium_contig_617834	GCATGTAGAAAAGGTTTGGTCA	59.134	TTTATGGGTCGAAGCAACAAG	60.117	101	(TAAAT)4	5	54	73	1
65799	Medium_contig_617835	TATTTGCCCTCGTGGCAT	60.033	CAAAGACGGGGTCTTCCA	59.599	232	(T)14	1	68	81	1
65800	Medium_contig_617838	ACAGGCGAACAGGCAGAG	60.138	TTGAATGCGCAGTTGACG	60.564	155	(TA)9	2	174	191	1
65801	Medium_contig_617843	CCCATTTCAGGGTGAGGA	59.393	GGCATGCCAGAGGCTAAA	59.907	212	(CCA)4	3	50	61	1
65802	Medium_contig_617844	CTGCCAAGGAAGGTCACG	60.393	GAACGTTTTGCACATTTTAAAGAA	59.612	138	(TAT)4	3	200	211	1
65803	Medium_contig_617846	TTTTTCTAACCCACTATGATGGA	57.701	GTGGTTGCACTGGGTGGT	60.44	209	(T)13	1	58	70	1
65804	Medium_contig_617849	TTCTTGTGTTTTTCACCTTCA	55.942	TACCTACATCCGCCCCTT	57.962	152	(TTGTT)3	5	28	42	1
65805	Medium_contig_617853	TGGTAGCTTTACATTGCCCC	59.96	CAGGAAAAGAAAACAGAGATTTGA	58.971	180	(TCC)4	3	205	216	1
65806	Medium_contig_617863	CCCCCTCCCCTGTTTTTA	59.714	TGTTGGGTTGTGATGTGAGG	60.416	199	(CAT)5	3	179	193	1
65807	Medium_contig_617866	GAGGAGGGACATTCCGGT	59.853	TATGCGGCGCTCCATATT	60.164	213	(GGA)4-(GGT)4	complex	60	180	1
65808	Medium_contig_617876	AAAGATAATAAATCAGAGAGAACGA	55.001	GAAAAGATGCTGATTGGACACA	60.118	168	(TAA)7	3	47	67	1
65809	Medium_contig_617893	TACCCTACCCGTTGTGGG	59.21	TGTGCATCAACCTGTGGG	60.088	196	(A)16	1	152	167	1
65810	Medium_contig_617901	TCCATCCACCACAAACCA	59.239	GGCTTTAAAAATCGGGGTG	59.397	182	(AACA)4	4	130	145	1
65811	Medium_contig_617934	CCCTTTCAATATCGAGCGAA	60.167	TCACTGCAGCGATCATCC	59.42	135	(GA)7	2	32	45	1
65812	Medium_contig_617957	CGTGCATGTTTTACTCTATCCG	59.669	TGTGAACGGTAGGGATGCT	59.101	146	(A)12	1	80	91	1
65813	Medium_contig_617974	GACCGGTGGTTGTTGCAT	60.388	GACAGTGCACAACAATTAAACTCA	59.246	126	(AT)7	2	201	214	1
65814	Medium_contig_617989	GCAAAAAGTCAACTTGTGGATGTA	60.433	TTTATAAATAGGAGCAATCCTCA	55.081	186	(T)14	1	111	124	1
65815	Medium_contig_617992	AGAGGACCCGGCTTTGTT	59.655	TGATGCCACTTTCGGTGA	59.743	169	(TA)9	2	91	108	1
65816	Medium_contig_618024	ATCGCAACAGCTGCAATG	59.522	ACGAGTTTCACGCGCACT	60.627	193	(CAA)4	3	86	97	1
65817	Medium_contig_618033	TTCAATTCACAATCACAACCCT	59.336	TTGACAGCAAACTGAGTGGC	60.032	244	(TTC)5-(T)12	complex	95	164	1
65818	Medium_contig_618066	TTTTCGAAATATGAGAATGAATGG	59.379	TTGCGCAGAGGGGTAAAC	59.799	110	(ATA)4	3	63	74	1
65819	Medium_contig_618073	CAAGAGCCAATTTGGTGG	57.58	CTTTGTGGGCTTAACCCTG	58.215	158	(A)12-(TTTA)4-(CCCAA)3	complex	112	195	1
65820	Medium_contig_618074	TAGGACGCGCGAGTAACC	59.972	CAAAGAAAAATTCTACCGCGA	59.372	166	(CT)6	2	184	195	1
65821	Medium_contig_618087	TGTTTGTTACAATTTTGTTTTTCT	55.055	GGCCCCTTTGTTACTACACAT	57.995	159	(T)16	1	82	97	1
65822	Medium_contig_618099	TTCAACAAACTTGAGCTTTCCA	59.898	GGGAGTTCCTAATTGGTTGG	58.359	219	(T)12	1	140	151	1
65823	Medium_contig_618108	TCAACCATCTTGATTCGGTG	59.496	TGTTTTTGGGGTATCCGC	59.325	210	(TGT)5	3	60	74	1
65824	Medium_contig_618123	AGCGAAACGATGATTGGG	59.604	TGGTTCAAATGAAAGCACG	58.245	119	(GTT)4	3	215	226	1
65825	Medium_contig_618139	TCGGGATATTCTAGCAACAAA	57.416	TCCCGTTTAGCACGATCC	59.604	167	(TAT)4	3	137	148	1
65826	Medium_contig_618140	GGTCACAGCGGTTTTTGG	60.088	AAGGATGGAACGAAGCCTG	60.203	170	(CCGGT)3	5	124	138	1
65827	Medium_contig_618153	CCGAATCACGGAAGGAAA	59.573	TGGTGATGATGACGACGC	60.222	179	(TAACA)3	5	52	66	1
65828	Medium_contig_618153	CCGAATCACGGAAGGAAA	59.573	AAAGGCCAGGCAGGTACA	59.241	246	(CAC)4	3	185	196	1
65829	Medium_contig_618196	TCCCAACATTATTGAGGAATTTTT	59.96	TTCATCCCATACAAATCGTGA	58.832	147	(T)12	1	80	91	1
65830	Medium_contig_618210	TCAATCCACTAAGCAACTAGTCCA	60.182	GCTGCTTGATTGTTGCCA	59.495	207	(AAATA)3	5	142	156	1
65831	Medium_contig_618261	TGGAAGAGCTTGGGGAAA	59.291	CATATGCCTAGTGGCCAACAT	59.859	202	(ATC)4	3	68	79	1
65832	Medium_contig_618283	TGAAGAGCCAGAACCTCTGAA	60.119	TTCACAATGAGGGATTACAAGTG	59.007	194	(TAGT)4	4	98	113	3
65833	Medium_contig_618291	CACCATTTTCGTGCTCCC	60.048	TTTCGTTTTTCTGCCTCTTGA	59.982	232	(TGATCA)3	6	48	65	1
65834	Medium_contig_618296	CCAACTGGAACAGGGGAA	59.441	AAAAGTGAAAGCAACCATAACAAA	59.169	172	(AAT)6	3	118	135	1
65835	Medium_contig_618337	CCTCATTATCTTGCAAAACCG	59.595	TTGGGATGGAACGACAGAA	60.031	109	(TAAAT)4	5	92	111	1
65836	Medium_contig_618355	GGAGAAAAGAGGAAGGTGGC	60.19	TTTTCAATTTAGCACCAGAGCA	59.89	100	(AG)6	2	49	60	1
65837	Medium_contig_618394	TGGGACAAAGCCTAATGGA	59.061	CAAACTAGTTGGTGTCAACGGA	60.067	173	(AT)7	2	203	216	1
65838	Medium_contig_618397	TGAAGATGAAGATGAGGTAGATTCA	59.277	CCACCCAATTTTCCCCTAA	59.603	188	(GTTT)4	4	89	104	1
65839	Medium_contig_618422	GTGCATCAGCTCGGGATT	59.75	CGGTGTACACAGAGAGCGAA	60.049	109	(GAAAA)3	5	211	225	1
65840	Medium_contig_618437	TGACGGAATACTACCCTCACT	56.277	ATAAGTTCACACTAACGAAAACAA	55.07	178	(TAA)5	3	125	139	1
65841	Medium_contig_618449	GGTCCAAATTGTAGATTCGCC	60.687	CCACCAAGCCCTTTTTCC	60.43	128	(TAA)4	3	126	137	1
65842	Medium_contig_618450	TTGGAAGCTCCTTGTGCC	59.918	CGGTGCTTTTCAGAAGGTG	59.425	150	(TAT)7	3	92	112	1
65843	Medium_contig_618479	TGAGACTTTGACACTCATCTAACC	57.545	CCGTCATCGAATGAGATATGAG	59.551	162	(AAT)4	3	82	93	1
65844	Medium_contig_618502	TGACGATATTGTTTCACGTGTTT	59.438	TCGGCTCTAGACCCACTCA	59.509	173	(ATG)4	3	74	85	1
65845	Medium_contig_618536	GGGCTTTGCCCCTCTCT	60.296	TGGCCTGCAGTCTGATTTT	59.384	215	(A)14	1	30	43	1
65846	Medium_contig_618537	AGGGCTGACACCGATCAA	60.205	CACAGGGAAGTGGGAACG	60.08	247	(AACTC)3	5	129	143	1
65847	Medium_contig_618541	TGATTCCTACTACATCGTGCAAA	59.661	TCGGTCTCTAAACGCGAA	58.07	229	(AT)8	2	76	91	1
65848	Medium_contig_618548	AAACTATCTGCAGCACTTCACAA	59.101	TGTTTACATAAGGGCATCTACAATG	59.384	227	(T)12	1	117	128	1
65849	Medium_contig_618560	TCTTTGAAGCAAGAAAGATACAGAA	58.811	CACATAAAGCTTGATTCCCGA	60.081	147	(T)12	1	133	144	1
65850	Medium_contig_618566	CATGGCATTGTAGGGACCA	60.337	CATTCTGCATATGCTATTGTTGC	59.664	238	(A)12	1	201	212	1
65851	Medium_contig_618575	GATACCGTTAAGGCGCGA	59.792	TTTTTCTTACAAGGGCATTTTT	57.13	133	(TTTTA)3	5	215	229	1
65852	Medium_contig_618586	ACTGCCTGCTCAACGGAC	59.988	TGGCTCTGATTTATTCTTATCATTC	57.973	152	(AT)14	2	150	177	1
65853	Medium_contig_618646	CGGACCGGACGGTTTTA	60.455	CCGGTAACTGGTGACAGGT	58.421	203	(TC)6-(CT)10	complex	117	166	1
65854	Medium_contig_618652	GAAATCAACTATGGTGAACTGAGC	59.203	CTGACAGGGCGAGCTTGT	60.138	147	(GA)16	2	56	87	1
65855	Medium_contig_618653	TGTAATCTCACGATTAAGTCTCACT	56.412	TTTTGGAGGAAAATTAGGCAAA	59.948	152	(ATCTTT)4	6	62	85	1
65856	Medium_contig_618654	CCATCAAATTTAATTGACGCA	58.548	TTCCATTAGACGTACAAGAGAATGA	59.236	208	(TA)6	2	141	152	1
65857	Medium_contig_618703	TTGAGCTATACTCACGGGACAA	59.769	GGACCAAAAACTTGTTTAACCC	58.822	150	(A)14	1	110	123	1
65858	Medium_contig_618725	TTCGTCGCCCGTAAAGAG	59.941	GCGCCTGACGGTTTGTAT	59.679	133	(AAAAT)3	5	145	159	1
65859	Medium_contig_618752	GGGTACAAGCCCAATTTGC	60.324	GCAACTGTGCAGCCTCATT	60.008	205	(A)12	1	196	207	1
65860	Medium_contig_618753	CGAGAGTAGATCCTCTCAATTTT	56.006	TGGAAATGCATGTGTCGTT	58.472	196	(GA)12	2	36	59	1
65861	Medium_contig_618767	CTCACTCCTCCCGTTTCG	59.335	ACAGTCACAATAACCATTAGATGA	55.466	154	(TC)18	2	166	201	1
65862	Medium_contig_618801	ACCCAAGATTAGGGTTTGATTG	59.242	AACTTCCCTCCAAAGCCAA	59.656	100	(ATAAAG)3	6	57	74	1
65863	Medium_contig_618833	TCCTCAACGGTAGTGGCG	60.829	ACATTGTTCCAAATCGCA	55.849	205	(A)12	1	161	172	1
65864	Medium_contig_618838	TGACGTGGCAGCTGAGTC	59.668	GGAAGGGTTGGGTTTAGTTGA	60.207	229	(AAAAAT)3	6	220	237	1
65865	Medium_contig_618842	TTGCTTAGTTGTTGTTCTCATATTG	57.687	GCTTAACAAGTGATCCGGAGA	59.326	209	(T)12	1	64	75	1
65866	Medium_contig_618847	GTAGTACCGGAAGCGGCA	59.823	CACGTGCGCACTGTTCAT	60.496	127	(T)12	1	72	83	1
65867	Medium_contig_618857	TTTCCTTGTGTTGGTGGTGA	59.976	CCAAATCTAAAAACATAAGAAGAAA	55.428	128	(AT)7	2	161	174	1
65868	Medium_contig_618962	CGACATTTTAGAAATCCCGC	59.547	TGCCTGTTTTTCCCAACAA	60.073	184	(T)13	1	143	155	1
65869	Medium_contig_618965	AGCCACCGAAAAATCTCAA	58.284	TCCTTGAGGACGGTGAGAG	58.896	110	(AAAC)5	4	71	90	1
65870	Medium_contig_618988	TTGCCACAACAACATGAGC	59.237	TGTCAAACTGAACCCTATACCG	59.017	176	(TA)7	2	112	125	1
65871	Medium_contig_618990	TCTCCGGTCTCCCTCTCA	59.392	TAAAGTTCCAGCGCGGTT	59.42	127	(CAT)13	3	94	132	1
65872	Medium_contig_619021	GGATTTCCGTTTCCCCAG	60.25	AACCACTGGTGCGGAGAA	60.246	159	(AT)7	2	117	130	1
65873	Medium_contig_619026	TCCACCTGCAAAATTGCTT	59.262	AGCAATTGCAACCTGAACG	59.856	140	(TTTTC)3	5	104	118	1
65874	Medium_contig_619031	TGCGGCATACATTGCTCA	60.973	CCCTTTTTATTTTTAACGGTGTTG	60.036	172	(ATTTTT)3	6	149	166	1
65875	Medium_contig_619032	TGCCTTGGATGTTGTTGG	59.001	TGCCTCACCCGTAAGTCG	60.829	233	(AG)10	2	75	94	1
65876	Medium_contig_619084	TCTCCTCTCGACATGCCC	59.866	TCCCTAGGATTAGAAATGACAACA	59.057	106	(CT)6	2	195	206	1
65877	Medium_contig_619085	CGTGCCAAAGATGACACAC	58.633	GGTACATGGGCATTTCCG	59.732	261	(AT)6	2	52	63	1
65878	Medium_contig_619101	TGAACGCATTTGCAAGAAA	58.971	TTGCAAAACGCAACATGAA	59.828	181	(TC)17	2	137	170	1
65879	Medium_contig_619111	TGGCTTTTGTCTCCCATGA	60.185	TTCGTCCTTTGCAAACTCAA	59.439	113	(AT)8	2	167	182	1
65880	Medium_contig_619167	AAGCTCATACATTGAGAGTTGAA	55.874	TTGGATGTTTGAGGGAAATTG	59.787	183	(T)12	1	111	122	1
65881	Medium_contig_619169	CCTAATTGACTACCTTCATAATGCC	59.377	GTTCGACCCCCACAACTG	59.929	149	(T)13	1	34	46	1
65882	Medium_contig_619188	ATCACGCGCCATAGACCT	59.223	CTGAAAAAGGGGGTGAAAAA	59.037	106	(T)13	1	95	107	3
65883	Medium_contig_619193	CCCAACACGCACCACATA	59.952	GGGAGATGCAACCTCTTTTG	59.67	231	(A)12	1	213	224	1
65884	Medium_contig_619197	CAAAAATGGGTACGGAGTGG	60.22	CCGACAACAATAAAAGCCG	59.168	213	(TA)8	2	129	144	1
65885	Medium_contig_619217	GGAATACTCGTTAGCAAGATTCAAA	60.04	TGTTCGATGCATTACATTAGCA	59.24	138	(A)12	1	54	65	1
65886	Medium_contig_619218	CCTTCGCTTTCCCTTATG	55.906	TTCATCGGTGTTCCGCTT	60.201	189	(T)12	1	81	92	1
65887	Medium_contig_619223	TGCATTCATTCATTCCTCACTT	59.574	GGCATGAGTTTGCTGCGT	61.004	238	(AAT)8	3	139	162	1
65888	Medium_contig_619241	ATCCTTTGCTAACCCACTTT	55.485	CCATGAGCAACCCCAAAC	59.893	169	(A)12	1	39	50	2
65889	Medium_contig_619251	TGGTATGTGTGTGTCTCTCTCTCT	57.999	CCGTTGCTTTTAATCATATGGC	60.673	124	(TA)8	2	30	45	1
65890	Medium_contig_619260	AGTGGCATCCGAGCAAAG	59.942	TTCATGGGTTATGGTTATGGG	59.397	136	(GAA)4	3	106	117	1
65891	Medium_contig_619338	TGGGTTCTGTGGTTTTTGG	59.374	TGGTCTCCTACCCTCCCG	61.028	109	(ATATG)3	5	174	188	1
65892	Medium_contig_619345	ACACCGGCGCTGGTAAC	60.704	TCTGCATGTGGCAATGAAA	59.773	104	(T)12	1	48	59	1
65893	Medium_contig_619355	TCCTATCACACAACCTCTGAACA	59.648	TGGAATCTTGACTCCGATAATTC	59.455	137	(AATTA)3	5	118	132	1
65894	Medium_contig_619361	TCTGGGTTGTGTTTATGGTGAG	59.891	AGTTGGATTGTGCAGCTCT	55.909	173	(TGG)4	3	97	108	1
65895	Medium_contig_619395	TCTGGATGGAGCTCACAAAA	59.369	CGAAAGCCATTGCGTTGT	60.812	216	(CAT)4-(A)12	complex	51	160	1
65896	Medium_contig_619415	CATTTTGAAACGGGGGAG	58.894	TTCTGAGTTTAGGGTGAATCGAA	60.116	256	(TTC)6	3	216	233	1
65897	Medium_contig_619418	GATCTTGGTCAACAAACACAACA	59.928	GACGCGTAGGCCTCTTGA	60.096	229	(CAA)7	3	43	63	1
65898	Medium_contig_619427	AACCACCTACATGGTGGCA	59.822	AGGAACTTTTTGGGAGGACC	59.415	182	(A)13	1	174	186	1
65899	Medium_contig_619428	ACACCGGTAGGTGCGGTA	59.984	CCTCTCCCACTCCTCTTCTTC	59.425	132	(A)13	1	225	237	2
65900	Medium_contig_619440	TCTTTTCTATATTGTTGAGCCTGTT	57.738	GAAGGAGCCATTCCACGA	59.718	232	(A)12	1	136	147	1
65901	Medium_contig_619442	GTGGGGGATGAGACAGTCA	59.436	GACCGGCTCACCTCAAGA	59.911	194	(CATAA)3	5	118	132	1
65902	Medium_contig_619464	CCCTGTAGTGAGATACTTGCAAAA	59.723	GATTCAGGTCTGTTGTGGCA	59.682	256	(A)15	1	52	66	1
65903	Medium_contig_619477	TGAGAAGAATAAAGAGAAAGATGTG	56.198	GCACATGCTTAGGCTGAGG	59.562	128	(TGA)4	3	31	42	1
65904	Medium_contig_619488	TATATATGCACGGGGGCG	60.277	CATCTCTTAACCCGGCACA	59.658	128	(A)16	1	205	220	1
65905	Medium_contig_619500	GGTTGTGGCTGTGAGTTCC	59.089	CGCATAACGTTGAACGGG	61.069	226	(T)12	1	188	199	1
65906	Medium_contig_619520	CCAACCAGCAAGGAAATACC	59.429	GCCGGAAATCCGAAAAGT	60.014	193	(CAAAAA)3	6	58	75	1
65907	Medium_contig_619527	TTTTTGGACACTTACTTTATTTCA	55.133	TGGTGGTGAACTGAATGTCC	59.367	103	(AATAAC)3	6	72	89	1
65908	Medium_contig_619528	AAAATTGGAGACGATGCACA	59.127	AGCTTAATGTGTCTCCTGCCT	58.095	234	(TTA)4	3	142	153	1
65909	Medium_contig_619532	GGTGCTAAATGGTACAGCAACA	60.06	CAACAAACCTTCAAAATCCACA	59.876	221	(TGT)5	3	145	159	1
65910	Medium_contig_619542	TTTTTGGGAAAAGGAATCAAAAG	60.62	TTAAGGTTCTCTTTCTCAGAGAGTT	56.442	100	(T)12	1	149	160	1
65911	Medium_contig_619589	CATGGACATCCAAGAGGGA	59.409	GATGAAGGAGAGAAAGAGAAGAGA	57.554	173	(TA)6	2	157	168	1
65912	Medium_contig_619600	CCCCTTCAAACATCAACCA	59.328	TCCCATTTGGTGCGCTAT	60.033	110	(TAT)4	3	81	92	1
65913	Medium_contig_619627	TCTTAGGCGGCGTTGAAG	60.088	CCCCTCTTCTCTGTCCTCC	58.752	107	(T)13	1	35	47	1
65914	Medium_contig_619632	AACAAGACAACAAGAATATGCGA	58.824	TGCAGGGTACGTGAAGTTGA	60.301	189	(AT)10	2	114	133	1
65915	Medium_contig_619633	TCTTTTCAAACCATACACAAATTCA	59.809	TCAAGCATAAAATGGCCGA	60.164	183	(TA)6	2	95	106	1
65916	Medium_contig_619652	TAAGAGTTCCAACGGCGG	59.792	GCTGCAAACTCGGATTTGAT	60.221	217	(A)12	1	199	210	1
65917	Medium_contig_619660	TTGTGCAACGCTGTCTGTC	59.585	CCAAAAGCGGCCACTAAA	59.803	118	(AAAG)4	4	171	186	1
65918	Medium_contig_619727	AAGTGGGGTGTCCGGAAT	60.176	TTGACACTCATGTTGCTTCAAA	59.366	175	(TATT)4	4	142	157	1
65919	Medium_contig_619745	CATCCCCATCACCCTTCA	60.265	GGGAATGGAAGGGTAGGTTT	59.148	169	(TCATC)3	5	189	203	1
65920	Medium_contig_619755	GGAGTTCGCCACATGCTT	59.794	TTCCCTGATTGTAGACTCCGTT	59.998	254	(AT)12	2	195	218	1
65921	Medium_contig_619767	GGATCACACAGACAGGCG	58.67	TTTTTGGTGCAAGTCGGA	58.751	109	(A)14	1	177	190	1
65922	Medium_contig_619772	TCCATTCCCAAACTCTCCA	58.994	TCCCATGTTATGTCCACCAA	59.623	142	(T)12	1	56	67	1
65923	Medium_contig_619782	AGCCGAAATTCAAACCCC	59.871	CCCAACCCTAAAATGTCGC	60.316	102	(AAAAT)3	5	174	188	1
65924	Medium_contig_619794	GAAGATGTTGGAATCACAAATCAC	59.752	CTCCCAAAATCATTCCTCCA	59.864	150	(CA)6	2	92	103	1
65925	Medium_contig_619806	GCGGGGTAAGGCACAAAT	60.864	CAAGGACCAAAAAGTGCGA	59.825	162	(A)12	1	173	184	1
65926	Medium_contig_619808	CTCAAAAAGAGCGACCGTT	58.09	TATAGGGTACGCGCAGGG	59.664	231	(A)12	1	156	167	1
65927	Medium_contig_619818	GCTGCCATGTGAGCAACT	58.452	TGTGCTTGCTTGCGTGAT	60.147	237	(A)15	1	62	76	1
65928	Medium_contig_619840	TGTGTGATGTGGGCTTGG	60.088	GCGGCCACTGTTCTGCTA	61.141	112	(TG)6	2	131	142	1
65929	Medium_contig_619903	TCCTCCAATTTGTCCACCA	59.877	TGTTTCACCCCACTTCTTGA	59.109	246	(CTTTT)3	5	216	230	1
65930	Medium_contig_619913	TGCATGATTCCAAATAGAAAAA	57.349	TGCCACGTAAGCAAGCTCT	59.755	230	(TATCTC)5	6	118	147	1
65931	Medium_contig_619937	TTCTTTTGGCATTTCATTTCA	58.265	TTTTCTTGCACACCCCCT	59.059	259	(TTTTTA)3	6	41	58	2
65932	Medium_contig_619970	TTTTGCGGGACTTTGCAT	60.197	TGGCCACTACCAACCACA	59.486	161	(T)16	1	85	100	1
65933	Medium_contig_620030	GAATTGGATTGGAAAGACCTAATG	60.076	CGCGAACATAACAAATCGC	60.23	112	(T)12	1	99	110	1
65934	Medium_contig_620048	CACTCCCTTTTACTTTCCCCTT	59.875	AGTGGTGTGGTGATTGGAAA	58.827	114	(T)12	1	134	145	1
65935	Medium_contig_620057	GCAAAGAGAGGGGGAGAGA	59.47	TGAGGAGAGATAGAGAGTTGGA	55.778	225	(GAGAGG)3-(GA)9-(AAC)4	complex	68	227	1
65936	Medium_contig_620089	AGGCCCGTTTTCCTTGAC	60.05	GGCGGTGAGAGCAGAAAG	59.656	151	(TC)13	2	133	158	1
65937	Medium_contig_620098	TCAGGATCATGGATGTGGTG	60.339	GGCCGGATACTTGTGGTG	59.918	190	(TTTA)7	4	177	204	1
65938	Medium_contig_620113	GAGGTTAAGCGCAAGAATGG	59.845	TTTCTCCTTCACCAATATTGTTTTC	59.788	124	(TAAAAA)3	6	169	186	1
65939	Medium_contig_620121	GGGTTACCTTACCGGCTCA	59.94	CCCCCTAGCTTGTTGCAC	59.241	172	(T)12	1	138	149	1
65940	Medium_contig_620125	TTTGTCTCTCCCTTTAATTTGC	57.577	TGGAAATATCATGGTTCAAACAC	58.731	235	(T)12	1	89	100	1
65941	Medium_contig_620139	AATGGCCACATGGGAAGA	59.85	TGACTCTAGCTCAGGGTCTGAA	59.232	121	(GAA)4	3	66	77	1
65942	Medium_contig_620149	TGTGGTTTGTCACCAAAAGAA	59.058	CGCATTGTGGCAAATTTTA	58.201	126	(ATA)5	3	100	114	1
65943	Medium_contig_620157	AGCCAGAATTCGAACCCC	60.011	TGGTTGGTGGGTTTTTCT	56.281	243	(ATTTTT)3	6	178	195	1
65944	Medium_contig_620180	CAGGTAAGAGCAGCCACCA	59.992	CGCGCATATGGATAAGTTGA	59.685	118	(ATAAAA)3	6	191	208	1
65945	Medium_contig_620181	CCACAAAGATTTGGCACG	58.618	TCAGTTGGCAGGCACAAA	59.952	151	(TATTT)3	5	58	72	1
65946	Medium_contig_620193	TGAACAAATCCCTTGCCTG	59.633	TTTGTTACGAAGGTACAAAATGAAA	59.086	214	(A)13	1	198	210	1
65947	Medium_contig_620229	GAATCGCCCAAATCCCTAA	59.848	TCAGCGGTGGTTGTAGCA	59.978	145	(CCG)4	3	181	192	1
65948	Medium_contig_620244	TTGAATGAATGAAAGTTTCTCTGG	59.646	GGGAATCTTTATCCTCAAACCA	59.311	123	(AATAG)3	5	49	63	1
65949	Medium_contig_620295	GACAGAGCGAGGGTTGGA	59.911	CGTGAAACAAGAGGAGGCA	59.968	118	(AAG)5	3	124	138	1
65950	Medium_contig_620308	TTTTGGTTTTCAAGTGTATTTTTCA	59.066	GGTCTTTGTACAATGGGCCT	58.912	121	(CAT)4	3	223	234	1
65951	Medium_contig_620330	AGCAGAGTTGTGTGTGGTTGTT	59.735	GGAGCGTATTTTGAATGGACA	59.952	222	(TA)6	2	101	112	1
65952	Medium_contig_620347	TCCCACTTATTTGTTGGATGG	59.671	TTTTCGTCCTCTCAAAATCTTC	57.608	195	(ATTTT)3	5	125	139	1
65953	Medium_contig_620371	TTGTTGGTTGGAAACGAAA	57.561	GCAAAATTAATCAAGCGGC	58.383	174	(T)12	1	120	131	1
65954	Medium_contig_620385	TTGTTGTGTTGTGCTCTCTGC	60.088	TCTTTTCAAGAAAGATTGTGTTGG	59.682	250	(ATT)4	3	52	63	1
65955	Medium_contig_620453	TTTGTAGGGAGTGCCATGTG	59.566	TCGTGGCTACATCTGCATCT	59.425	247	(ATTAAG)3	6	84	101	1
65956	Medium_contig_620454	CGGGTGGATCCATGAAGT	59.264	GCATGGACCGAGTATCGC	60.194	229	(CAG)4	3	90	101	1
65957	Medium_contig_620556	GGAACATGGGGATTGTTGA	59.128	CCCCTTCTCTCTCTCACGC	60.08	131	(TGT)4	3	100	111	1
65958	Medium_contig_620565	TCACTTGGATTCTTGTCTCCTCT	59.379	TTCATGGGCCATAAGCCT	59.027	134	(TTG)4	3	47	58	1
65959	Medium_contig_620589	TGTTTCTTGAGACAGTTTTTGACTT	58.602	AGGAAGGAGGGAGAGGGAG	59.745	133	(TC)14	2	79	106	1
65960	Medium_contig_620589	TGTTTCTTGAGACAGTTTTTGACTT	58.602	AGGAAGGAGGGAGAGGGAG	59.745	133	(TA)6	2	107	118	1
65961	Medium_contig_620601	GCACATGAGGCTGGGATT	59.591	TGATCCACAAACATTAAGGCA	59.027	166	(AAC)4	3	133	144	1
65962	Medium_contig_620615	TTGTTTGCAAATTCATCCTTTC	59.101	GCGGTATTTGAGAATAGTGCG	59.756	217	(TGAA)4	4	83	98	1
65963	Medium_contig_620624	CAAACGAGAATTGGAAGAGCA	60.372	GGAACCCATGGCAGACAG	60.046	157	(A)13	1	135	147	1
65964	Medium_contig_620638	CAGCCACATCTATTGCCG	58.754	GCGGAGCCAGGAATGTTA	59.756	152	(T)12	1	95	106	1
65965	Medium_contig_620644	GAATGCACGGGTCTTTTAAGT	58.251	CGCATAAAAATAGGAACAAAAA	56.306	220	(T)12	1	40	51	1
65966	Medium_contig_620646	TGGTGTAAGAGATGCTGAAAAAG	58.575	CGGGGCATTGGTTAAGAA	59.469	205	(TAA)4	3	75	86	1
65967	Medium_contig_620647	TCTCCTCTCATCTCTCATCTTTCA	59.599	TTTGACATCTTGGTGTCAGTTG	58.675	100	(AT)6	2	102	113	1
65968	Medium_contig_620652	CGAACACAACGGCCATAA	59.07	CACCTTAAAAACAAATCTTTATCAT	55.187	192	(T)12	1	106	117	1
65969	Medium_contig_620698	AACTGTTTTAGCAACATTCCAGC	59.721	TTGTGGTGGTGTCTTGGG	58.839	205	(T)13	1	63	75	1
65970	Medium_contig_620710	GTGGTGCACACTCCAACG	59.689	CCCTGAAATTCACATTTACGAA	58.987	213	(TA)6	2	75	86	1
65971	Medium_contig_620725	TGGGTGACTGTTGCTTTCG	60.857	GTTAAGGGTGAATCGCCG	59.075	210	(AT)7	2	178	191	1
65972	Medium_contig_620730	TGCAGAAAGTCGGAGTCCA	60.54	GCTCAGTTGGCAGGGACA	61.005	151	(AAT)4	3	103	114	1
65973	Medium_contig_620732	CCACACAAATATTTAATTATCGAA	55.281	CCGCGACAAATGTTTCAA	59.201	164	(CAT)4	3	129	140	1
65974	Medium_contig_620735	ATCCAAACGGGGCCATAG	60.681	TCCCTTTTGTGATTTTTGGTG	59.825	144	(TAAA)4	4	112	127	1
65975	Medium_contig_620751	TTTGTGGTTGGCTTTTGACTC	60.139	AACTCACAAATAAGTGAATTCAAAC	55.854	108	(TTG)4	3	68	79	1
65976	Medium_contig_620751	TTTGTGGTTGGCTTTTGACTC	60.139	AACTCACAAATAAGTGAATTCAAAC	55.854	108	(TTAGA)3	5	81	95	1
65977	Medium_contig_620753	GTTTGAGAGACCGGCACG	60.402	GGCGCGCCATCTAATAAT	58.699	222	(GAA)4	3	80	91	1
65978	Medium_contig_620774	TGAAGCACCACATCATCAAAA	60.104	AGGTTCTGCCTCTAATCAAAGA	57.264	203	(A)12	1	192	203	1
65979	Medium_contig_620789	CGATGATGATGTCCGTGC	59.561	CTCGACCTTTATGCATGTGG	59.148	128	(ATG)4	3	126	137	1
65980	Medium_contig_620805	CGGCAAGAGTACTGCTCCA	60.144	TGCTTAAAGAGTGCCCCG	59.941	201	(TTG)4	3	59	70	1
65981	Medium_contig_620806	CCCAATTCAAACGGACCC	61.106	TAGCCACATCAATGCACA	55.293	135	(AAG)4	3	107	118	1
65982	Medium_contig_620819	CAACAGAATCCTCCGTTTGG	60.486	TAAGGGTCGCTTGAACGG	59.792	227	(AAATT)3	5	158	172	1
65983	Medium_contig_620819	CAACAGAATCCTCCGTTTGG	60.486	TAAGGGTCGCTTGAACGG	59.792	227	(ATTTT)3	5	174	188	1
65984	Medium_contig_620835	ACGATTGAGATGGCGAGG	59.743	AGATTCTGGTTGGTGCGG	59.631	206	(TC)6	2	161	172	1
65985	Medium_contig_620840	TCCAATAAACGTGCAATAAAAA	57.381	TGTGATGGTATGATCGAAAACTG	59.875	146	(AT)9	2	99	116	1
65986	Medium_contig_620851	TAGCCGGAACTTGACCGA	60.344	TGCGCGTTTTAGTGAGATG	58.588	178	(AG)6	2	81	92	1
65987	Medium_contig_620874	TGCAGCTGACTGCATGGT	60.15	TGTGTGCACCAAACACATGA	60.646	242	(GATAT)3	5	205	219	1
65988	Medium_contig_620881	GGATGTTCACCACAACATCTCT	58.92	ATTGCAAACCCTCCCCTC	59.862	167	(T)12	1	57	68	1
65989	Medium_contig_620899	TTTCTAGGTCGATCATACGTTGG	60.369	AATCCGCCATGACCAAGA	60.006	100	(T)12	1	86	97	1
65990	Medium_contig_620906	TCATTTACCAGTTCCAGTGAAGAA	60.035	AGAGGATGGTGCGAATGG	59.585	146	(CTATGA)4	6	33	56	1
65991	Medium_contig_620958	CCATATAACGTTGGATTCACCT	57.888	TTTCTCTGAATGATCCGTTTTT	57.862	165	(TA)6	2	102	113	1
65992	Medium_contig_620961	CCAGAACTGACCCCCAAA	59.441	CCGACTCAGGTGGGTTGA	60.677	107	(AAAAT)3	5	118	132	1
65993	Medium_contig_621001	GGTCCATGCAGTTCAGATCA	59.637	TCCTTTGGAAATATGTATCCCCT	59.93	167	(A)12	1	116	127	2
65994	Medium_contig_621009	AAGCATGTCAGCATTTGCAT	59.306	CAGTTATCTAAACCCCAAAAATTCA	59.696	196	(AC)14	2	147	174	1
65995	Medium_contig_621018	CGGCATCTACGGTGCATA	59.205	TGAGAAGTCGGGTGGTCG	60.836	237	(T)13	1	147	159	1
65996	Medium_contig_621082	CAAAACCACCCCCACAAA	60.184	ACCGGTCGAGAGGAAAGC	60.349	172	(ACAAA)4	5	100	119	1
65997	Medium_contig_621089	GCAGTTTGTTGCCCGTCT	59.837	TTTGCGAATCAAACGCAC	59.363	119	(TA)6-(AAAAT)3	complex	75	136	1
65998	Medium_contig_621122	TCGTTGAAGTTGTTTGGTGG	59.585	CGAAAACAATAGGAGAAGGATTTT	59.13	135	(AAATA)6	5	88	117	1
65999	Medium_contig_621152	CATTCTAGCTTTTCTTTGGAGC	57.492	TGGCACAATAGAGCCCCT	59.193	161	(ATA)4	3	37	48	1
66000	Medium_contig_621158	GGAGGGAATCGAACTCGG	60.555	TGAGTACTGGGTTCTACGTATTTGA	59.171	210	(T)12	1	153	164	1
66001	Medium_contig_621159	GCTGTTGCTGGTTGGTACG	60.317	CTTGTTTCGGATCCCACG	60.04	242	(CCA)4	3	52	63	1
66002	Medium_contig_621168	TCTAAGCACGTTTTCGTGATCT	59.044	ACGCAGAACAGAGCAGCC	60.304	138	(TTG)6	3	113	130	1
66003	Medium_contig_621179	AAAACCAATCCCTAGGCCC	60.138	CCGGTGTAGTTAATTAATTGGG	57.55	202	(AAAAT)4	5	142	161	1
66004	Medium_contig_621180	TCCCTCTAATTAATTTCCCTCCA	60.146	TGCAGTCGGATTTCCGTT	60.201	165	(A)13	1	51	63	1
66005	Medium_contig_621180	AAGCCCCCAACCTATTGC	59.894	AGCATTAATTGATGTTGTGGG	57.5	151	(A)13	1	178	190	1
66006	Medium_contig_621194	CAATTTCTCACGTGCCCC	60.048	AAAAGTATTAAACAACTTAACCGAA	55.062	146	(TG)8	2	218	233	1
66007	Medium_contig_621208	CACGGTTTTTAATTTTTCTTTTCA	58.735	TGGCCAGTGGGATATGGT	59.718	183	(AAAT)4-(A)14	complex	61	100	1
66008	Medium_contig_621250	TCCTAGGATGCCTGGCTG	59.893	ACCGTTCTCGCTCTCGTG	60.138	236	(CTG)4	3	116	127	1
66009	Medium_contig_621259	TGTGAAATGGTGTTGGTCAAG	59.45	CAGTTAGATTAGGCGGTCCAA	59.234	229	(T)12	1	100	111	1
66010	Medium_contig_621283	TGCTCCTAACGCTCACCTG	60.144	TGCATGGCATCACATCAT	57.757	118	(A)13	1	153	165	1
66011	Medium_contig_621290	CTTGGGATTGTTGAGGCG	60.192	CTCATGAGGAGGAACGGG	59.125	102	(CAC)4	3	90	101	1
66012	Medium_contig_621366	TGTACACTAAAATGAACAATGGCA	59.467	TTCATTTTCCCACCCGAA	59.828	215	(AGAT)4	4	74	89	1
66013	Medium_contig_621372	TGAAGGGTCCGATTCCAA	59.974	AACGAAGTTTCAAGCATATGAGAA	59.353	213	(GTT)4	3	188	199	1
66014	Medium_contig_621377	AGGTGATGGCAGGAGGTG	59.612	CCCAAATCCTTTAGCTGAACA	59.211	215	(GTT)4	3	154	165	2
66015	Medium_contig_621389	TTTGTGACAAGTTCATCTTCCC	59.077	CCAAACAAATGTTGTCGGC	59.956	100	(T)14	1	103	116	1
66016	Medium_contig_621390	ATCATTGAACATCCAAGACCA	57.849	TTGGCTGATGTGTTAAGAGTCAC	59.299	158	(ACT)4	3	117	128	1
66017	Medium_contig_621394	GCTTCATGGGAGGCAACC	61.6	GCCTTCTGAGATTCCCATCA	60.158	215	(AATTT)3	5	58	72	1
66018	Medium_contig_621403	AACAGTTTCAGGAACCGC	56.171	AGGAAATCGATGGGGGAG	59.814	111	(CAC)4	3	120	131	1
66019	Medium_contig_621411	AATGTGCTGATTGGTTGGC	59.517	AGACTAAGTCATCCGTTGCC	56.855	145	(CTC)4	3	173	184	1
66020	Medium_contig_621441	TTACTTTGATGATGAATGATGATG	56.712	CTCCAGACTCCAGAGGTTCA	57.919	166	(GAA)4	3	79	90	1
66021	Medium_contig_621458	GCCATTCCCAGCTCAAAA	59.732	AGAGTTGCAGGCAGCACA	59.241	135	(TGC)5	3	124	138	1
66022	Medium_contig_621460	CCAAGTTCACATGGGATTTCA	60.74	TCCTTCAGGACCTTCACCA	59.164	141	(GTT)8	3	34	57	1
66023	Medium_contig_621464	TCCCAAAATGGGTCATACCT	59.101	AGACTTTCAAGGCGATTGGA	59.813	138	(CTC)4	3	49	60	1
66024	Medium_contig_621484	TCAGCTTGTAAGGTGAGGAGTG	59.538	ACGCACCAAGCCCAATAG	59.673	156	(T)13	1	81	93	1
66025	Medium_contig_621501	TGCATCACATTATCTCAAAATGG	59.846	TTCCAACTTATGCACAACACA	57.68	136	(T)13	1	70	82	1
66026	Medium_contig_621537	TCCGTTTTGGATTTTTCCT	57.113	TCCATGGCCAGTCGAAAT	60.006	157	(ATTTT)3	5	59	73	1
66027	Medium_contig_621561	GGGCGACTATTGTATAGTACGAAAT	58.999	CCGAACAACAATATTTGCAATG	60.239	100	(T)12	1	62	73	1
66028	Medium_contig_621564	TCGATGTCTTCACTAATATGCTT	55.828	GGGATAACCGGGGGTTC	59.931	154	(ATTTT)3	5	83	97	1
66029	Medium_contig_621566	TTGCTGCTGCCATTTCTG	59.65	CAAACACCTTGGCCATCTC	59.074	170	(TGC)5-(TGAA)6	complex	65	187	1
66030	Medium_contig_621573	TTTCTTAGTCACACTCACAAAAGTT	56.508	AAAGTTATGTTGAATGATTTGTCA	55.584	179	(TA)7	2	204	217	1
66031	Medium_contig_621604	CGGGTAATTAAAATATCGGTCG	59.618	TGGCACAAGCATTTGAACA	59.817	147	(ATTTT)3	5	115	129	1
66032	Medium_contig_621614	TTTGCTTCCTGAAACTCATCAC	59.359	GGCTGGCTTGTTGAGCAT	59.95	103	(GTT)4	3	93	104	1
66033	Medium_contig_621625	GAGCCTTTTTAAGCCACCC	58.776	TGGTTTGTCTACCGAAAGAA	55.888	114	(AAAT)5	4	149	168	1
66034	Medium_contig_621649	GGGCAATCAAAACCAAAGG	60.294	TTGGACCCACCTGAGTAAACA	60.395	100	(AAG)4	3	62	73	1
66035	Medium_contig_621653	TCGTGGACACAAACACGAA	59.689	TGGTCTCTTTTTCTTGTTCAAA	56.702	163	(GT)9	2	211	228	1
66036	Medium_contig_621680	TGGCCGGAAAATTAGAGAGA	59.778	TGAGGTGCCGCTAGTGTG	59.541	220	(TAG)4	3	154	165	1
66037	Medium_contig_621690	TTCTGTTGGAAGATTGCTGC	59.002	TTACCTCCGGTGGTGGG	60.313	103	(AAG)4	3	62	73	1
66038	Medium_contig_621697	CCTGACCTTTCATTCCTTGAA	59.157	TGACAGGGGATGGGTTTC	59.237	208	(CAA)6	3	82	99	1
66039	Medium_contig_621710	GAATGCACGGGTCCTTTG	60.048	TTTGCTTTTATTTTGAATTAGGTGC	59.933	127	(TAA)4	3	216	227	1
66040	Medium_contig_621733	CGCAGGGAAGCTTTTGAA	60.065	TCATCTTCATCCCCGGAGT	60.423	167	(ACA)7	3	120	140	1
66041	Medium_contig_621766	CCATCACTCTCTCTAAGGTTGTCA	59.81	TTGCACTGCCCAACAGAA	59.952	245	(ATT)10	3	165	194	1
66042	Medium_contig_621794	TGGCAACACATCATTGGA	57.795	CCTCATTTCTCACGCGGT	59.787	203	(ATTTT)3	5	113	127	1
66043	Medium_contig_621795	TCCTGGAGTCAACGGATCTC	60.199	AGGATATGTCATTACTCACAATGAA	56.823	155	(TA)13	2	122	147	1
66044	Medium_contig_621809	CGAGGCATTTCTCAATTGGT	60.074	CAAATGTCGAACCCCTTGT	58.401	195	(A)12	1	94	105	1
66045	Medium_contig_621830	TGTCGTGCTTCTTAAAAATTCAAA	60.158	ACCACGGATGGAGTAGATGA	57.94	151	(A)16	1	80	95	1
66046	Medium_contig_621853	CAAATTTCCAATTGTGGAAGG	59.302	AAAATGTTTTGTTACTGCTGGA	56.578	209	(AG)6	2	76	87	2
66047	Medium_contig_621865	TTTGGTGATTCAGAGGTTTG	56.161	CGAAAAACGAAATGTGAATGAG	59.625	246	(TATTA)3	5	47	61	1
66048	Medium_contig_621891	CCACCGTGACTTTTTGGC	60.088	TCTATATGTCAATAAACCACCAAAT	55.996	215	(A)12	1	150	161	1
66049	Medium_contig_621910	TGCTAAAGTTCATATTTTTGTTACC	56.072	CCTCGTCTCATACCCGCA	60.795	186	(A)12	1	212	223	1
66050	Medium_contig_621912	ATCCTGCTCCTGCACCAC	59.782	AATGGTCCCCAACCCAAC	60.429	107	(TAC)4	3	119	130	1
66051	Medium_contig_621920	TTTGTTTTTATTTTTCACAGACG	56.295	CTTGAAAGACAACGGTGCAA	59.881	166	(TTAT)5	4	103	122	1
66052	Medium_contig_621922	CCCATCTCACTCTCTCTTTGG	58.877	TGGAAGTTGGAAGTTGGGA	59.044	152	(A)13-(T)13	complex	61	126	1
66053	Medium_contig_621960	GGTGCACGTTTACTCTATTCCC	59.898	TGACTGCTAATATGAAAGTCAACC	57.544	100	(AAC)4	3	173	184	1
66054	Medium_contig_621963	CCTGACTGCCCCATCTTG	60.197	CCGCCGTTTTCTCTGCTA	60.088	177	(T)12	1	142	153	1
66055	Medium_contig_621992	CCAAAACTTCTAAACGGCCA	60.103	TGGGTGTGCATTAACAAATCC	60.611	103	(AT)9	2	178	195	1
66056	Medium_contig_622000	CATGATGGGAGACCTATGTACG	59.336	TCAAGAGAAAGAAATAAGAGAGAGA	55.272	103	(CAAAA)4	5	206	225	1
66057	Medium_contig_622003	AACTTAAAGGGCCACAAGCA	59.747	TTTTCTGATGTACAACCCTCCA	59.471	129	(TAATT)3	5	135	149	1
66058	Medium_contig_622013	TTTGAGACCTAACCTAAAACCTTTG	59.212	TCCGGACCAACACTAGATCC	59.927	115	(AATTG)3	5	117	131	1
66059	Medium_contig_622042	TGTTCAAAGTCCGAACTCCA	59.262	AGAAATAACACCATCACTACTTCC	55.672	142	(TTTTTA)3	6	219	236	1
66060	Medium_contig_622046	TTTGGCAGAGTGTATGCTCG	60.011	CTCCAACGGCTTCTCCAA	59.91	127	(TTC)4	3	76	87	1
66061	Medium_contig_622048	CGGTTATCAATTAACCCTCTCA	58.138	TGAAAGTGGTTTAGGCGGA	59.257	154	(TA)9	2	85	102	1
66062	Medium_contig_622079	GCCAAAGCTCTATTGTGCAG	58.677	GCCCACATGCACCTCAG	59.746	111	(AT)7	2	148	161	1
66063	Medium_contig_622140	TCTGCTATACTGCTTCTCTTTTCT	56.128	TTGCGTTTTAGTTCAAGTGTCC	59.312	241	(AAT)4-(ATA)12	complex	56	170	1
66064	Medium_contig_622154	CAAATTGGATTTTGTTGCTAAA	56.997	TGCAGGATCGAAGTGATGA	58.824	232	(GTT)4	3	76	87	1
66065	Medium_contig_622178	TGCAAGCTTTGACTTTTCATGT	59.926	TGAACGGGATAATGTGGTGA	59.774	126	(T)12	1	118	129	1
66066	Medium_contig_622206	AAAGAGAGTTTTGCGAGGGA	59.052	TATCCTATTCTGCCGCCG	59.745	140	(GAA)4	3	181	192	2
66067	Medium_contig_622213	TGTGTGGGACAAAAAGAACG	59.585	TGGAACGTAGGGCTGCTC	59.942	152	(AAT)4	3	73	84	1
66068	Medium_contig_622217	AAAGTGTACCGAAACTAACATCG	57.476	ATCCCTCCACCCAACACA	59.722	129	(A)15	1	37	51	1
66069	Medium_contig_622254	CACCCCCACAACCACTCT	59.332	CGAGATTCAGTGATCCGGT	58.601	118	(TTA)4	3	166	177	1
66070	Medium_contig_622261	TTTTGTAACACTTTGGCCCTTT	59.913	AACTTTGGCCTTTGGGGT	59.381	158	(TAA)4	3	164	175	1
66071	Medium_contig_622270	GGAGACAATCCTATCAAAGCG	58.801	CGACTTAATTTTTGCTTTAGGGAA	60.024	116	(T)12	1	55	66	1
66072	Medium_contig_622277	TTCGCCATCTCTAGACAATTCA	59.845	GCAGGTCGACCCAGTTGT	59.665	237	(A)12	1	135	146	1
66073	Medium_contig_622298	AAAATGTTTCTCTCATAATTTGGAA	57.489	CCCTATCCACGAATTGATCC	59.2	157	(AAATT)3	5	48	62	1
66074	Medium_contig_622311	GCTTCCCCTTTCTTCCCA	60.127	CAAGCAAAAGTGCACCACA	59.441	243	(T)12	1	127	138	1
66075	Medium_contig_622335	AATGAAATGGACCGGGCT	60.281	AGCTGTCAAATGGGTCGG	59.631	120	(CGGGC)3	5	102	116	1
66076	Medium_contig_622351	AAGTGGTGGTATGGGATGAAA	59.16	TCCAGCAGGTAACACATAGCA	59.356	199	(TTCCA)3	5	151	165	1
66077	Medium_contig_622353	CGCTTCATCTCCGATTCA	58.369	GCTTTACCCGACCCGATT	59.894	183	(CT)19	2	59	96	1
66078	Medium_contig_622398	TTGCAGTTGCGAAGATCG	59.65	GGGGACGTTTATCGGTGG	61.127	123	(TTC)4	3	203	214	1
66079	Medium_contig_622415	GAGATCCAAATCCAATAAATGAA	57.154	TAGACGTGCCGTGCCATA	59.808	138	(TA)7	2	129	142	2
66080	Medium_contig_622448	GGTGGAAAGTGCTCCTCG	59.34	CGTGATCCCCATGATGAAA	60.275	226	(CT)8	2	80	95	1
66081	Medium_contig_622455	TCAATTGGATGTTCTGGTTCA	58.961	CATCAACTGCGAACGGAA	59.328	189	(T)15	1	102	116	1
66082	Medium_contig_622458	TCACTGCACCCGGTTTTT	60.088	TCTCACAAAAGTTGTAATGAATCAA	57.937	227	(TTC)5	3	154	168	1
66083	Medium_contig_622466	CACGAACCGACCTGCTCT	59.98	AGTGGCACATCCCTTGAGA	59.196	251	(AT)10	2	199	218	1
66084	Medium_contig_622471	TCATGCATAGCAATGTGGTG	59.101	GTGGCCGCCAAATGAGTA	60.631	232	(TA)7	2	99	112	1
66085	Medium_contig_622475	ACCAAATGGCCAACATCG	60.33	GCGTCCCAGAATTCCTCC	60.565	100	(GAG)4	3	135	146	1
66086	Medium_contig_622489	GCATCGGTTAATTTTTCTTTTTG	59.109	AAAATCGATTACCACCAAAGTT	56.784	189	(TTTTG)3	5	101	115	1
66087	Medium_contig_622501	TCCGCCATGTGTTCTTGA	59.743	CGCGGTCACTCTTCTGGT	59.98	163	(GTT)4	3	55	66	1
66088	Medium_contig_622512	AACTCGATCGAAGGCGTG	59.942	TCATCAAGATGTCCTACAAATCA	57.23	165	(CTT)4	3	203	214	1
66089	Medium_contig_622513	CATCCATGTCAGGCAACG	59.604	TTCCAAACAAACTGGAACCTT	58.589	205	(CT)12	2	112	135	1
66090	Medium_contig_622539	AATGGTCGGGATGATGGA	59.646	TTACCACCGCCTCTCCAG	59.781	112	(GAA)4	3	201	212	3
66091	Medium_contig_622552	CGCTTCTCCCAAAATACAGAA	59.348	TTCCCATCAATTCCATAACTAA	56.221	157	(AG)7	2	222	235	1
66092	Medium_contig_622563	TCCATTTTGAACAGGGTTCC	59.767	TCCGCTGCATACTCTGTTTATT	58.924	117	(CTT)4	3	199	210	1
66093	Medium_contig_622568	CCCCTCTTCCGATCCACT	60	GCTGGGCAAGAGCAAGAG	59.812	116	(CTTCT)3	5	102	116	1
66094	Medium_contig_622571	CGGTAGCGGAAAACTTCG	59.415	ACGATTGAATTGGGCCAC	59.3	102	(A)12	1	114	125	1
66095	Medium_contig_622597	TTTCATCGCCAGATCTGTTTT	59.699	TTCTTGCAGCATTTGAGAGA	57.281	124	(A)14	1	66	79	1
66096	Medium_contig_622604	TCATTGGTAGATGTCCATCCTTT	59.717	CAAGTAAAGTACCCAAGTGGACAA	59.508	143	(A)12	1	151	162	1
66097	Medium_contig_622615	GGGTTAAAATGTTGTGGAGACC	59.615	TGGGTATGGTGGATTGGG	59.974	162	(GGAT)5	4	48	67	1
66098	Medium_contig_622628	TGAAAACTGAGCGCGAGA	59.355	AGGGTTGAGAATTGCTTCCA	59.67	120	(AG)9	2	103	120	1
66099	Medium_contig_622645	TTCGCATATTCATCCCTTACG	59.936	GCCCATGCAAATAGCAACA	60.626	245	(AAAT)5	4	112	131	1
66100	Medium_contig_622647	TTCATTTCCAATTTTGTTCATTTTT	59.988	CAAGGTGAGAAGCAGACACAG	58.661	132	(CCA)6	3	210	227	1
66101	Medium_contig_622652	GGTTGCCATTGATTCGGA	60.421	TGTACACGTGGCAAACGG	60.155	203	(GAA)5	3	79	93	1
66102	Medium_contig_622660	GGGTACCCTATGATCACACCA	59.541	GCATGCTGAAAGGTACAGTCG	60.842	253	(CAT)4	3	105	116	1
66103	Medium_contig_622664	TCCACTTTCGATTTTTGGTTG	59.961	CCACGTGGCCATCTCCTA	60.641	134	(GTT)4	3	88	99	1
66104	Medium_contig_622683	TGATTTGGCATGACACGG	60.045	CCACAAGATTTGTTGATTCATAGC	59.904	232	(A)12	1	149	160	1
66105	Medium_contig_622732	CTGCTCTTATGTGGCCCAA	59.808	CAGGTTGGCGCATAGTCC	60.225	203	(AT)9	2	92	109	1
66106	Medium_contig_622750	CCCCGTCCCTCGTAACTC	60.465	AGGTTGAAAAATGAAGCAGGA	58.823	216	(A)12	1	164	175	1
66107	Medium_contig_622772	CACTTTGTAATTTCTTTTTAGGCA	56.963	CACCTAGTTCAGTTGGTATTCCG	59.935	177	(A)13	1	69	81	1
66108	Medium_contig_622774	TGGAGTAGTTCGTGGTCTTGC	60.306	GCCAAGTTGCCAACCAAT	59.502	103	(A)14	1	188	201	1
66109	Medium_contig_622778	GGTAGCATCATATTGCACCTCT	58.239	TGACAACTATTTGCTGGTTGTG	58.75	224	(AAAT)4	4	124	139	1
66110	Medium_contig_622788	ACCCAGTGGCGTATCCAG	59.499	TTTGAATGGTAGATGTTCGACAA	59.505	221	(TA)9	2	91	108	1
66111	Medium_contig_622793	TGATTTATTTCGCATATTTCGG	58.995	AACAGTAAGCGGAACATTAGCA	58.968	169	(TATTTT)3	6	136	153	1
66112	Medium_contig_622800	CGGTTAAAAATTTGGGCTTG	59.468	TTAGGCCGACGTATTGCC	59.646	153	(CCCGA)3	5	29	43	1
66113	Medium_contig_622810	GAGGCTGCTCTCTTCCCC	60.032	CGGCAACCAATATCAAGAGG	60.46	132	(TTA)4	3	221	232	1
66114	Medium_contig_622836	TCACCTTTAGCATATCCCTCTCTC	60.115	TGGTTGAGATGGTGGAAGG	59.457	187	(T)12	1	109	120	1
66115	Medium_contig_622837	ACCGAAAAACGGCAACAA	60.088	ACGCCGTGGTGTATGCTT	60.144	249	(CAA)4	3	107	118	1
66116	Medium_contig_622845	TGTACCGGAGTGCTCACCT	59.272	CCGGCACTGGTTGTTGTT	60.57	101	(AAAC)4	4	152	167	1
66117	Medium_contig_622850	AGAGGTGTGGCTGCTTGG	59.98	AAACCCTGCTGCGTGAAG	59.984	146	(GAG)4	3	76	87	1
66118	Medium_contig_622868	TGGTCCAGGTAGGCATTGA	60.056	AAAAGATCCCTCTTGCAATCA	58.776	225	(T)12	1	180	191	1
66119	Medium_contig_622901	GCGGGTTTAGGTTTGGGT	59.79	CCCGAAATCACCACCTGA	60.462	107	(TTTGGG)3	6	128	145	1
66120	Medium_contig_622919	GGTGAAGGCAGCTGATCC	59.296	TTCAAACTCGTATGTGATTCTTTTG	59.605	191	(A)12-(A)12	complex	82	113	1
66121	Medium_contig_622936	GATGCTTAATTGGGTAGCGTTT	59.545	AAGGATCCAATTAAATTTTGAACA	58.087	170	(T)12	1	63	74	1
66122	Medium_contig_623000	CTTGTGTTTTACAAATTATAGGCA	55.545	TCCCTTGCTTGATGCAGA	58.976	146	(ATGATA)3	6	39	56	1
66123	Medium_contig_623009	CTCACCGATGCCACATCA	60.212	TCTGAAAATATTTATTTAGCGTGA	55.31	175	(ATT)4	3	210	221	1
66124	Medium_contig_623026	GCTTAGGACATGAATAAGAACATGA	58.771	CATCATCCTTACCATCATCATCA	59.659	210	(TGA)4-(GAT)4-(GAT)6-(GAT)5	complex	162	246	2
66125	Medium_contig_623048	CCATCGTCGCTGTCTGTG	59.973	TCCAAAAAGGGTCAGGAGAA	59.641	140	(TCA)5	3	167	181	1
66126	Medium_contig_623049	CCTCGATCTGGGGATGAA	59.506	GGTGAAGTTGGCGATGTG	58.56	138	(A)13	1	151	163	1
66127	Medium_contig_623053	CCCCTCCTTGTATTTTGGC	59.373	GCGAGGAGAGGAGTGGAA	58.994	179	(A)13-(CA)6	complex	80	154	1
66128	Medium_contig_623081	AAAAATCATAAAACATGTTCCAAA	56.853	ACACGCCTCGATATCCGT	59.067	191	(A)12	1	71	82	1
66129	Medium_contig_623082	AGGAGAGAGGGGGAAGCA	59.871	AACCCCTTCCCTATTCAAAG	57.153	159	(T)12	1	133	144	1
66130	Medium_contig_623090	CGATTCGTCGCTTTTTCG	60.479	GCGCAATTGGGCTTAGTG	60.366	203	(CTCTTG)3	6	67	84	1
66131	Medium_contig_623107	GATCAACAGCACGAGGGG	60.205	TTTGGGTATGATCATTCAACTACAA	59.672	122	(CAA)4	3	186	197	1
66132	Medium_contig_623118	GCGAGGAATTGCACGGTA	60.779	CGAAACCGAATCAACATGC	60.065	161	(T)14	1	116	129	1
66133	Medium_contig_623119	AGTTGGTTGTGTTCCATGAGG	59.876	CAAGCTTCCAAAAGCATCAA	59.037	147	(GT)6	2	197	208	1
66134	Medium_contig_623166	CCTCCTTAAGGTCTCATGTTCG	60.123	GCTTATAATTAGGGACGAAGGGA	59.854	111	(A)12	1	94	105	1
66135	Medium_contig_623191	TCTGATGGTCTTGGTGGGA	60.029	TCCTAAAGCGCCTCCGTA	59.518	124	(TTCTCT)3	6	123	140	1
66136	Medium_contig_623222	AACCAATGGTGATAAGATCCAA	58.303	TTTCTAACTTGGGCCAATGC	60.074	206	(ACA)4	3	105	116	1
66137	Medium_contig_623228	AGCAATGTGTTGGACGCTC	59.853	CACACTTGAATTGAAAGAGAGCA	59.548	224	(AGA)4	3	183	194	1
66138	Medium_contig_623235	GACCGGATACCGAGTTTTCA	59.933	CGGTTCAATCGGTTGGTT	59.343	193	(A)12	1	85	96	1
66139	Medium_contig_623237	GTTTGCTAAATGCGCCGT	59.839	TGCTGCAAATACAAAATCTATCA	57.583	229	(ATGTT)3	5	220	234	1
66140	Medium_contig_623249	CCAAGGGTTGTAGAGTTTGTTG	58.673	TTCAGATGCAACTGTTTTCCC	60.103	213	(GAA)4-(AGA)4	complex	63	97	1
66141	Medium_contig_623249	GAAGAGTTGAGGGCAGAAGAA	58.658	TTCAGATGCAACTGTTTTCCC	60.103	150	(GAA)9	3	98	124	1
66142	Medium_contig_623274	CCTGCAAACACATCCATCC	59.909	TTGTTGTTGGTTTTGACTTTGC	60.054	216	(ATC)4	3	175	186	2
66143	Medium_contig_623274	CCTGCAAACACATCCATCC	59.909	TTGTTGTTGGTTTTGACTTTGC	60.054	216	(ATT)4	3	187	198	2
66144	Medium_contig_623284	GCAAAACTGCATTTAAGCCA	58.96	GTTGCCCGTTTGCCTTC	60.193	230	(T)12	1	142	153	1
66145	Medium_contig_623286	TGGTGAGGGGTTTGGGTA	59.73	TTTTGGAAATTATTTACGGGGA	59.578	102	(A)14	1	174	187	1
66146	Medium_contig_623290	GCAATTGATGAGAGGATCCAA	60.029	TCCATAAGACTGAGAGCGAACA	60.015	233	(ATT)4	3	85	96	1
66147	Medium_contig_623365	TGGGATTGGAAGGAATGG	59.217	TGATTTAGGGTTTGAAAGAAACAA	59.107	244	(TAT)4	3	78	89	1
66148	Medium_contig_623395	GATGTTATGCACATCTGCCG	60.104	TTTTTCCAAACTGAGCCTTCA	59.847	131	(TAA)4	3	76	87	1
66149	Medium_contig_623414	TTTGGAGAGATTCAAATCAAAGC	59.729	TGAGAAATTTAGTGGACGCAGA	59.883	126	(A)15	1	153	167	1
66150	Medium_contig_623438	CGTCCGATCTGTAATCAATGG	60.337	TGCATTCCAATCTATAAAGCACA	59.637	243	(A)12	1	106	117	1
66151	Medium_contig_623458	AGCCGGGGCATTTAGATT	59.486	TGGATCCGAATTGTGTGC	58.95	187	(GCAGT)3	5	159	173	1
66152	Medium_contig_623459	TTGGAACAACTTTTTGGACAAC	59.017	TGGAACAACTTTTTGGGACA	58.995	150	(AAG)4	3	130	141	3
66153	Medium_contig_623468	GGGTTTGTTTTTGACTTTGTAGG	59.002	TTCGACCCTCAGCTCTATTG	58.048	126	(T)14	1	105	118	1
66154	Medium_contig_623497	CTGGGACCCCTTTCCTAAG	58.579	TCTGATGACTTGAACAGGCA	57.883	210	(A)13	1	38	50	1
66155	Medium_contig_623500	ATCACCACTCTCTGCCGC	59.944	ATAGTGGTGCTGCTGGGG	59.656	193	(GCA)4	3	150	161	1
66156	Medium_contig_623522	TTTCCCGCCTTCCTATCC	59.968	TCTGGCCATCGAACACTG	59.296	167	(AAAAC)3	5	138	152	1
66157	Medium_contig_623525	TGTTGATTAGACCAAAACGCA	59.216	CGCTCATAGGCCACCAAA	60.768	153	(AT)9	2	90	107	1
66158	Medium_contig_623537	TTTTTGACGGAAGACAAAATTA	56.606	GGGATTCGAACGAACACG	60.048	152	(AAAAT)3	5	84	98	1
66159	Medium_contig_623548	GGAGTGGAAGTGGCGAGA	59.911	CGCGTCTGTTGTTTTCTTCTT	59.548	203	(ATTTT)3	5	188	202	1
66160	Medium_contig_623557	AAACCCTTCTCAAGGCCG	60.187	GGACGGGTTGGGTAATTCA	60.566	129	(T)12	1	121	132	1
66161	Medium_contig_623576	TGCGGCATAGTTGTTGGA	59.782	CACAGTTCACGTGGGCCT	60.748	178	(AAG)4	3	151	162	1
66162	Medium_contig_623600	TTTTTCCTAGGCTCTTTTCTTAG	55.667	TAAGCGTCAACGCAGCAC	59.727	209	(T)12	1	73	84	1
66163	Medium_contig_623607	GCCTTTGCTCACGCAATA	58.52	ATTAGGCGTTGCGGTAGG	58.747	143	(TA)9	2	138	155	1
66164	Medium_contig_623636	TGAGTTCTGTCTATTTTGGAGGG	59.64	AAAAATCTGACCACTTACCTAAGAA	56.883	260	(T)13	1	130	142	1
66165	Medium_contig_623641	TAAAATTGCGAGGAGGCG	59.907	CACACCACGCACTACCGA	60.322	135	(AG)6-(GA)13	complex	91	160	1
66166	Medium_contig_623661	TTTTCGTCCTCTCAAAATCTTC	57.608	CATCCTCATTGCACAACACA	59.085	212	(AAAAT)3	5	93	107	1
66167	Medium_contig_623670	GCAATCCATGTGGGGAAT	59.093	CACCGTCGATGCATATCAA	59.035	171	(TTA)4	3	188	199	1
66168	Medium_contig_623719	TGTGAGCAAAGATTGCCG	59.49	TCTGTTCCAGCTTGTAGACCTATG	59.84	225	(AAT)4	3	225	236	1
66169	Medium_contig_623725	CACCGGTGCTGCAGAAAT	60.84	TCCAAACATAACATTGAGGGC	59.815	206	(AC)6	2	129	140	1
66170	Medium_contig_623740	TGACTGAAATTTGAATCCGTTG	59.975	TCGCTGTTTGTTTGGATTGA	60.234	188	(A)12	1	115	126	1
66171	Medium_contig_623741	TCCGAAAAAGAGAGCGGTT	59.94	CGGCTCAAGAGTCAAGTGG	59.555	235	(T)12	1	139	150	1
66172	Medium_contig_623766	AGGATGCAACGTGGAAGG	59.631	GGGTCCTTTTCTCTGCTGC	59.942	166	(AAT)5	3	194	208	1
66173	Medium_contig_623772	TCCGATCCCATTTCATCAG	59.389	AACCAAATTTGTTCCAACAGT	56.135	241	(A)12	1	208	219	1
66174	Medium_contig_623800	GCCATTGTGATTGGTTGACA	60.376	AAATCAAACCGTATACACAAATGA	57.598	232	(TTA)9	3	163	189	1
66175	Medium_contig_623802	TGGTATATTACTTGTGTTTTCTTCA	55.034	TTCGACCGCGAGGTAAGT	59.394	257	(ATAAA)3	5	140	154	1
66176	Medium_contig_623809	ACGATCGGAATGAGGCTG	59.743	TCGAAAGTCGGCCTAACAA	59.405	142	(A)13	1	114	126	1
66177	Medium_contig_623816	ACCTGATGCTGCTCCTGC	60.105	GCCCCTCGGTCAGACATA	59.585	111	(TGG)4-(TGC)4	complex	127	156	1
66178	Medium_contig_623846	CATCTCTCTCCGCCTCCA	60.02	TCGCAGAATCGAAAGACAGA	59.673	156	(CT)11	2	176	197	1
66179	Medium_contig_623883	AAATAGTTTGTTTCATGCAGTGTTT	58.324	TGTCGGTTCACCGGTTTT	59.935	154	(ACCGG)3	5	77	91	1
66180	Medium_contig_623890	GGCATGAAGTTAGGTTGGGA	59.933	ACGAATCACCAACTCGGG	59.473	138	(TGA)4	3	149	160	1
66181	Medium_contig_623918	CCCAAAGCGACCTAGTGC	59.394	GATGGAGCGAGTGCCAAC	60.373	197	(AT)9	2	87	104	1
66182	Medium_contig_623932	CAAGCATATATCACATACACGCA	58.671	AAACCACGACACGCAGGT	60.162	197	(ATAAA)3	5	132	146	1
66183	Medium_contig_623938	TTCCTCAATTTATTTTCTAACGGAA	59.469	GAAGAACAAGAAGGGGGAAAA	59.558	117	(TC)7	2	164	177	1
66184	Medium_contig_623961	GCATCGCCGGTAGAAAAG	59.375	AAAGAACACGCATTGCCG	60.812	153	(GAT)5	3	199	213	1
66185	Medium_contig_623999	TTTTTGTAATAGCAATGTATTCCGT	58.243	AAAGAAACGCTTAAACACTTTTG	57.039	125	(AAAGA)3	5	100	114	1
66186	Medium_contig_624016	CAGTGACCCAGTGCCCTC	60.252	TGATTGCCATGTATTTTTCTTCA	59.485	211	(AT)6	2	139	150	1
66187	Medium_contig_624028	CAATATTGCCCATCTGGGTT	59.645	AACAGTTGCAACACCGCA	59.868	108	(T)15	1	89	103	1
66188	Medium_contig_624046	AACCGATCTAAATTAAACCGCA	59.871	TGAATCGGTTTTGTGGCA	59.597	130	(AAACC)3	5	125	139	1
66189	Medium_contig_624098	CCCTACAACATGCCTAACCAA	59.869	TTTGCGGTCTATCGGACG	60.768	141	(TCA)8	3	73	96	2
66190	Medium_contig_624099	TGTGAAGTATTTAAGTTGCTTTGAA	57.402	GGGAGTACATGCTCCCCTT	58.955	212	(TTTAA)3	5	64	78	1
66191	Medium_contig_624099	GGTCTGTTGAGGGTAATTAAGGAA	59.786	GGGAGTACATGCTCCCCTT	58.955	105	(TAG)4	3	187	198	1
66192	Medium_contig_624107	CTTTTGGGTGTTTGCGCT	59.84	GTGTCGGTGAATCAGGGC	60.054	156	(TTTAT)3	5	65	79	1
66193	Medium_contig_624123	AAGTTTGTTTTTGGTAAAAATGGA	58.177	CCCCATACCCAAACATGG	59.42	199	(A)14	1	78	91	1
66194	Medium_contig_624163	TGGGGAAAGTCCTGCTGA	60.33	GAGGACATCTTCTTCTTCTTCAAA	58.212	222	(AGA)4-(GAA)4	complex	186	216	1
66195	Medium_contig_624211	CGATCTTGTAATCTTCGATTCGT	59.643	CCAGCGGTCTTCCTTTCA	59.91	115	(TTTTTG)3	6	181	198	1
66196	Medium_contig_624212	TTTCTGCATGATCTATTCTCTGTTG	59.806	TTTCTTTCCTTTCCGTCAAAAA	60.082	209	(TATTT)3	5	142	156	1
66197	Medium_contig_624216	TCCTCCGTTTAAAAATAAGTGACA	59.128	CAAAATTTCGCCTGGTGC	60.197	171	(AAAT)4	4	91	106	1
66198	Medium_contig_624241	CCGAAACCCCGTTAAGTTC	59.415	TTTTCCGAAGTTGGCCTG	59.768	132	(TTCT)4	4	132	147	1
66199	Medium_contig_624296	AGGTCGGTTCGGTTGGTT	60.363	TCACCATTATAAACTCAATTCTTTT	55.518	168	(AAAAT)3	5	207	221	1
66200	Medium_contig_624304	TGGAGTTTAGTATCGAACCAACAA	59.933	TGAACTTTCTTTTATAATGTTTTCG	56.18	208	(TCTTT)3	5	175	189	1
66201	Medium_contig_624321	TGGCTCAAATAACCTTTACGG	59.13	GGGGTCTTATAATTAGGGACGG	59.936	159	(AT)8	2	115	130	1
66202	Medium_contig_624336	TTCTTAAAAGAACAAAAGAGAAATG	55.59	TTCAATGAATCTAGAAAGATGAAGT	55.622	124	(TAT)4	3	117	128	1
66203	Medium_contig_624353	CTCCACAGGGATTGTGCC	60.046	CTTAACCACCCCGTGTCG	59.952	187	(GT)6	2	163	174	1
66204	Medium_contig_624361	GTCGGTTTTGACAACGGC	60.096	GCTAAGTGATTCAAGTTTGACTTT	56.128	232	(AAG)4	3	193	204	1
66205	Medium_contig_624363	TCTTCAACAAGCCAACCACA	60.278	TCTGTTAGTTGCGCGTCG	59.721	229	(CGCGC)3	5	70	84	1
66206	Medium_contig_624388	AACCCACATTGTGTGCCC	60.23	ACAGAAGAATTCTCACCTATGTTT	55.417	194	(A)13	1	189	201	1
66207	Medium_contig_624393	TTCAATGATTCAATAAACCTAAAAA	56.324	AAGTGGAATCCCTTGCCC	59.862	166	(T)12	1	75	86	1
66208	Medium_contig_624413	CAGTGCAACCCTTCCCTG	60.237	TGCGCCATCAAAACTTCA	59.915	230	(CCGTTC)3	6	67	84	1
66209	Medium_contig_624414	TCCACAATTGACAACACCG	58.905	ATATGCAGGGGATCGGAG	58.405	117	(T)16	1	51	66	1
66210	Medium_contig_624423	CCATTCCATCATATTTCGTTCC	60.389	AAGACTATGTTTGGATTGATGGA	57.62	129	(CCATT)3	5	113	127	1
66211	Medium_contig_624425	TGTTGGAGGTCGTGAGAAGA	59.388	TGGATAGCTGAATATGAAAATTAGA	56.441	179	(A)12	1	143	154	1
66212	Medium_contig_624460	GCATAGGTTGAAATGTCCCAA	59.815	GAATTTTCTCTTGTATTTTTCTCG	55.747	216	(TAT)4	3	151	162	1
66213	Medium_contig_624473	AACGCCAGATCGAGGGAT	60.588	TGAGTTTCAGTCGTGTTTGTCA	59.385	122	(ATT)4	3	94	105	1
66214	Medium_contig_624520	GCTTAGGGCCACGGTTTT	60.074	CCAAATTTTGTGGATAAAGAAGG	58.952	149	(T)12	1	112	123	1
66215	Medium_contig_624534	CTCCTACGGTGCCATTTTT	57.685	TTACCGCACCGTTTACTGC	59.744	220	(TTAAA)3	5	49	63	1
66216	Medium_contig_624551	GCGGAAGAATGAGAATGGAA	60.155	CCCAAACCATATTGGGCT	58.215	104	(A)12	1	57	68	1
66217	Medium_contig_624560	TTTTATGATGCAGTCGGCTT	58.388	TGACTTTATGGTGCAATCTGCT	59.775	101	(TAATA)3	5	154	168	1
66218	Medium_contig_624630	TTGGCAACTAGAGTGAACCG	58.923	TAGCCCCGTCGGTATTCA	60.026	117	(GTTG)4	4	138	153	1
66219	Medium_contig_624647	GGCGGTTGATGGAAAGAA	59.579	AGCCGATAGCCTTGTGGTT	59.708	175	(AT)9	2	108	125	1
66220	Medium_contig_624667	CCTTTGAAAGCGCAAAGAA	59.168	CGCTCACATTTCAAATCGC	60.359	116	(CTT)4	3	97	108	1
66221	Medium_contig_624779	TGAACGGCTTTGATATCGC	59.784	CCCATACGGATCAGGCAC	59.875	178	(TCCGA)3	5	99	113	1
66222	Medium_contig_624810	ATCCTTCAGCTGCCATCG	59.9	CAAGCGCTAAATAGGAGGCA	60.488	119	(T)12	1	218	229	1
66223	Medium_contig_624836	TTTATTTCATCCCGCTCCA	59.051	TTCCCGGTGTGTTTGGAT	59.737	100	(TCCAC)4	5	146	165	1
66224	Medium_contig_624842	GGAAGATGAGCGAGATCGAG	60.057	ACGTGGTGGCAATCCTGT	59.962	228	(GAGTGA)3	6	52	69	1
66225	Medium_contig_624843	GCGAAGACCAATATCCATCAA	59.915	AGGTTTTTGTTTTGACGTTTTT	57.011	153	(T)14	1	71	84	1
66226	Medium_contig_624861	TTGTTCACGTTTCATTCAAAAA	58.239	TGTGAACCCAGATCCACG	58.955	149	(A)12	1	192	203	1
66227	Medium_contig_624863	TCATCTTTCCTTGTGGCTCA	59.369	CGCGCCAAAATAGTCTGA	58.519	229	(T)15	1	196	210	1
66228	Medium_contig_624885	TCCGTGAATACGATGTCTGC	59.679	GTGGATTGGGTAGTGATTCTTG	58.436	100	(A)13	1	163	175	1
66229	Medium_contig_624922	TCAAAAAGAAACAGCACTTTGG	59.42	CAAGCCCATATGCAAAGGA	59.631	147	(T)13	1	212	224	1
66230	Medium_contig_624927	TTGGCCACCGTCCATTAC	60.33	TGAACCCTTCATTCACCCTT	59.381	187	(AC)9	2	102	119	1
66231	Medium_contig_624936	CCAAAAATCAACCTTAAAACGG	59.757	TGTTGAGGTTATCTTGTGGTGC	60.037	246	(ATT)4	3	62	73	1
66232	Medium_contig_624943	TTGCCCTAGCTTCTTTGCTC	59.73	CGTTAATGGGCTTTTGGG	58.962	147	(TC)9	2	152	169	1
66233	Medium_contig_624955	TTGGTAGGGAGGACCACG	59.467	TGCATCACCATCGTAGGG	58.976	204	(A)13-(TA)6	complex	143	208	1
66234	Medium_contig_624970	CCAAAACTGCATTAAAGCCAA	60.116	TGACATATATTGTGGTATGGAGGG	59.864	189	(AAC)4	3	144	155	1
66235	Medium_contig_624995	AAACTGATGGTAAAAGCCAAAAA	59.119	GTACCAAAATTTAAAATGTGAAAAA	55.91	103	(T)14	1	43	56	1
66236	Medium_contig_625021	TTGGTGGAAGAAGACGGC	59.762	TGGTCCTAGGGTTCATACTTTTG	59.42	108	(TC)6	2	116	127	1
66237	Medium_contig_625030	TTTTATTGGTGGATTAAAATTAGGA	57.374	GAAAAGAAATCTAACTAGCCTCCG	59.051	225	(T)13	1	199	211	1
66238	Medium_contig_625054	TGCACTAGTGGCATGAAGG	58.366	TGGGTCGGTTGAGTACAGAG	58.722	145	(A)13	1	175	187	1
66239	Medium_contig_625055	GGGGCTATTTCAAGGTGC	58.088	GGAAATGTGTTTCCAATCGAG	59.42	241	(AGT)4	3	50	61	1
66240	Medium_contig_625057	AGTGGGACGATGAACACCA	59.945	TGGCCTTGCCAAACAGAC	60.818	159	(TTG)4	3	102	113	1
66241	Medium_contig_625069	TTTGGAGGGGTGATTCCA	59.817	CGGGAACCAAGAATGTGG	59.886	150	(AAGAA)3	5	141	155	1
66242	Medium_contig_625122	TGAAGGCGTTGACGTTGA	59.952	CCGGATGAACCCCTCTCT	60	135	(GAA)4	3	205	216	1
66243	Medium_contig_625134	ATATGGCCATGGTGGCAG	60.315	AGGCACAAATCCAACACCA	59.951	202	(ATT)13	3	171	209	1
66244	Medium_contig_625134	ATATGGCCATGGTGGCAG	60.315	AGGCACAAATCCAACACCA	59.951	202	(GTT)5	3	210	224	1
66245	Medium_contig_625165	TTCTCGACGCGTCATTACAG	60.011	GGTGCGCATGAAGTGTCA	60.431	167	(TTA)4	3	92	103	1
66246	Medium_contig_625168	ACCGGCAAAGGGAAGAAG	60.187	CCTAGCCACAAAAGCTTCG	58.661	171	(CAA)5	3	110	124	1
66247	Medium_contig_625176	TCAACGTCATGTTCGTCCA	59.642	TACCGTGAAAACACCGCC	60.517	192	(GA)7	2	89	102	1
66248	Medium_contig_625191	AAAATGTGATACCCTTACCAACTGA	60.052	ATGTGGTGCAAGCAAGGG	60.688	192	(AT)8	2	125	140	1
66249	Medium_contig_625195	TGTTTTGAGCAGCGACGA	60.273	TTGGATTAGCCCAAACAGA	56.698	165	(ATA)16	3	113	160	1
66250	Medium_contig_625222	CCTGTCTGGCCGCTAGTT	58.984	CAACAATATTGCTACCAAGTTTAC	55.044	173	(TTA)4-(TTA)5	complex	109	144	1
66251	Medium_contig_625228	AGTGAGGCTAATCCAACAAAA	56.529	TTGGCCATCACCATCTTTC	59.441	122	(TTTG)4	4	99	114	1
66252	Medium_contig_625315	ATGGCCGCCACAAAGTTA	60.073	TTCGTTCCCATTTCCTGG	59.42	164	(CAA)4	3	117	128	1
66253	Medium_contig_625345	TCGAACATAAAAGGTCGACAAA	59.625	GTGGGACCCGCATCAAT	60.292	175	(AG)6	2	136	147	1
66254	Medium_contig_625352	CAAGATCAGAAGTTCAAGAACACAA	59.848	TGCTGTCCAGGCTGTCAA	60.114	139	(TCA)4	3	101	112	1
66255	Medium_contig_625363	GAAAACAACAGATTTACCAACTGTG	59.067	AGCTCAAGCAGATCAAATTGC	59.611	117	(AG)14	2	34	61	1
66256	Medium_contig_625377	AATGAAAAAGGGCGAGTGG	60.059	CCACACTCACCACAAACCA	58.912	100	(GAGT)7	4	140	167	1
66257	Medium_contig_625385	AACCGACCAAATCTACACCAA	59.345	TTTTGCCGAATGTGTGGA	59.597	140	(AATTA)3	5	103	117	1
66258	Medium_contig_625402	TGCAAAAATTCACTCTCCCC	60.051	TGGAAATGTCCCGTGAGC	60.629	249	(ATTTT)3	5	88	102	1
66259	Medium_contig_625412	CAATAGACTCGTGCGAATGC	59.449	TGAGAACGGAGAGATGTGTGA	59.404	101	(TA)8	2	120	135	1
66260	Medium_contig_625453	AGAACGCGCGAGAAAGTG	60.287	GACATGTCCGGTTCTCGG	60.046	139	(AACCG)3	5	185	199	1
66261	Medium_contig_625478	CAAACGCGCTTTTCACAA	59.558	TCTGCTTAATTGGTTTGGATGA	59.586	114	(CAA)4	3	51	62	1
66262	Medium_contig_625480	TGGGAGCTCTACAGCCCTT	59.958	CACATCAATAATACAAAATTTAGGG	56.121	140	(A)13	1	198	210	1
66263	Medium_contig_625492	TTAGACCTGTGCACCGCA	59.978	GCTTCACGCGCGTTCTAT	60.127	151	(TA)8	2	47	62	1
66264	Medium_contig_625497	ATGTAGGCGCAACGAAGG	59.823	TTGTGCAGTTACTTGGGTTACAA	59.605	201	(AC)6-(CA)7	complex	91	128	1
66265	Medium_contig_625530	TCAGGTACATTACCATCATCGG	59.708	TGATCGAAGGTGTGTCCG	59.126	196	(T)16	1	37	52	1
66266	Medium_contig_625598	CCCACTGTCCACCCCTAA	59.309	TCACAGGACAAAATTCGAACA	59.159	131	(A)12	1	61	72	1
66267	Medium_contig_625615	TGGGCCATAATCAAAGTAGTTTTT	60.125	TGAGAAAGACAAAATAATCCACCA	59.878	168	(CTA)4	3	158	169	1
66268	Medium_contig_625640	TTTCCGCCTAATTTGACTTGA	59.707	TGCGCACCCAGTAACAAA	59.826	139	(T)14	1	103	116	1
66269	Medium_contig_625692	ACACTCCCCTTCAAGGCA	59.18	ATGGCTAAAAAGGGGGAA	57.066	149	(TAC)4	3	122	133	1
66270	Medium_contig_625730	GCAATCCTGTAATTATTGCGAA	59.136	GAGGTACGGTGGTGGTGG	59.794	236	(A)15	1	89	103	1
66271	Medium_contig_625762	AAGAGAACGGTAGGGTTTAAAAT	56.7	TCTCAATCCAATCCACCCTT	59.336	110	(T)13	1	33	45	1
66272	Medium_contig_625762	AAGGGTGGATTGGATTGAGA	59.336	GCGACTTTGAATTTGTATTGCAT	60.376	161	(T)13	1	173	185	1
66273	Medium_contig_625769	AGTAGAGTGTCCGAGATTCAAA	55.715	TTTCAAGAATGACGTTCGGTT	59.601	169	(TA)7	2	37	50	1
66274	Medium_contig_625783	TTTGTTGCTTTTGAATCCGA	59.277	AAATTGAAGGGGAACAAAAT	55.23	200	(GAATG)3	5	149	163	1
66275	Medium_contig_625786	CTTGAACCGCCAAGCAGT	59.984	TTTGCAGCTGTTTTTGGCT	59.6	195	(AG)14-(GAAGGA)3	complex	129	185	1
66276	Medium_contig_625787	AACATGTGGCAAAATGAATCAC	59.736	CGAAAGAATATGTTAGACACACAAA	57.557	172	(AT)7	2	115	128	1
66277	Medium_contig_625794	CCCCTCCCTTTTCTCTGC	59.731	TAAAAGTGCTGGGGGTGC	59.648	113	(TTTA)5	4	148	167	1
66278	Medium_contig_625802	TCAATCCAGTTGATTTCCCC	59.727	AAAATTTTGGTTAATTTCATTAGCA	57.538	167	(T)14	1	57	70	1
66279	Medium_contig_625829	GCATGCTTGTTTCTACGACAG	58.594	AACGGTTAAGTGTGGATGC	56.033	181	(CAT)5	3	174	188	1
66280	Medium_contig_625830	ACACAAACATGCAAATGAGTC	56.102	ACAGCTGGTGGCAGAAGG	59.98	171	(AGAA)4	4	74	89	1
66281	Medium_contig_625846	TCGGGAAAGCTCACAAAGA	59.506	GGATAATGTGCCAAAATATGGA	58.696	134	(TCT)4	3	114	125	1
66282	Medium_contig_625904	TGGAATGCAATTGAAGTTGG	59.518	TGTTTGGGTTTAGGCCCTC	59.918	149	(T)13	1	199	211	1
66283	Medium_contig_625913	CCCATGCAAAAGTGTCTCC	59.074	TTTTCTCTTCTCACTTTCGCT	56.135	246	(AAG)4	3	182	193	1
66284	Medium_contig_625929	AGGGAGTTCCTTGAGTTGGA	58.715	CACGATAGGGCACCTTGG	60.064	253	(TAA)4	3	36	47	1
66285	Medium_contig_625947	GGCTAATTAAAGAATTGCTTTTCC	58.848	TTTTTCACCGCATAACCAAA	59.05	193	(T)14	1	34	47	1
66286	Medium_contig_625978	TGATGGTAAATTTCACGCAAA	59.063	TACATGCATGGCACCACC	59.915	146	(TTAA)4	4	99	114	1
66287	Medium_contig_625998	GCTGCCCATGCAGTTTTT	59.805	TGGACGTCATGATCAGGGT	59.901	210	(CA)6	2	210	221	1
66288	Medium_contig_626003	CGGGAGAGAAACCTGCAA	59.91	TGAAATGAGCCGGACTGAC	59.778	185	(CCGGT)3	5	120	134	1
66289	Medium_contig_626024	TCATTAACTAATGTTCGCGCT	57.641	GAAGAAAATTGTAACGACCCGA	60.344	121	(AT)7	2	102	115	1
66290	Medium_contig_626025	TCCTCCGTTGTTTCTCGC	59.918	TGCAACTACCAATGTTAAGAAACTT	58.447	196	(TC)18	2	193	228	1
66291	Medium_contig_626035	TTCTTGCTGGCACAGAAAAC	59.05	GCTTCTTTATTCGTTGTGTTCG	58.945	234	(ACAAA)3	5	124	138	1
66292	Medium_contig_626066	AGCCAATGAGAGGCCTTG	58.905	AGGTCGGTTGATAGAGTCATT	55.332	224	(ATT)5	3	220	234	1
66293	Medium_contig_626069	CAAAAATTTCAAAATGGGAA	55.296	CAAGATTGAAGCAGGGGG	59.162	132	(TC)8	2	123	138	1
66294	Medium_contig_626078	AATTTTTGTGTCCAAATGTGA	55.564	AAGCCCTAGAGGCAGGGA	59.903	115	(AG)6	2	89	100	1
66295	Medium_contig_626094	GCAATGTCCGGCTCAACT	59.794	CAGCCAGCAAAGTGGTGTT	59.889	233	(A)14	1	159	172	1
66296	Medium_contig_626099	TGTTTCATTGATAATGTAAAGTGAC	55.232	CAACTCAAACCAACAAAACCC	59.364	180	(TATG)4	4	92	107	1
66297	Medium_contig_626108	GAAAGAATGGTTCATTGGTGTG	59.336	CCAATTTGCAAGAAGAATTGAGT	59.659	231	(GCAT)4	4	183	198	1
66298	Medium_contig_626134	TGCATGGCACCTTTCTTG	59.328	TCAAATTAACAGTATCTCGGGG	58.138	230	(GT)6	2	193	204	1
66299	Medium_contig_626153	TGGAACCGACACAATCCC	60.315	TGGCCAGTATTGGGCTGT	60.072	199	(TTGA)4	4	190	205	1
66300	Medium_contig_626188	TCGCAGCAACGAAAGAGA	59.355	ATCAGCTTCTTCCCCACG	58.747	183	(AAAT)4-(TTG)4	complex	139	176	1
66301	Medium_contig_626230	CAAAGCAGGGGATGCAAA	60.746	TGGACTCCACTGATCTTTCATTT	59.99	181	(TTTA)4	4	168	183	1
66302	Medium_contig_626233	AGTGAGCGGAGGGAGTACA	58.393	CGTGATGCAGTAAAGGGACA	59.716	131	(TTAT)4	4	139	154	1
66303	Medium_contig_626243	GCTAATCCCCAAGGCACA	59.604	CAAATTCTCCTCCGCCTTT	59.254	101	(ATGGG)3	5	54	68	1
66304	Medium_contig_626264	TCGGTAATGTGTTGCAGCTA	57.948	TGAGAGTGTCTTCAATCTTCACG	59.529	176	(AT)8	2	132	147	1
66305	Medium_contig_626274	CACAGAAAATAAATTGAGATCCGA	59.52	TTTGCCTTTGGCAACACA	59.801	116	(A)12-(TGA)4	complex	108	146	1
66306	Medium_contig_626302	AAATTCCGTTACAAAAATGCG	59.034	GCCAAAGAAGCCAGCAAG	59.673	161	(T)12	1	146	157	1
66307	Medium_contig_626341	TCGTTATAGAATTTTCAATTCCCC	59.623	TTTATTGTTTTTGACGAAATCATCT	58.266	106	(TAA)5	3	147	161	1
66308	Medium_contig_626352	TCTGCTATTGGCCACCAAA	60.204	CTTTCATCATTGAGATGCTAGAG	55.962	119	(ACT)5	3	217	231	1
66309	Medium_contig_626365	TGTCTTACCGTGATTGGTCG	59.566	AAGGTTCCAATTGTCAGACG	57.641	119	(A)12	1	199	210	1
66310	Medium_contig_626381	CACCTTCCAAATCAGCCG	60.192	TTGAAGCTTTTAAGGCACAGG	59.522	156	(ATAAC)3	5	199	213	1
66311	Medium_contig_626410	CGCGTGGAACAAAACAAA	59.25	TCAAGAGTGGTGAAGGAGAAAA	58.955	184	(TA)8	2	139	154	1
66312	Medium_contig_626445	TTTCTCCCCTCCCCTTTC	58.987	AGGGTCTGTTTGGTTCAAATG	58.945	101	(CCCTC)3	5	127	141	1
66313	Medium_contig_626487	CAAACTAGTTGGTGTCAACGGA	60.067	TGGAAAGAAGTTGGGTCATGT	59.439	124	(TA)10	2	43	62	1
66314	Medium_contig_626493	ACAATCCGCCGAAAGACA	60.201	CCACACCACCACGTTTCA	59.965	176	(CAA)4	3	90	101	2
66315	Medium_contig_626499	TCACGTTCTTCCATTCCTTTTT	59.98	TTGAGATTTTGGCCCCCT	60.395	200	(T)14	1	55	68	1
66316	Medium_contig_626505	TGGCACTTATTTTAAGACAGATGAA	59.262	TGCTTATAATATGGGATGGAGTGA	59.733	132	(AAT)4	3	62	73	1
66317	Medium_contig_626513	CCGGAATATCTCAAGACAACTTCT	60.024	TGTGGTACGGAGGGAGTAACA	60.416	226	(A)13	1	55	67	1
66318	Medium_contig_626565	GTTTGGAAACGGTCGCAT	59.502	AGGCCCTAGAAAAGCCCC	60.537	180	(ATG)4	3	108	119	1
66319	Medium_contig_626597	AAGCCTCAGTGGATTCCTTG	59.284	GCACATCCCGAGATCAGAA	59.734	149	(ATA)5-(ACATA)3	complex	140	175	1
66320	Medium_contig_626600	CGTCATCGGAGTGGACCT	59.612	GGATGTGTGGTCAATGATGC	59.776	146	(T)14	1	158	171	2
66321	Medium_contig_626656	GGTCGATGTTGTGGCTTG	58.56	AAACTTATAATAAAGAACGGAGGGA	57.946	123	(ATT)4	3	121	132	1
66322	Medium_contig_626728	TGAAGCTATGAAGCCCCG	59.9	GTATTGCGGCCGTATCGT	59.529	106	(CGATA)3	5	135	149	1
66323	Medium_contig_626787	TTGAGTTCCTATGAACACGATGA	59.623	GGGTTTGCTGGTAGGTGC	59.09	162	(AAATG)3	5	147	161	1
66324	Medium_contig_626789	AAAATACACCAAGTACAATTGCCA	59.72	TTTGCCATTCTGCACCTTT	59.262	136	(AG)17	2	99	132	2
66325	Medium_contig_626807	CCCCCAACTTTGTGATCG	59.886	GAAGGCCACACCGAGAAG	59.34	110	(AAAAT)3	5	59	73	1
66326	Medium_contig_626809	TCAACTGGGAATTCTTTGTG	56.161	TGTTTGGGCCTTATGCAAG	59.673	221	(ATAAAA)3	6	51	68	1
66327	Medium_contig_626811	GCAAAAATACCTGCCCCA	59.474	CGGGGGCATATTTCAAGA	59.425	233	(CAA)4-(A)13	complex	98	141	1
66328	Medium_contig_626814	AGGCATCAAAAGTTGTGCTAGA	59.044	GCACAATACTTGCCTAGGAGC	59.013	236	(AAT)4	3	164	175	1
66329	Medium_contig_626850	CAAACACATCAAACAATCATCCA	60.643	TGGGAAAATGAAAGAGGGAA	59.476	120	(AT)7	2	123	136	1
66330	Medium_contig_626879	GGAAGAGATTGGACTGGTGG	59.505	TGTGAATTGTGATGTATGTAATGTG	57.467	201	(CT)15	2	199	228	1
66331	Medium_contig_626925	TAGTCGCAGTTACGGGGC	59.823	TTCAAACCTCAGAACGGGA	59.199	206	(AT)7	2	173	186	1
66332	Medium_contig_626965	CCGACAAGAATAAAACCCAAA	58.974	CGGTGGCACTAGAAGGCA	60.98	228	(TGT)6	3	187	204	1
66333	Medium_contig_626977	CGCATTAATTGCAGAAAACAGA	60.259	AAGAAAAGCAACCGAAGAAAGA	59.539	206	(TTGTG)5	5	85	109	1
66334	Medium_contig_626983	GCTAGGCCAAACGGACAC	59.245	CCCATGGTTGTGTGGTTG	59.151	238	(CA)7	2	157	170	1
66335	Medium_contig_626994	AGGCCACATGTGTTAAGCG	59.731	AAACCTTGAAGGGGCTGC	60.195	141	(AAAT)4	4	149	164	1
66336	Medium_contig_627027	TTTGTGCAGTCAACTCCTCG	60.025	ATGTTAATCGGTGCCCCC	60.548	102	(T)12	1	58	69	1
66337	Medium_contig_627041	TGCGTATCAAGAAGCCACA	58.954	TGTGAAAACATTAGCGACGG	59.729	147	(AT)8	2	154	169	1
66338	Medium_contig_627059	TTCAAAACGCGCAAATGA	59.922	CAAATTTGAATTCGAGATCTTACAA	58.787	211	(A)12	1	122	133	1
66339	Medium_contig_627064	CAGGACCCTGAACCGAGA	59.742	GTGCAATGAGGGGTGGAG	60.046	167	(A)12	1	199	210	1
66340	Medium_contig_627071	TCCTTCTTCAACATATTACAAGGT	56.181	TTGTATATGGGCGGGTGC	60.307	179	(AG)6	2	98	109	1
66341	Medium_contig_627081	TTGTTTCTTGCTTTTATTTTGAAGG	60.048	AAATCTGCGCGACTTTGG	59.948	236	(CTG)4	3	61	72	1
66342	Medium_contig_627085	AGTGGTTTTCTTGCCCCA	59.059	TGCTCCTTTCTCTGGGGTT	59.788	194	(GAAGG)3	5	179	193	2
66343	Medium_contig_627087	CGAAAGACTTACAATCATCAATAA	55.445	AGCCCGGCCCATATTTT	60.245	138	(TATTTT)3	6	171	188	1
66344	Medium_contig_627113	AACCGTCCCATAAGTGTAGCA	59.508	TGTGTCTGGTGAAGAGGTTT	55.631	162	(AAATA)4	5	198	217	1
66345	Medium_contig_627149	GCTCTTGTGGCCCTCCTA	58.905	TGCTTCCTGGCTCTCACC	60.071	179	(ATTT)4	4	120	135	1
66346	Medium_contig_627152	GGACCCTCTTCAAAGTGACG	59.697	TCTCTTCTCGCAAGAGCAA	57.491	102	(AG)8	2	71	86	1
66347	Medium_contig_627176	GCACAAATTCAGTGATTAGAGGA	58.391	TTTGTCTATTTGCCAGGCTGT	59.761	179	(TTTA)4	4	93	108	1
66348	Medium_contig_627191	GGAGGATTTAATTCTGGATCTGA	58.592	ATCCAAACCCCTTGCACA	59.893	260	(GA)6-(AT)9-(GA)7	complex	52	210	1
66349	Medium_contig_627199	TCACGTTTGAATCTGAGGCTT	59.867	CTCCCATTCGAATTCCCC	60.213	171	(AAC)5-(TC)14	complex	85	136	1
66350	Medium_contig_627200	TCAGATTCAGCAGTGCACTTTA	58.727	TGATTTGCAGTACTGGTGCAG	59.92	100	(A)14	1	121	134	1
66351	Medium_contig_627270	CAGTGTAAACACCCACACACTG	59.031	ACTCGTAACCGCCGCATA	60.243	203	(AAC)4	3	38	49	1
66352	Medium_contig_627280	CCTATTATCATTGGTTGATGGG	58.2	TTTGAACCAGACCGGACC	59.446	227	(T)13	1	49	61	1
66353	Medium_contig_627310	GCCATGTATAGGGGATGATTTG	60.408	TGCATAGAAAAGTCTATCATACCAA	57.192	115	(ATTT)5	4	67	86	1
66354	Medium_contig_627343	GCGCGAGCGTTAGTTAGTG	59.79	GCTTTGCCCTAGCTCTTGC	60.25	215	(T)13	1	64	76	2
66355	Medium_contig_627361	ATAAAGCTTGTAGCAGCCCG	59.519	ACACAGAAGGGCAGCCAG	59.98	100	(AT)6	2	133	144	1
66356	Medium_contig_627372	ACGGGAGGAACCCACATT	60.176	TTGGTCGTTGATCTCGCA	59.908	163	(TTTTA)3	5	65	79	1
66357	Medium_contig_627483	TTTTTCTGGTTCCGCCAC	59.623	AATTCTGCTGGTTTGGGC	58.645	168	(ACA)4	3	159	170	1
66358	Medium_contig_627484	TTTTGAGTCCCCGTGAGC	59.762	CTCACTTTATTGTTTTTGGAGG	55.718	231	(TTC)4	3	223	234	1
66359	Medium_contig_627492	TCCACACACAAACACACAAAAA	59.944	TTTTGGCTCGATAAACTAGCTG	58.721	139	(TTTAAT)3	6	84	101	1
66360	Medium_contig_627520	CCATTCCACTGGATTCCATC	60.135	ATCCCCAAGGGAACCTCA	60.256	147	(GTGAT)3	5	115	129	1
66361	Medium_contig_627553	TTGTGCTTCAATGGCTGC	59.495	CCCATTGTTACAAGTTACAACCC	59.569	164	(AAAAT)3	5	114	128	1
66362	Medium_contig_627560	GCTATCGCACGGGTCGTA	60.801	AAGCCTTTTCATCCACTGTTG	59.228	175	(A)13	1	84	96	1
66363	Medium_contig_627563	CTTGGTCGGTTTCGGTTG	60.08	GGCATTCTGCAACTTATGACAA	60.138	128	(TA)9	2	153	170	1
66364	Medium_contig_627566	CTCGTCTCAGCCACCACC	60.415	CCCTTATCATTGCATCCCA	59.29	122	(CAA)4	3	144	155	1
66365	Medium_contig_627594	GGCGATGCAATGTCCAC	59.551	TCGGTATCGGAGGATGGA	59.956	149	(CAC)5	3	52	66	1
66366	Medium_contig_627610	TCGAGTACCCGTGCATCA	59.77	GGATCCGGTATGCCCTCT	59.845	189	(T)12	1	101	112	1
66367	Medium_contig_627612	CCCCTGACGATTGATTGC	60.006	ACCAATGGCCGGCGT	62.185	235	(GTT)5	3	220	234	1
66368	Medium_contig_627660	TGCACCCGATGCATTAGT	58.593	TGGATCGGTTGTACTAGTTGAGAA	60.055	155	(A)13	1	185	197	2
66369	Medium_contig_627667	TGGTTTGTTGTGAAAAGTTAATC	56.02	CCGTCACTTAACAACGCAAA	59.769	170	(TTG)8	3	109	132	3
66370	Medium_contig_627669	TTAGATGACCCGTGCGAA	58.725	GCTATTTTCGTGGCTCTATGTG	58.924	226	(A)12	1	212	223	1
66371	Medium_contig_627680	CCCAATACAAAATGAGAAAAAGAAA	59.792	TGCATGCTGCTGAGAAGTG	59.859	203	(AAAAT)3	5	98	112	1
66372	Medium_contig_627689	GAAAAGCACACGACCGCT	59.992	TGACGGAAAATATATAGAGACCAAA	58.244	218	(AT)6	2	184	195	1
66373	Medium_contig_627690	CATTCTTGTTTAGGATAGGGACG	59.067	TAGCCGCCACGTTTCATT	60.22	134	(A)13	1	116	128	1
66374	Medium_contig_627712	TGGATAGGAACCTGCCCTT	59.493	GTTGGGGTTTGGTCGGTT	60.612	128	(AAACTT)3	6	149	166	1
66375	Medium_contig_627744	GCTTCCCTTTGTCTTCAGGA	59.405	AGGCAGAAGAGGAAGCAA	56.136	129	(TCTTC)3	5	146	160	1
66376	Medium_contig_627744	TGCTTCCCTTTGTCTTCAGG	60.366	TGATGAAGAACTTTCTAAGGCAGA	59.561	147	(CTCTT)3	5	161	175	1
66377	Medium_contig_627747	TCCTTGGGATCAATCTCACAT	59.351	TAGTCGGTACTTGGGCCG	59.667	103	(A)15	1	122	136	1
66378	Medium_contig_627748	GTGTTGGGGTGGATGTGTT	59.062	TGACCCCTTTTCTCCCTTTT	59.912	130	(ATT)4	3	57	68	1
66379	Medium_contig_627756	CATCTTTGTTATTCTTTCCTTTTT	55.271	CATAGACGGGCACGGAAC	60.072	190	(TAT)10	3	52	81	1
66380	Medium_contig_627770	TCCAAGGGCCTAGAACGA	59.317	CCATGCATAATAAAGAAGGAAGG	59.058	149	(CT)7	2	186	199	1
66381	Medium_contig_627777	TGAGGACAATTTAGGAAATTTGG	59.382	TGGCTTGAAATTCGAACG	58.332	107	(TAG)4	3	51	62	1
66382	Medium_contig_627791	ATTTTCATGTAAGGGTAGTTATTGA	55.414	TTTTTAATAAGCATATTGACCCTAC	55.288	145	(A)12	1	161	172	1
66383	Medium_contig_627799	TGTTAGGTCGGACGCAATG	60.671	TCTTTTGTAGATAGACGAAATGACA	57.265	100	(TG)6	2	188	199	1
66384	Medium_contig_627807	TTTTTATTAACTCTCTCGTTTCCAA	57.785	TGACGAATTGTTCGGGAGA	60.185	162	(A)12	1	65	76	1
66385	Medium_contig_627828	TGCATGATGAATCGGTTAGC	59.652	TGAAAGCTGCATTAGCTCG	57.904	192	(AAG)4	3	158	169	1
66386	Medium_contig_627834	TGTTGCAAGCCCATGAAG	59.328	TATTGCAGGGATTGCGGT	60.033	136	(T)14	1	66	79	1
66387	Medium_contig_627838	TTGATGTTTGCAAAGACGTG	58.316	TGTTTCAGGGTGCCAACA	59.625	157	(T)13	1	120	132	1
66388	Medium_contig_627855	ACTCGTCGAGATGAATCCAA	58.23	TGCTAAATGATCCAACAAGTCAA	59.639	216	(TC)6	2	196	207	1
66389	Medium_contig_627864	TTAGGGAGAGTTTGCCGC	58.95	CGGTAACCAATAAAATGTGGG	59.107	135	(A)12	1	142	153	1
66390	Medium_contig_627891	GGGATTAAAAGCAGGCGG	60.544	CCAAACTAGGCCGAAGCA	59.941	156	(A)13	1	144	156	2
66391	Medium_contig_627893	AACACGAATCAAATTGAGGTTT	57.661	ACCCTGGACCTCCTGCTC	60.204	169	(ATTTT)3	5	89	103	1
66392	Medium_contig_627910	AGCCAACAAGGAATCAAACC	59.031	CTGGCAAGTGCCAATCACT	59.846	133	(AC)8	2	143	158	1
66393	Medium_contig_627927	CAAATTATCGTGTTCTTTCTTCTC	56.427	TGAATCTAACGAGCCGAACTG	60.393	178	(TTA)5	3	49	63	1
66394	Medium_contig_627967	AGGCTGCGCTCAGTGTCT	59.879	CCGATGAGAGCATGTATGAGG	60.63	153	(GAATT)3	5	132	146	1
66395	Medium_contig_627990	TTCACTCTAGGTCATGGTGGTG	60.028	GCACAGGGAGACGCAAGT	59.988	160	(AAT)4	3	196	207	1
66396	Medium_contig_628017	AGTGGTGAGTGGTTTGCGT	59.167	TCACACCTTCATCCACTCTCA	59.246	168	(A)12	1	157	168	1
66397	Medium_contig_628022	CCTAATCCTAACTCATGCTAATCC	57.525	AAAAAGCAGAGAAAGCAGAGGA	59.783	227	(T)14	1	102	115	1
66398	Medium_contig_628050	GTCCACGGTCGACCACTT	59.502	CAATCCAACGGTGAATTTTGT	59.716	158	(AT)8	2	50	65	1
66399	Medium_contig_628073	TGCATTTGCACGAATTTATTG	59.593	CAATTTGTGTGTAAGAGAGAGGGA	59.69	104	(AAC)4	3	139	150	1
66400	Medium_contig_628076	CCATTTTCTTTTGTTTTGGGA	58.95	CCCGCACCTATGCAACAT	60.504	114	(CATAAA)3	6	161	178	1
66401	Medium_contig_628124	TTGGAAGGAGCATGGAGC	59.875	GCCACGTCATCAATCTCTTTT	59.188	115	(T)15	1	62	76	1
66402	Medium_contig_628135	CGGAAGAATTATTACGTTTCTTAGG	58.798	TCCGAACCAGATTAGGCG	59.75	137	(A)13	1	118	130	1
66403	Medium_contig_628197	GCAGCTTTAAAATCACTGAGCA	59.674	TTTCTTTTCAGAAACAACCCC	58.2	226	(TAA)4	3	71	82	1
66404	Medium_contig_628202	GCTGCCAAGTGCTAACCC	59.399	TGCTATCACACGTTGCAGAA	59.021	208	(ATAAAA)3	6	87	104	1
66405	Medium_contig_628205	GAACCAAAGAATACTCATCCCTG	59.014	TGATGGCGATTTCAGCAA	59.872	224	(TTA)4	3	30	41	1
66406	Medium_contig_628209	TCTTAGTCATGATTCAAACTTTGGT	58.329	TTGTCGAATTTTGTTGTTCCA	59.048	153	(TTA)4	3	99	110	1
66407	Medium_contig_628213	TTTCATAACCCAGTAGGTATATTGT	55.309	AGCGCCACATTCTTTTGC	59.955	199	(TA)6-(AC)9	complex	48	82	1
66408	Medium_contig_628214	CACCCCACCTAACATTTCCA	60.605	TTCATTTGGAGTGCCAACA	58.605	212	(A)12	1	106	117	1
66409	Medium_contig_628244	CACACGAACACGCAGAGG	60.018	TTTTGTTGCATCTTAGCTGAT	55.308	231	(ACAA)4	4	107	122	1
66410	Medium_contig_628285	TTTGTGAAATTTGGACGCAG	59.706	ATGAGTTTAATTTTTAACCACACAT	55.338	138	(ATA)5	3	181	195	1
66411	Medium_contig_628307	TCGAGGTTGGGAACGCTA	60.344	CCTTTGTAAAATGCAAATAGGGA	59.424	184	(T)15	1	167	181	1
66412	Medium_contig_628313	ACTTTCAAAACATGTGACTCCT	55.467	TCGTCGCAACCATTTTCA	59.757	177	(T)14-(TAT)7	complex	66	111	1
66413	Medium_contig_628362	AGCCGGTTGCCTGTTAAA	59.272	TGACGAGGGTTTGATGTTTG	59.541	121	(ATTTG)3	5	193	207	1
66414	Medium_contig_628363	TGTAATTTGATCCCTCCCCA	60.126	TGGATGACCGTGATTTGG	58.779	100	(TA)6	2	139	150	1
66415	Medium_contig_628366	TGTTGCGTTTGCTTTGTTT	57.963	CCCCACCCCCACTAAAAT	59.454	162	(TAATTA)3	6	195	212	1
66416	Medium_contig_628377	ATTGGTTGGTCCGCTGAA	60.048	TGAATTACTAACAAATAGCACACG	56.361	107	(TTTGTT)3	6	205	222	1
66417	Medium_contig_628399	TGTGAAAAAGGGTAATTTGGG	58.839	AACCCTAATTCTCAAAGATTCGAC	59.104	145	(ATT)4	3	188	199	1
66418	Medium_contig_628405	TGGGAAGGTTTCTGGGAA	58.978	AAGAACAGCCACCATCGC	59.794	167	(T)12	1	205	216	1
66419	Medium_contig_628500	TCATTGGTTGGATTTGCACT	58.976	TGCACGAGTTCATTGACTTTTT	59.791	159	(TTTTTA)3	6	45	62	1
66420	Medium_contig_628518	GGAACGTCCACATTTCGC	60.056	TCAACAAACAAACCTATGCTGC	60.173	175	(ATGTT)3	5	166	180	1
66421	Medium_contig_628686	CAGCATCATTCCCATTTTCTC	59.519	TGTGAAACCGATGGTTGAAA	59.941	104	(TTA)4-(TTA)4	complex	56	81	1
66422	Medium_contig_628691	TCTCCGTCGTCCCATCAT	60.003	AGAATCCGCGTCCAACAA	60.201	139	(TC)9	2	154	171	1
66423	Medium_contig_628728	TCAAACAACAAAAACAACAACTCA	59.613	ATCACCACCGTCTGCCTC	59.618	209	(AT)10-(GA)7-(GA)6	complex	76	137	2
66424	Medium_contig_628732	TCCGGATGCTTGCGTTAT	60.182	TGAAAGGCTCGATAGGAAA	56.048	230	(ATT)4	3	73	84	1
66425	Medium_contig_628732	TCCGGATGCTTGCGTTAT	60.182	TGAAAGGCTCGATAGGAAA	56.048	230	(ATT)4	3	195	206	1
66426	Medium_contig_628797	CCCCACCAATAATCCGC	59.673	GCTGCTGGGACTCGTGTT	59.988	194	(CAG)4	3	165	176	1
66427	Medium_contig_628811	ACCTGCACCCACCATGAG	60.552	GCCAATTTGCGAGAAGGA	59.883	237	(AT)8	2	164	179	1
66428	Medium_contig_628818	CAGAAAGGGAAAAAGTAGGAGAGA	59.457	TTGAGATTAGGGCAAACGAGA	59.831	191	(AAT)6-(TAGA)4	complex	62	138	1
66429	Medium_contig_628845	TCACCAAAGCTTGAAATGGA	59.247	TCCCAATCATATGCTGCTTTC	60.052	165	(AT)10	2	135	154	1
66430	Medium_contig_628856	CTGACTTATCGACGGCGG	60.367	CCATCCACGTGAGTGAGTTC	59.101	209	(TAT)5	3	131	145	1
66431	Medium_contig_628888	CAAACTTTTTCTTGTCACTGTACCA	59.662	GGGACAAAGGAAAGATAGGGA	59.406	170	(TC)6	2	78	89	1
66432	Medium_contig_628897	ATGGGTGAGGTTGAACGC	59.478	GCCCCTTGATTTAATTAGGTGT	58.46	223	(AT)6	2	164	175	1
66433	Medium_contig_628907	CCGTATGAGAGAGAAGGTGTTT	57.49	GGCTAGGACCATATATTCATTGCTA	59.789	260	(A)12	1	162	173	1
66434	Medium_contig_628911	GCAGATCGGAGTTCAAACCT	59.288	TTTGGTGCTCCGTTGTTGT	60.144	194	(TA)8	2	162	177	1
66435	Medium_contig_628932	ACAATCCGCCGAAAGACA	60.201	CCACACCACCACGTTTCA	59.965	176	(ACA)4	3	71	82	2
66436	Medium_contig_628957	TTTTGAATGAATGAATGTCCTTG	58.976	TGTAGGAGCCGGAGTTCAA	59.379	145	(AAAAT)3	5	91	105	1
66437	Medium_contig_628981	TCAACCAAGGGAGTGGGA	60.012	CCTCGTAAAACACACCATCTTTC	59.92	116	(GTG)5	3	212	226	1
66438	Medium_contig_628986	CGTGTTGTTTCAAAAGGGC	59.159	TTGAGTCAATGGATCCCTCC	59.862	145	(AT)6	2	165	176	1
66439	Medium_contig_629001	AGCGGCGTAGCTTGTTGT	59.621	TTCCCGTACCCCTTTGGT	60.165	191	(AT)6	2	109	120	1
66440	Medium_contig_629002	TCCATGCCGTCAGGAGAT	60.164	GGCTTTGCCCCCTTTATG	60.405	107	(T)12	1	148	159	1
66441	Medium_contig_629038	TCCTCTGATGTTATCTGACTTTTGA	59.317	AATCATGGGTGGGTGGTT	58.396	254	(AAT)4	3	140	151	1
66442	Medium_contig_629068	CCACGTGGATGTTTTTAGACG	60.405	TTTTCTTGGAAACCTTTGGG	59.037	229	(A)12	1	211	222	1
66443	Medium_contig_629085	TAGGGATGGCAATGGGTG	60.282	TTCATTTTCCCACCCGAA	59.828	108	(ACCCAA)3	6	131	148	9
66444	Medium_contig_629195	GCCTTGGGTATCTTGCAGT	57.751	GAACCTCTGGTTCTGAAGCTGT	59.923	138	(AC)7	2	101	114	1
66445	Medium_contig_629202	CGCCTTCAAGACCTGAGC	59.656	CCCACTCAAATTCGAACTCA	58.695	103	(AAT)4	3	145	156	1
66446	Medium_contig_629264	TTTGTGTCCTTTTCTCTTTCCC	59.61	CCCCTTATTCAAAGCCTACCA	60.311	195	(A)16	1	121	136	1
66447	Medium_contig_629307	TGGTGTGTTGCTTTGATTCTTT	59.654	TTCCCTCACCGGATTCAA	59.974	138	(GTTTG)3	5	76	90	1
66448	Medium_contig_629315	ATGCAGCACGGACACTGA	59.981	GGCCGGATACCGAGTTTT	59.894	207	(T)12	1	196	207	1
66449	Medium_contig_629324	TGGATTGTTTCCCGTGAC	57.755	TTTCTTTTTGCAAGTGCTTC	55.903	100	(ATTTT)3	5	205	219	1
66450	Medium_contig_629330	CCCGAGTTTTGTCTCAATGAA	60.096	AAAATCCCCACAAAATTGAA	56.931	148	(A)14	1	226	239	1
66451	Medium_contig_629351	CAACAAACCAACCACACAAGA	59.495	TTGTGCAATGAGTCACACCA	59.705	165	(TA)7	2	194	207	1
66452	Medium_contig_629356	CGGCGCAGCTAGTGTTG	60.305	TTTTCAATGCTTGTGCCG	59.358	111	(AAAAG)3	5	35	49	1
66453	Medium_contig_629357	TGACCAAATTGTTAAAAGCCAA	59.511	TTTGTTTTGTTCATGTAAAGAGGTG	59.518	130	(ATCCA)3	5	193	207	1
66454	Medium_contig_629366	CGAAAATCGCACACCTTG	58.779	GCCTTTCATCGATCATCCC	60.384	117	(AGG)5	3	146	160	1
66455	Medium_contig_629378	GGATTTGGGCCAGCTTTT	60.014	CCGAATCGTTATCACCCAA	59.336	194	(ATG)4	3	65	76	1
66456	Medium_contig_629409	ACCATTCACAAGCACCCA	58.389	CGCCTTTTCGGACAAAAC	59.247	154	(T)12	1	124	135	1
66457	Medium_contig_629419	CAGCTTTCTTTCCAGCGTG	59.725	TTCGTCAAATTAATCAACGTC	55.399	121	(T)13	1	129	141	1
66458	Medium_contig_629421	CCCCTAACCGTCTCCCTC	59.455	GATTGGCGCTGAATTTGG	60.159	181	(T)12	1	62	73	1
66459	Medium_contig_629434	TCCTAGGGCTAGATACCGAA	56.57	AAAATCCCACTTTTCAAATTCA	57.662	200	(A)18	1	27	44	1
66460	Medium_contig_629442	TGAGGGTTTTGGTGTGTCC	59.351	CCAGGCAATGATATGGGAA	59.29	148	(CTCA)6	4	73	96	1
66461	Medium_contig_629452	TCTCAATCCAATACACCCCC	59.605	TGGAAAATGTGTGCATTGCT	60.119	136	(TA)8	2	97	112	1
66462	Medium_contig_629466	TTGAGCTAAGCTTACGAGGACA	59.312	TCATCAATCATCCATTGCATC	59.299	183	(A)15	1	146	160	1
66463	Medium_contig_629482	CTCCTGGAGTCAACGGAT	55.937	AACTACGATCGGGAGGGG	59.879	136	(TA)8	2	47	62	1
66464	Medium_contig_629492	CCGTCCATTGATGAATCTCC	60.281	AAAATCGGGCTAGACGGG	60.029	196	(TTTAT)5	5	49	73	1
66465	Medium_contig_629495	CGGCCGAACTCTGGATTA	59.75	CAAATTAAACTAGGATGAAGGAAGA	57.29	101	(A)16	1	166	181	1
66466	Medium_contig_629504	TGGATCACCACGTTGGAA	59.409	GAGCTTTAGAAAGTAGCTCAATGG	58.039	165	(TTA)4	3	187	198	1
66467	Medium_contig_629507	TTGTCAGCCCTACTTCCGA	59.379	TCTCTCCATCTTCCGCCTT	59.895	183	(AG)16	2	178	209	1
66468	Medium_contig_629512	TGGACATCTAAAGTCATGTCAAGTG	60.45	GCAGCTTGTTGCCCATTT	59.805	150	(AATTCA)3	6	100	117	1
66469	Medium_contig_629518	TCCCCTCTCCCATTGGTT	60.256	TCATCAGGGTACATTGCTTCA	59.138	189	(AAAT)4	4	168	183	1
66470	Medium_contig_629532	TCCATTAATCCATTAACAATCCA	58.248	TCCAACAATTTTCAAAAATCCA	59.319	243	(AATCC)3	5	43	57	1
66471	Medium_contig_629544	CCTTTCAATTCAAACTTCCCA	59.05	CAATTGACCGGGCAGAAC	60.048	175	(TCTTC)3	5	49	63	1
66472	Medium_contig_629592	TCGGTCCTTCTTGTGCCT	59.34	TGGAAACGAGAGCTAGCTGAA	60.277	138	(A)12	1	55	66	1
66473	Medium_contig_629613	GATGAATCCCTCAAAGGAAAAA	59.42	CATTTTGGAGGGTAAAATTGGA	60.049	181	(TAC)5-(T)12	complex	125	160	1
66474	Medium_contig_629617	TTTCGTCGTCTCAGTGCG	59.679	CTCCGGATCTGCATCGTT	59.743	165	(TGTT)4	4	142	157	3
66475	Medium_contig_629633	AAAAATTGGTTGGGAGTGAA	57.037	TCGTCCCGTTGACATCCT	60.046	173	(TAC)4	3	104	115	1
66476	Medium_contig_629633	AAAAATTGGTTGGGAGTGAA	57.037	TCGTCCCGTTGACATCCT	60.046	173	(TAA)5	3	116	130	1
66477	Medium_contig_629635	GGGTTTTACCCTCCTACAAAG	56.812	GGGGCAAAATGACGGAAT	60.67	147	(A)14	1	150	163	1
66478	Medium_contig_629648	GGTGCAAATCACACCACAAG	60.008	GACCATGCCACGTCATCA	60.052	236	(A)12	1	140	151	1
66479	Medium_contig_629657	TTGACACTGCCACGTCATT	58.633	TTTTGGTCCCCCTATTTTGA	59.246	166	(A)13	1	159	171	1
66480	Medium_contig_629717	TCCTCATTGCCATTGGTG	58.947	CCATCCATCCACTAAGCACA	59.522	183	(TTA)8	3	119	142	1
66481	Medium_contig_629731	GCCGAACATAGGGAAATGAA	59.901	TTCGACTCGTTTGGCTCA	59.029	104	(TA)6	2	198	209	1
66482	Medium_contig_629736	AGAACTGACCCCCGAACC	59.896	AAAACCCCGGATGGAAAA	60.103	162	(A)12	1	51	62	1
66483	Medium_contig_629743	CTCAATGTTGGGCTTGGG	60.04	TCCAGTGATTGCAAGGCTC	59.934	130	(TG)13	2	118	143	1
66484	Medium_contig_629746	TTTTCCTTTGTCCTTGAATGC	59.192	GTTGGTTTAATTTCATTCACCTCC	59.994	100	(ATG)4	3	175	186	1
66485	Medium_contig_629760	TCCAATGGTTGATTTTCTCTCC	60.299	GTGAAACATTGGAGCGGG	60.048	149	(A)12	1	72	83	1
66486	Medium_contig_629766	GGGTTTTCTCATATATTAAACCTCA	56.97	ACCAATGTTGGTGGCGTT	59.812	105	(AAATA)3	5	60	74	1
66487	Medium_contig_629767	TGTTTGATGCACCAATGAGA	58.62	AAAGCTTTGACCGTTGCG	59.988	171	(TTC)4	3	97	108	1
66488	Medium_contig_629787	GGTCCATCCATCCATCCTA	58.069	TCAGGTGGATCACTGGCAT	60.063	135	(AAAT)5	4	153	172	1
66489	Medium_contig_629828	AAACCCGCATCGACGTTA	60.073	TTCGGTGCAGCAAGTTCA	60.113	111	(GCT)4	3	89	100	1
66490	Medium_contig_629850	CCTCCGTCTACTCATGCGA	59.951	TGCCCTTGTCATAGGACCTC	60.073	207	(T)14	1	130	143	1
66491	Medium_contig_629855	CACATTTCTGATCAAAAGCTTCA	59.393	TGGGGAGAATTGATGTCATGT	60.188	196	(A)12	1	94	105	1
66492	Medium_contig_629858	CACGAGTCCCTAATTCGATTC	58.659	ATTTCATGGGGGTGGGAT	59.797	212	(ATTTT)3	5	98	112	1
66493	Medium_contig_629867	AGTGTTAACTGCAAGCGTTGT	57.641	TGTTCCAGGCACTTCATTCA	60.24	228	(ATATG)3	5	125	139	1
66494	Medium_contig_629869	TGAACAAGAACATGCTTGTAGGA	59.799	TGTTCACATCAAATACATAGCAACA	59.48	209	(GAT)6	3	161	178	1
66495	Medium_contig_629879	GGTCGGTTTACTCGCCAT	58.516	TGACACCCTGTCCCCTTG	60.517	205	(TTTTC)3-(TA)10	complex	76	159	1
66496	Medium_contig_629889	GGCGCACACATAAATCAAAA	59.567	TGCCCATTTGCCTTTCAT	60.009	119	(AAAAT)3	5	87	101	1
66497	Medium_contig_629901	GGATCACACAGACAGGCG	58.67	TTTTTGGCTTTTAAGCATGTGA	59.769	103	(TAA)5	3	63	77	1
66498	Medium_contig_629927	GCTAGCTGTGGTGGTGGC	60.436	TGGGCCAGATGCCTACAT	60.031	198	(TGC)5	3	26	40	1
66499	Medium_contig_629970	CAAAACCCTTACCCTTAGACCA	59.407	GGGCCGGTCCTGACTATT	59.886	160	(A)12	1	79	90	1
66500	Medium_contig_629970	CAGGACCGGCCCTATCAT	60.85	TTCCTACAACAACAACGAATCC	58.997	101	(TGG)4	3	209	220	1
66501	Medium_contig_630010	TCCTCCAGCAGAACATCCA	60.347	GGAATGGATCATGCCAAAA	59.269	151	(A)13	1	89	101	1
66502	Medium_contig_630021	TGCTAACTAGGAAACCCCCA	59.564	CAGATACGGCGATACGGG	60.049	155	(CGTAT)3	5	172	186	1
66503	Medium_contig_630068	CTACGGCGGTGGTGCTAC	60.287	TGCTCCATTTCCCTCCAG	59.711	203	(GCG)4	3	31	42	1
66504	Medium_contig_630073	CGGGTTTGGGTGTTACAAA	59.278	TCCCTCTCTTTCTCTCCACG	59.525	196	(TTG)5	3	201	215	1
66505	Medium_contig_630089	ACTGGGTCAAACCGGTGA	59.929	AGAAACACGTCGTTTGGTGTT	59.553	139	(TTTTA)3-(T)13	complex	132	189	1
66506	Medium_contig_630098	TGCGAAATCATCTGCGAA	60.03	TCCTTCAAACTCCATTATCACG	59.087	122	(TGA)4	3	154	165	1
66507	Medium_contig_630107	TTTTTGACGCAAGAATATGCC	60.089	TCCGACGTTAATGGACACTT	58.076	100	(A)14	1	89	102	1
66508	Medium_contig_630149	AAGGGGCAATTTCTTGGTT	58.491	GAAAGGAACAAACTTTCCTATCG	58.388	146	(T)13	1	144	156	1
66509	Medium_contig_630153	CGACATTGTGATCGCGTG	60.884	AAACTGAAGGCGGTCGTG	59.831	124	(CAAGAA)3	6	102	119	1
66510	Medium_contig_630162	TTCCAGCTGTAGGCCACC	59.787	AGTGGGTCCAGGAGAGGG	60.038	197	(TTA)4	3	66	77	1
66511	Medium_contig_630172	TCAGCGGTATGAAACAAAACA	59.216	AGACGCGTAGGCAGTAGGT	57.587	110	(TA)7	2	184	197	2
66512	Medium_contig_630179	ACTTTTGATGTTATTGAAATTGTTT	55.442	ATATTGGCTGCACTCGGG	59.629	185	(A)14	1	64	77	1
66513	Medium_contig_630189	TTGTGGTTATGATTTTTGGTTATGA	59.565	ATCCCACCAAATTTCGCA	59.859	145	(TTC)7	3	41	61	1
66514	Medium_contig_630221	GGCCTTCTTCTTCCTCGC	60.034	TCCACTTTCAATTTTTGGCTG	60.096	113	(CAA)5	3	195	209	1
66515	Medium_contig_630222	TTCAAAACCCTAAATCCCCA	59.246	TGTTGTTGTTTTGTGTTTTCTGG	59.963	115	(AC)7	2	180	193	1
66516	Medium_contig_630258	TGTTTTACCAAAGTTTAAGAATGGA	58.31	TCTTTCACATCATAACTCCACCT	57.737	228	(TTGAC)3	5	103	117	1
66517	Medium_contig_630276	GAAATCGCGGAATCGAGA	59.841	TCAATCCTGGCGGTGACT	60.205	184	(AG)11-(GA)6	complex	79	117	1
66518	Medium_contig_630285	GCAGAGAAAGCCATCGTCA	60.088	CCTTCTTCTTACATACCGTTTTCG	60.384	144	(T)12	1	54	65	1
66519	Medium_contig_630290	AACGGGACTGGGTTGAGA	59.018	TTGCTCATGCACACCTTCA	59.969	167	(AT)6	2	165	176	1
66520	Medium_contig_630294	TGCTGAATCATTTTCTGCTCA	59.557	CTTCGATTGCACGCACAC	59.986	149	(GT)10-(GT)10	complex	65	191	9
66521	Medium_contig_630298	GAAACGAATAAATTGACAGCA	55.555	CAAATCCATCATGAATCATCAAA	59.652	197	(ATT)4	3	129	140	1
66522	Medium_contig_630300	GCTTCGCAAGAAACGCAT	60.104	TGCCTCCATCTGAGGTTCA	60.347	123	(AAT)4	3	149	160	1
66523	Medium_contig_630323	CCCGGAGTCGGAATTCAA	61.961	TTTTATTGACGGAGCCCCT	59.514	191	(TC)9	2	155	172	1
66524	Medium_contig_630323	CCCGGAGTCGGAATTCAA	61.961	TTTTATTGACGGAGCCCCT	59.514	191	(CT)8	2	174	189	1
66525	Medium_contig_630333	TTCGGGTCTTAGTGGTGTCA	59.135	GGCGAGTAGATGAGCTCCC	59.925	191	(AAT)4	3	152	163	1
66526	Medium_contig_630356	TTTGGCACAAAATGTTCACT	56.684	AAAGTCTTGCAATGTTAAAAACCA	59.169	238	(TGGTT)3	5	142	156	1
66527	Medium_contig_630380	TTGGAAGTTGTGACGACCC	59.509	AGCCCACTAACCAAGCCC	60.073	191	(TTATTT)3	6	189	206	1
66528	Medium_contig_630388	CCGGTTTTTCCGGTTTTT	59.772	TTCTTCTTGTTAATTATGCTCCA	55.943	163	(CGGTT)3	5	189	203	1
66529	Medium_contig_630394	CGTTTTCTGTTAACTCGCTCA	58.24	TATTGGACGGAGGGAGCA	60.153	162	(CAA)4	3	38	49	1
66530	Medium_contig_630395	TCCTTCACTTTGGGTGTGTG	59.565	GCATTAGTGGTTCGCGGT	59.679	181	(T)12	1	103	114	1
66531	Medium_contig_630396	GGGTGGATCCCTCCTCAA	60.835	GTCACTCATGGGCCAAGC	60.214	126	(A)13-(TG)6	complex	104	168	3
66532	Medium_contig_630405	ACACCGCATCACCACCTT	59.962	TTCGGTTCGATTCGGTTC	59.579	144	(GAACC)3	5	102	116	1
66533	Medium_contig_630409	AGAGAGTCTTATTTCTAGACCCAAA	56.257	CACAATGCCACATCAACAACT	59.48	218	(AG)6	2	79	90	1
66534	Medium_contig_630445	CTTCGGGTTCGGGTC	55.535	CGCAACTGCGTCGATATG	59.965	116	(GGT)4	3	21	32	1
66535	Medium_contig_630498	CAGCAGAAACCATCAACCAA	59.691	CATCAAAACCGAGGAGGC	59.166	233	(TCA)4	3	177	188	1
66536	Medium_contig_630510	ATCAGAGCGCCATCGTTC	59.907	TGGTTATGATTGTTGGTTATGAGG	60.004	126	(AGA)4	3	164	175	1
66537	Medium_contig_630547	ACCAATCATCGGGGTGTG	60.18	AAAATTGAAGGTTGTGAAATCATGT	60.039	112	(TA)8	2	161	176	1
66538	Medium_contig_630561	CATGAACACATCACAAGGAAA	57.004	CTTTCCTCCCCCACAACC	60.294	116	(GGAG)4	4	75	90	1
66539	Medium_contig_630565	AGTTTGGGACGGAGGGAG	60.04	TTGAATAGCGGGATGAAGG	58.657	235	(TA)10	2	213	232	1
66540	Medium_contig_630570	CCGATATCATGGTAATCCCAA	59.493	TGTAGGAGAGCGGGATGC	59.9	198	(TAA)4	3	124	135	1
66541	Medium_contig_630611	GGGTTTTCTCAAATTGCTCC	58.622	CACAATCCAAAAACCATGATGA	60.597	191	(TGT)4	3	198	209	1
66542	Medium_contig_630653	CACGCCAATTGTAAAACTATCAA	59.098	GGCCAAACGGACCCTTA	59.435	153	(AT)7	2	126	139	1
66543	Medium_contig_630657	TTTTCTCCTTTTCTTTTCCTCC	58.069	TGACAAAGATGAAAGAAGAGTGCT	59.586	165	(AG)7	2	116	129	1
66544	Medium_contig_630660	TTTCAGCAAGTTTTGGTCCC	60.088	GAATTTTGAAGCGGAAAAAGC	60.194	212	(T)12	1	123	134	1
66545	Medium_contig_630671	AAGTTAAACAACGGTGAACAAACA	59.882	TGGTGATGCTGCCAAAAA	59.757	103	(A)14	1	90	103	1
66546	Medium_contig_630677	CCGAGTTTGATAAGAGTGTCCA	59.238	GTGTGAAACATGCCGCAA	60.257	165	(T)13	1	126	138	1
66547	Medium_contig_630684	TTCGATTCCTGGTGGGAA	59.974	ACTCACGGTCTTGTGGGG	59.496	188	(A)12	1	126	137	1
66548	Medium_contig_630701	ACCACCGTCAGCCAAAAA	60.088	TTTGTTTGAAGCAAGGAAGAGA	59.131	166	(ATAAA)3	5	111	125	1
66549	Medium_contig_630714	CAGCCGTCAGTTGCAAAA	59.537	TCATGGGTGCTTCAAAGAGA	59.369	231	(TA)6	2	195	206	1
66550	Medium_contig_630721	TTCGGACCTCATACACTCCA	59.086	TTGAGGCAATATCAACAACCA	59.027	233	(TTTAA)3-(A)12	complex	35	92	1
66551	Medium_contig_630731	TCAATCGTATAATAACTGTCGCA	57.47	AAGATCAAATGGAGTAATTTGAAAG	57.161	140	(A)12	1	149	160	1
66552	Medium_contig_630741	CGCGGTCACTCTTCTGGT	59.98	TCCTCTTCTGTGGCGGAG	60.063	233	(AAC)4	3	153	164	1
66553	Medium_contig_630747	ACAATTTGCAGACTAGCTTTTT	55.241	TGTCCCGTTCTTTACGGC	59.648	123	(TTAT)4	4	102	117	1
66554	Medium_contig_630753	GTGGACGAAATGGCGAAG	60.201	GCCACGTGTCCTGCTTTT	59.837	159	(GTT)4	3	148	159	1
66555	Medium_contig_630753	TGGATTTGGGTTGGGTTG	60.145	GCCACGTGTCCTGCTTTT	59.837	101	(CTT)4	3	160	171	1
66556	Medium_contig_630764	CCCCTCAAGTCATTTTGGAA	59.903	TGGTTGTGGTGCATTTGG	59.926	235	(A)12	1	159	170	1
66557	Medium_contig_630773	TTCCACTTATGCCCTAGCTCT	58.111	GGCTTTGGCTAATGGGCT	60.177	157	(CTCTTG)3	6	27	44	1
66558	Medium_contig_630795	TGACACCTCATTATGATCCCAG	59.813	TGTTGTTGATCCTCTTGCCTC	60.248	175	(GAAGA)3	5	125	139	1
66559	Medium_contig_630810	AGAACCACACGGACTGGC	59.665	ATTGGGACGGAGGGAGTC	59.853	225	(AT)8	2	107	122	1
66560	Medium_contig_630843	TTCTTTCTAAAAAGCAGGGGC	59.851	TGAGATATATTTTCGGCATTTTCA	59.845	100	(ATTTT)3	5	57	71	1
66561	Medium_contig_630897	CGGTTTTGGGAACAGAGG	59.056	AACAAGCGCACCAAATCC	59.654	159	(GTT)4	3	147	158	1
66562	Medium_contig_630899	TGGATCAGGTGGTGCTATTTT	59.443	TCGATAAGGAGCACCAAACA	59.272	241	(TAT)4	3	101	112	1
66563	Medium_contig_630903	CTTTAGGCCAAATTCAATGC	57.401	CGTGAGTTCGATCCTCAACA	59.831	103	(T)13	1	68	80	1
66564	Medium_contig_630913	TGCAAATTCTGAACTCTTTGTATTG	59.727	TCGAATCCACAGGGACTAATG	59.94	230	(CAT)4-(ATC)4	complex	104	143	1
66565	Medium_contig_630918	CGCATTGTCCTCTCCCAC	60.205	TTTGCCAATCTCTATCGTTCA	58.374	153	(ACAAA)3	5	183	197	1
66566	Medium_contig_630961	AAGTGTTGGAGAGTTCATTGAG	56.046	GCCCCTCTCTCCTATTCCC	59.985	150	(AGAAAA)3	6	55	72	1
66567	Medium_contig_630964	TGAAGATGATGGATCCTATGAGTAA	59.029	TTTCTTGGTTCTATCACTGCTTT	57.285	127	(TTTTA)3	5	33	47	1
66568	Medium_contig_630968	AATGGCCGTGAATGGTTG	60.33	GCAGAAGGGAGGGAGAGG	59.871	177	(TC)6	2	145	156	1
66569	Medium_contig_630970	TTTGACCCAATCTTGAGTAGCA	59.747	TCTTCTCAGGCTGGTCAGG	59.058	188	(ACA)4	3	79	90	1
66570	Medium_contig_630980	TTTCGCCATATGCCTCTTG	59.777	ACCCGAACAACACCAGAGA	59.086	210	(AAT)4	3	47	58	1
66571	Medium_contig_630992	TCCAAGCCCAATAACCAAG	58.558	GTTTGGCCCTGTGACGAC	60.096	199	(AAT)4	3	81	92	1
66572	Medium_contig_631072	CGCTGCTTTTCAGAACATGA	60.134	TTTGCTTATAAAGTGCATTTTTGC	59.727	135	(TTAA)4	4	94	109	1
66573	Medium_contig_631097	TGTAGGCCAAATTTGCTGAT	58.241	CGGTTAAAAATGGGTGAGACC	60.579	101	(A)12	1	69	80	1
66574	Medium_contig_631109	ACCGCCGGTTTGATTACA	59.924	TTCATCCCCTTCTCTGCG	59.868	125	(TTA)4	3	142	153	1
66575	Medium_contig_631124	GGTGAATTTTCTAGCCACTAGGC	60.485	GGTTCAATCCTCATTGCCA	59.441	215	(A)12	1	53	64	1
66576	Medium_contig_631130	CCCAATCACTGTTACCACCA	59.262	TGCAGGGGGATAGAGGTG	59.579	234	(CAC)4	3	39	50	1
66577	Medium_contig_631164	CGGCGGTTCAATCAATTC	60.009	AAATTCTAATTAATGTCTTGGGTTT	55.924	250	(AAT)4	3	121	132	1
66578	Medium_contig_631180	TGTCCTTGTGAGGGTGTTGA	60.129	TGTTTGATCAACGTCTTTGGA	59.159	176	(ATA)8-(ATA)5	complex	101	159	1
66579	Medium_contig_631187	CTGGAAATCTGGACCCCC	60.256	TTGACTTAGTGAATGTGTCGTGA	58.35	198	(CA)6	2	219	230	1
66580	Medium_contig_631208	TGGGTTAGGACCGTTGGA	59.886	AGGGCCAAAGACACACTT	55.545	212	(A)12	1	200	211	1
66581	Medium_contig_631221	ATTGCCACGTCAGGAAGG	59.631	GTGGCCCAAGTTGTGGAA	60.51	108	(ACACAT)3	6	157	174	1
66582	Medium_contig_631225	TCCTCGGTTGAGGTGGAT	58.965	GCAAATCGGAAGGCGATA	59.727	130	(TTC)5	3	47	61	1
66583	Medium_contig_631228	CCCGCCATCTTAGAGCAA	59.9	TGTGGATTTGGTGAGACTCATT	59.454	175	(TTTTA)3	5	82	96	1
66584	Medium_contig_631234	CGGTCATGACATCCGACA	60.043	CGTGTAAACAAGCCAATGAGA	58.833	253	(AAAT)5	4	139	158	1
66585	Medium_contig_631253	AAACCTTCCCAAGCCGAT	59.483	GTGTGATTGGGGATGCGT	60.349	153	(TG)9	2	92	109	1
66586	Medium_contig_631262	CCATTTATTTGAATTGGTTAGACA	57.261	TCCCTCTTTTAGACTGCACCA	59.861	249	(ATT)4	3	39	50	1
66587	Medium_contig_631272	CGCTTGTTTGTTTATATGTGTC	55.132	TGTGTGTGCCTTCATTCCA	59.642	113	(A)13	1	60	72	1
66588	Medium_contig_631280	CACGGTGTATGTAACATCCCAA	60.534	CAGCGGGTCCCACTCTTA	59.781	167	(AT)6	2	120	131	1
66589	Medium_contig_631283	CGTCGACCAAAGAACAACAA	59.734	TTGAACATTAACTAGCATTATTGGA	57.151	189	(T)12	1	150	161	1
66590	Medium_contig_631288	GCTCTGACCAATGGCGTT	59.794	CGTTGGGGACAAAAACGA	60.484	125	(AT)7	2	129	142	1
66591	Medium_contig_631306	TTGGTGCAACCTTCACTCC	59.666	TGGAGCTTGATCTCCTCCAT	59.761	252	(AG)15	2	74	103	1
66592	Medium_contig_631338	TGATTGTAGGGGAGCCGA	60.153	AACGATCACCATGGCTTCA	60.064	216	(CAA)8	3	75	98	1
66593	Medium_contig_631368	TCGAACAAAACAAAAATGTGC	58.713	GGATGGATGGATGGGTGA	60.071	185	(CCA)4	3	127	138	1
66594	Medium_contig_631387	GGCTTGGGTAGAGTACCACTTG	60.054	GGAAGCATGTGGCTATGACA	59.679	257	(TA)11	2	73	94	1
[truncated: 38,681 more rows]
